# Supplementary material for: Voting-Based Cancer Module Identification by Combining Topological and Data-Driven Properties
Source: PLoS One. 2013 Aug 5;8(8):e70498. doi: 10.1371/journal.pone.0070498 (PMC3734239; doi:10.1371/journal.pone.0070498)
Supplement: Table S1 — CNA genes and locations. (XLSX) [file pone.0070498.s010.xlsx]

## Sheet: S1-Gene Symbol Location
Gene Symbol	Chromosome	Start Position	End Position
LOC100288778	chr1	4224	7502
LOC729082	chr15	39363492	39379087
FAM138A	chr1	24473	25944
FAM138F	chr19	24473	25944
OR4F5	chr1	58953	59871
LOC100132287	chr1	313754	318444
LOC100132062	chr5	180683113	180687802
ARHGAP11A	chr15	30694982	30719160
OR4F3	chr5	180726894	180727832
PRKD2	chr19	51869412	51912224
LOC100288069	chr1	690107	703931
NCRNA00115	chr1	751448	752765
GAS8	chr16	88616508	88638880
FAM41C	chr1	793313	802045
SAMD11	chr1	850983	869824
NOC2L	chr1	869445	884542
CREM	chr10	35456393	35541892
CSF2RA	chrX	1347692	1384711
PLEKHN1	chr1	891739	900347
C1orf170	chr1	900441	907336
SPDYA	chr2	28887203	28917179
ZNF438	chr10	31173570	31360872
MCM10	chr10	13243559	13293110
ATXN3	chr14	91594648	91642718
RUSC1	chr1	153560351	153567533
NGB	chr14	76801586	76807408
RAB18	chr10	27833254	27869105
DNASE2B	chr1	84636802	84653279
OSTC	chr4	109791189	109808429
ARHGAP22	chr10	49324084	49483144
ANKRA2	chr5	72883780	72897267
TDGF1	chr3	46594079	46598956
B3GALT6	chr1	1157491	1160283
FAM132A	chr1	1167695	1171965
CABYR	chr18	19972952	19995562
SGK2	chr20	41621048	41647687
GFM2	chr5	74052786	74098798
ZNF398	chr7	148475492	148511051
PALM	chr19	659952	699330
ACAP3	chr1	1217626	1233132
NUDT9	chr4	88562758	88598523
CPSF3L	chr1	1236827	1249909
FAM135A	chr6	71179827	71327598
MXRA8	chr1	1277933	1283778
IKBKG	chrX	153423652	153446455
CCNL2	chr1	1310953	1324581
LOC148413	chr1	1324772	1327289
LOC441869	chr1	1343662	1346513
TMEM88B	chr1	1351370	1353030
ITK	chr5	156540484	156614687
SYNRG	chr17	32949012	33043599
PTCH1	chr9	97245084	97309520
DTHD1	chr4	35962038	36023773
MIB2	chr1	1540657	1555853
PLA2G10	chr16	14673905	14696027
PLA2G6	chr22	36837447	36907707
C1orf70	chr1	1460020	1465603
SRPX	chrX	37893531	37965121
PIN4	chrX	71318250	71334919
C11orf66	chr11	61005160	61014976
FGF8	chr10	103519876	103530116
GK5	chr3	143359058	143427139
FAM122B	chrX	133731261	133758051
LAT	chr16	28903887	28909605
KCNIP2	chr10	103575720	103593667
GNL3	chr3	52694975	52703550
DKK2	chr4	108062407	108176902
DKK4	chr8	42350742	42353831
BBC3	chr19	52415918	52427863
CEP164	chr11	116703780	116789192
NEK6	chr9	126060016	126154540
RARB	chr3	25444757	25614426
SLC35E2B	chr1	1582801	1614103
LOC388796	chr20	36482680	36497432
CAMKK2	chr12	120159877	120220494
ALMS1	chr2	73466393	73690554
SLC35E2	chr1	1646136	1667298
GZMA	chr5	54434230	54441837
GPR19	chr12	12705261	12740388
SFN	chr1	27062219	27063534
NACA	chr12	55392477	55405593
TMEM52	chr1	1838888	1840600
CCDC150	chr2	197212600	197305775
SGOL2	chr2	201099109	201157063
PDE2A	chr11	71964832	72031152
C1orf86	chr1	2110847	2129032
MORN1	chr1	2242555	2312853
LOC100129534	chr1	2271713	2273960
AIRE	chr21	44530190	44542538
ZNF408	chr11	46678892	46684042
C12orf49	chr12	115637978	115660226
PANK4	chr1	2429834	2447895
CD34	chr1	206126505	206151306
LOC115110	chr1	2471218	2474144
HDX	chrX	83459537	83644143
LOC100133445	chr1	2485967	2487210
LST1	chr6	2801542	2804275
PAN3-AS1	chr13	27608979	27611311
MIRLET7D	chr9	95980936	95981023
BAX	chr19	54149928	54156331
PDCD6IP	chr3	33815069	33886199
SGK110	chr19	60743834	60748721
TTC39C	chr18	19826734	19969572
MAB21L3	chr1	116455898	116479384
PLXNA1	chr3	128190126	128238925
FLJ42875	chr1	2966040	2974149
PDLIM2	chr8	22493931	22511483
DLEU7	chr13	50184759	50315886
MIR4251	chr1	3034398	3034459
OR10J1	chr1	157676135	157677224
MEGF6	chr1	3394365	3517919
MIR551A	chr1	3467119	3467214
FBXL22	chr15	61676604	61681673
DHX30	chr3	47819402	47866690
PEX5	chr12	7233548	7255346
MPST	chr22	35745647	35755809
KIAA1522	chr1	33003821	33013158
LOC100507055	chr12	131689808	131697110
MICU1	chr10	73797089	73953750
TLX1	chr10	102881050	102887536
SATB1	chr3	18364136	18441833
SRSF7	chr2	38824244	38832140
C15orf38-AP3S2	chr15	88174834	88257226
DCAF6	chr1	166172420	166311705
GHRLOS	chr3	10302437	10310133
FAM86HP	chr3	131299314	131312966
HOTAIR	chr12	52642362	52648782
PIK3R1	chr5	67624151	67633405
GHR	chr5	42601722	42757737
TSIX	chrX	72928764	72965791
SNHG11	chr20	36508710	36512978
LOC100130417	chr1	842815	844680
LOC284661	chr1	4371970	4384604
CT47A3	chrX	119929421	119927879
DMD	chrX	31047265	32948238
MTRF1	chr13	40688515	40735713
SLC44A4	chr6	3078707	3094562
EHMT2	chr6	3293796	3113202
DNAL1	chr14	73181330	73240184
PRTG	chr15	53691030	53822469
HES3	chr1	6226838	6228225
BDNF	chr11	27633017	27679756
PKHD1	chr6	51693605	52060382
ACOT7	chr1	6246918	6376413
LOC100507331	chr10	75226277	75231163
LOC100506071	chr14	30415135	30428765
CCDC101	chr16	28472749	28510612
HES2	chr1	6397880	6402566
MIR4252	chr1	6412480	6412543
RABEPK	chr9	127002641	127036259
SEMA6A	chr5	115807149	115938450
ARHGAP20	chr11	109952975	110088661
STAMBPL1	chr10	90630005	90673224
USP35	chr11	77577505	77603405
SIPA1L2	chr1	230600334	230717866
ZNF319	chr16	56586073	56591263
GPHN	chr14	66043877	66718278
TAZ	chrX	153293070	153303257
IL21R	chr16	27320983	27370864
SNX20	chr16	49264386	49272765
KLHL21	chr1	6573370	6585516
THAP3	chr1	6607511	6616229
SGCB	chr4	52581617	52599242
CUL3	chr2	225043112	225158354
BAIAP3	chr16	1324505	1339443
ST13	chr22	39550546	39582633
IRF7	chr11	602554	605999
DNASE1	chr16	3642940	3648097
DLX5	chr7	96487637	96492079
NR2F1	chr5	92944798	92955542
DEFA3	chr8	6860800	6863226
DDOST	chr1	20850846	20860624
SLC45A1	chr1	8306976	8326814
EIF1AD	chr11	65520591	65526213
ZBTB40	chr1	22650930	22730237
FAM155A	chr13	106618879	107317461
C12orf71	chr12	27125256	27126722
IFNG	chr12	66834816	66839788
IGF1	chr12	101313774	101398508
SLC11A2	chr12	49666041	49706466
CD4	chr12	6768898	6800237
NCAM1	chr11	112337178	112641129
SLC2A7	chr1	8985945	9008991
MYB	chr6	135544145	135582004
APOO	chrX	23761385	23835978
TCL1A	chr14	95246056	95250286
PDPN	chr1	13782838	13817039
SPSB1	chr1	9275527	9352177
MME	chr3	156280398	156384212
FLRT3	chr20	14252638	14266313
TMEM201	chr1	9571518	9597522
TFG	chr3	101911075	101950501
SPHK2	chr19	53814602	53825474
C1orf200	chr1	9635254	9637231
UEVLD	chr11	18509819	18566857
SNAPC3	chr9	15412781	15451627
KIAA1324L	chr7	86344158	86507486
SIRPB1	chr20	1525985	1548689
PADI1	chr1	17404207	17445088
RBP7	chr1	9979841	9998665
SPRR3	chr1	151240846	151242956
ANG	chr14	20226771	20232185
LACC1	chr13	43351419	43366068
HIST2H3D	chr1	148051403	148051860
PIH1D2	chr11	111439943	111450105
PI4KB	chr1	149530896	149566757
AGL	chr1	100088632	100162167
MAPK15	chr8	144870494	144876621
TIGD1	chr2	233121022	233123470
CDCA4	chr14	104546954	104558470
MAPK14	chr6	36103431	36186991
ARID4B	chr1	233396832	233557425
ZNF345	chr19	42033627	42062317
LOC100130231	chr8	127022557	127032623
APITD1	chr1	10413390	10425459
APITD1-CORT	chr1	10413390	10434647
SLC26A8	chr6	36019268	36100391
GIPC1	chr19	14449570	14467944
FAM177B	chr1	220977180	220990625
TEX19	chr17	77910411	77914941
C13orf35	chr13	112349358	112386812
DNAH10	chr12	122812994	122986220
TAP1	chr6	32920963	4202603
BUD31	chr7	98844536	98855175
HNRNPC	chr14	20747135	20807478
MLN	chr6	33870426	33879771
MLH3	chr14	74550219	74587988
GLRA1	chr5	151182266	151284590
MMP1	chr11	102165850	102174176
SPDYE6	chr7	101772911	101783609
PBMUCL1	chr6	31081707	2250582
PDHA1	chrX	19271931	19289746
KIF3B	chr20	30329114	30386472
PTCHD2	chr1	11461881	11520227
CCL3L3	chr17	31647955	31548260
CCL4L1	chr17	31562580	1243916
FBXO44	chr1	11637500	11645971
FBXO6	chr1	11646736	11656996
NKIRAS2	chr17	37423119	37431182
ATP7A	chrX	77052849	77192548
HSD17B3	chr9	98037409	98104255
C1orf187	chr1	11674367	11702923
ELN	chr7	73080362	73122172
PPCS	chr1	42694759	42698673
BAG1	chr9	33242469	33254759
BAD	chr11	63793875	63808752
NCOA4	chr10	51242369	51260740
PAPSS1	chr4	108754270	108860868
EOMES	chr3	27732889	27738789
CHAF1B	chr21	36679558	36710995
NPPA-AS1	chr1	11822962	11830260
MARK2	chr11	63412562	63435068
ADD2	chr2	70755723	70848883
MBD1	chr18	46049213	46062135
UBQLN3	chr11	5485105	5487729
ADAR	chr1	152821157	152867080
RFWD3	chr16	73212797	73258280
MVP	chr16	29739215	29766861
FNDC4	chr2	27568253	27571630
KLC2	chr11	65781749	65791908
CERK	chr22	45458970	45512816
IPPK	chr9	94415286	94472368
PLA2G2F	chr1	20338409	20349466
RNASEL	chr1	180809391	180825017
PMAIP1	chr18	55718171	55722518
ELAVL4	chr1	50347180	50440127
FANCE	chr6	35528115	35542859
ADCY1	chr7	45580649	45729239
SLC25A14	chrX	129301727	129335016
RECK	chr9	36026909	36114452
SNORA59B	chr17	19401465	12489887
SNORA59A	chr1	12489887	12490038
RBM10	chrX	46889560	46931158
AADACL4	chr1	12627152	12649684
AADACL3	chr1	12698704	12711313
G6PC2	chr2	169465995	169474756
RIOK2	chr5	96528206	96544761
ABCB9	chr12	121971450	122017009
ARHGAP6	chrX	11071437	11194016
HLA-DMA	chr6	33024368	4106975
PRAMEF3	chr1	13200782	13204279
CPSF4	chr7	98874498	98892932
MSRA	chr8	9990475	10323811
THOC2	chrX	122562092	122694585
GCNT1	chr9	78305368	78312152
POTEE	chr2	131692393	131738886
PRAMEF19	chr1	13346639	13570992
C17orf89	chr17	76827705	76829693
PRAMEF21	chr1	13394549	13620390
FLNA	chrX	153230093	153256200
LOC286238	chr9	90451913	90456895
XRCC3	chr14	103233706	103251576
NDP	chrX	43692967	43717865
DMKN	chr19	40679958	40696400
CD46	chr1	205992005	206035484
PSMC6	chr14	52243645	52264466
PSMB4	chr1	149638664	149641036
KAZN	chr1	14797799	15267238
C1orf126	chr1	15310897	15351547
SGCE	chr7	94052471	94123457
FHAD1	chr1	15446354	15597209
COG5	chr7	106629424	106992195
TNRC6B	chr22	38903874	39061758
IGSF9B	chr11	133290394	133332090
SPG20	chr13	35773774	35818934
OPTC	chr1	201729893	201744700
SULT4A1	chr22	42551719	42589711
PLEKHM2	chr1	15883413	15933851
RASSF1	chr3	50342220	50350668
C2orf61	chr2	47209090	47236021
CCDC141	chr2	179402728	179623031
FLJ37453	chr1	16033296	16047229
GRIK5	chr19	47194312	47261797
C1orf64	chr1	16203317	16205771
TNFSF8	chr9	116704944	116732591
ACVR2A	chr2	148319039	148404863
ACTG2	chr2	73973600	74000288
ACTG1	chr17	77091591	77094487
CCNT1	chr12	47373018	47397048
ACRV1	chr11	125047438	125056003
PLIN1	chr15	88008602	88023652
ACP2	chr11	47217428	47227033
MAPK9	chr5	179593200	179651677
SDR16C5	chr8	57375123	57395795
NOL3	chr16	65765256	65767144
ATP5A1	chr18	41918107	41938197
ACTL6A	chr3	180763401	180788887
RASSF5	chr1	204797114	204829239
NECAP2	chr1	16639753	16659171
CROCCP3	chr1	16666517	16691783
MIR3675	chr1	16747995	17058103
TLR5	chr1	221349370	221383247
TLR3	chr4	187227302	187243246
TLR2	chr4	154824890	154846692
CROCCP2	chr1	16817337	16829988
MST1P2	chr1	16844655	16849502
ESPNP	chr1	16890299	16919239
MST1P9	chr1	16953987	16963562
FPR2	chr19	56958453	56965591
FLT3LG	chr19	54669277	54681300
FOXO3	chr6	108988761	109112664
WNT9A	chr1	226175787	226202299
LOC388564	chr19	60582423	60587439
NFIB	chr9	14071841	14304045
RALGPS1	chr9	128716873	129019545
MGST3	chr1	163866733	163891996
SCAPER	chr15	74427581	74941340
EMCN	chr4	101535520	101658273
CSTF2	chrX	99962003	99982579
MRPL12	chr17	77280804	77284961
SLC10A1	chr14	69312304	69333759
RPN1	chr3	129821502	129852409
SLC9A2	chr2	102602597	102694241
PADI6	chr1	17571327	17600782
RNASE9	chr14	20094091	20098930
ZP3	chr7	75892207	75909324
CHD1L	chr1	145180914	145234067
RAB3D	chr19	11293721	11311344
DNM2	chr19	10689728	10803586
EEF1E1	chr6	8024626	8047827
PMPCB	chr7	102725108	102742369
UGT1A3	chr2	234302511	234346684
TBCK	chr4	107186681	107456872
POU5F1	chr6	2381912	2388267
TROVE2	chr1	191295174	191327529
ZCCHC4	chr4	24923493	24981103
IFFO2	chr1	19103360	19155413
ZFYVE9	chr1	52380633	52502307
STOML1	chr15	72062612	72071688
GRAP2	chr22	38627031	38697330
NMT2	chr10	15187776	15250701
DDX5	chr17	59924835	59932946
HS6ST1	chr2	128739523	128792641
KIAA0090	chr1	19417170	19450633
PF4V1	chr4	74937876	74939062
PF4	chr4	75065659	75066579
PER1	chr17	7984512	7996478
AKR7A3	chr1	19481643	19487867
RAI2	chrX	17728089	17788868
SUMO1	chr2	202779147	202811567
EIF4G2	chr11	10775168	10787158
THOC5	chr22	28234155	28279736
GPR98	chr5	89890372	90495789
NLRP3	chr1	245646080	245679029
IKBKB	chr8	42247976	42309328
FLJ45513	chr17	45278270	45281198
C1orf15-NBL1	chr1	19796057	19857536
RAD51	chr15	38774618	38811648
TANK	chr2	161701711	161800929
ATP6V0A4	chr7	138041578	138109322
OTUD3	chr1	20081474	20112024
GRIK1	chr21	29847736	30234153
PLA2G2C	chr1	20363070	20374274
MAGEA10	chrX	151053563	151057681
DENND1A	chr9	125181753	125732238
LOC339505	chr1	20558880	20627874
KLRC1	chr12	10489903	10498482
CYB5R3	chr22	41343789	41372939
MKRN1	chr7	139799308	139825838
UBQLN2	chrX	56606750	56610168
ST6GALNAC6	chr9	129687421	129701692
GRIA3	chrX	122145776	122452447
RCAN3	chr1	24701973	24735014
PSEN1	chr14	72672895	72760152
NCKAP1	chr2	183497849	183611474
RAX	chr18	55085246	55091605
KCNIP3	chr2	95326798	95415552
TNPO2	chr19	12671007	12694462
GGT1	chr22	23309717	23354972
IARS	chr9	94012445	94095859
STAT1	chr2	191542006	191587221
RABL2A	chr2	114101286	114117445
C16orf5	chr16	4500677	4528817
AK4	chr1	65386437	65470416
LOXHD1	chr18	42310932	42353047
CAV1	chr7	115953647	115988475
GPR137	chr11	63808858	63813548
SLC30A8	chr8	118032370	118258134
DNAI2	chr17	69781980	69822618
SETDB1	chr1	149165438	149203844
AQP4	chr18	22686004	22699714
MBD2	chr18	49931968	50005156
NRP2	chr2	206255468	206371102
BANF1	chr11	65526125	65528193
CDC7	chr1	91738991	91763909
AXIN1	chr16	277440	342677
ACOX3	chr4	8418908	8493352
GRIN2C	chr17	70349762	70367602
CELA3A	chr1	22200735	22211622
PASK	chr2	241694187	241737551
TBC1D7	chr6	13413162	13436766
RBMXL2	chr11	7066740	7068955
SLC14A2	chr18	41448763	41517058
SARS	chr1	109558037	109582327
OR2H2	chr6	29663661	814023
SLMAP	chr3	57718213	57889934
CSDE1	chr1	115061056	115102194
CDADC1	chr13	48720047	48765623
LYNX1	chr8	143842757	143856642
OR2J2	chr6	29249289	399707
MIR4253	chr1	23062238	23062306
GRSF1	chr4	71900362	71924084
GYPE	chr4	145015917	145046166
RNFT2	chr12	115660478	115775819
MECOM	chr3	170283980	170346787
C1orf213	chr1	23568050	23570917
DISC1	chr1	229829183	230243641
ASAP3	chr1	23627642	23683337
CORO7	chr16	4344543	4406963
MDS2	chr1	23826410	23839643
USP14	chr18	148482	203739
CYP2A7	chr19	46073183	46080497
POGZ	chr1	149641823	149698565
SLC39A8	chr4	103401843	103485433
CNOT4	chr7	134697086	134845415
MRPS35	chr12	27754972	27800504
NKX3-2	chr4	13151551	13155212
RPL23A	chr17	24071126	24075501
SCAMP5	chr15	73074928	73100889
MGP	chr12	14925381	14930120
MYOM3	chr1	24255117	24311252
GPR110	chr6	47095580	47118041
SFXN3	chr10	102780985	102790988
ZNF611	chr19	57897877	57930109
LOC284632	chr1	24399316	24410767
LHX3	chr9	138227916	138234825
HSD17B13	chr4	88443964	88463080
SF1	chr11	64288651	64302892
ANKRD13D	chr11	66813337	66826531
NPFFR2	chr4	73116384	73232782
TP53I3	chr2	24153806	24160705
FOSB	chr19	50663092	50670277
TMEM200A	chr6	130799954	130805903
ESCO1	chr18	17363259	17434691
SLITRK1	chr13	83349343	83354529
GPRIN1	chr5	175955408	175969737
MBD6	chr12	56202925	56210198
C1orf130	chr1	24755153	24808405
PSMA5	chr1	109743175	109770593
SYF2	chr1	25421353	25431600
P2RY4	chrX	69394740	69396379
P2RY1	chr3	154035425	154038533
BIN1	chr2	127522077	127581334
C9orf167	chr9	139292100	139296914
TRMT1	chr19	13076713	13088563
PRKAG2	chr7	150884133	151142890
QRICH1	chr3	49042145	49106508
TMEM104	chr17	70284216	70347517
MAN1C1	chr1	25816545	25983845
TTC4	chr1	54954082	54980916
DAPK1	chr9	89302575	89513369
DNAAF1	chr16	82736365	82769025
LOC646471	chr1	26019031	26022684
MTMR4	chr17	53921891	53950250
C1orf135	chr1	26033083	26058435
WNT7B	chr22	44694911	44751672
CEP120	chr5	122708477	122787185
TCEAL8	chrX	102394578	102396777
MIR3917	chr1	26105439	26105532
NFATC2	chr20	49441171	49592665
ECD	chr10	74564287	74597859
DDR1	chr6	2103398	2316540
GPANK1	chr6	3075131	3079534
UBE2T	chr1	200567407	200577717
SLC25A13	chr7	95587467	95789395
GNAS	chr20	56897574	56919645
MITF	chr3	69895651	70070906
ADK	chr10	75580948	76139068
NECAP1	chr12	8126073	8141640
MUM1	chr19	1307322	1329430
CATSPER4	chr1	26389705	26401620
MT1G	chr16	55258153	55259478
SNAPC5	chr15	64569719	64577200
SH3BGRL3	chr1	26478799	26480600
SGOL1	chr3	20177088	20202702
SP1	chr12	52060245	52096493
FAM76B	chr11	95141753	95162602
PSMA8	chr18	21967813	22027317
C10orf82	chr10	118413196	118419471
TCP10L	chr21	32869021	32879716
LETM2	chr8	38363115	38385219
MKKS	chr20	10333832	10360570
HMGN2	chr1	26671488	26675720
ETV1	chr7	13897380	13996167
MGA	chr15	39739901	39849433
MIR1976	chr1	26753619	26753671
C20orf103	chr20	9443004	9459171
RUFY2	chr10	69773280	69837057
ZDHHC18	chr1	27025787	27054798
NKX2-1	chr14	36055352	36059181
SAP30	chr4	174528667	174535258
SCARB1	chr12	123828126	123914472
CHDH	chr3	53825363	53855460
FSHR	chr2	49042799	49235170
CWC22	chr2	180517848	180580025
CPNE5	chr6	36816532	36915198
TMEM222	chr1	27521222	27535478
AP3S2	chr15	88174834	88238621
LOC644961	chr1	27522951	27525603
IPO8	chr12	30673181	30740196
ATG4B	chr2	54821	242261944
PDE4DIP	chr1	143562783	143706390
SESN2	chr1	28458549	28481589
CD164L2	chr1	27578182	27582392
ABCB4	chr7	86869296	86942955
SLC26A4	chr7	107088315	107145488
PCSK1	chr5	95751795	95774445
IL10RB	chr21	33560541	33591390
AKR1D1	chr7	137411717	137453590
KRT7	chr12	50913220	50928976
ST3GAL6	chr3	99934261	99995926
KIDINS220	chr2	8786437	8895206
FBXW4	chr10	103360410	103444733
COL25A1	chr4	109964487	110443248
CCDC132	chr7	92699588	92743673
SCARNA1	chr1	28033498	28033664
APH1A	chr1	148504422	148508156
NAA60	chr16	3447992	3476964
C12orf65	chr12	122283980	122308459
GSR	chr8	30655119	30705028
XKR8	chr1	28159090	28167191
C15orf40	chr15	81467705	81471397
TIMD4	chr5	156278870	156322844
LOC653566	chr1	28294032	28295656
CRLS1	chr20	5935897	5968697
PNPLA4	chrX	7826803	7855780
DNAJC8	chr1	28399376	28432129
PRDM7	chr16	88650474	88669839
CLRN1	chr3	152126639	152173476
IFT122	chr3	130641657	130721880
SNHG3	chr1	28705041	28709991
CCDC85A	chr2	56264761	56466813
RCC1	chr1	28705041	28738295
SLC45A4	chr8	142290051	142307855
SYNDIG1L	chr14	73942348	73962558
CLP1	chr11	57181791	57185913
P4HA1	chr10	74436985	74526738
NCOA1	chr2	24660849	24847074
HLA-A	chr6	1358504	30021640
SNHG12	chr1	28777636	28780953
SNORD99	chr1	28777841	28777921
SNORA61	chr1	28778862	28778992
SNORA44	chr1	28779479	28779611
SNORA16A	chr1	28780018	28780152
RAB42	chr1	28791593	28793675
AKT1S1	chr19	55064108	55072424
RNU11	chr1	28847698	28847833
FXN	chr9	70840298	70883813
ARFGEF2	chr20	46971681	47086637
SMARCAD1	chr4	95348038	95431466
SUV39H2	chr10	14960870	14986310
CHST13	chr3	127725865	127744824
COL22A1	chr8	139669659	139995418
APCDD1	chr18	10444624	10478698
FRAS1	chr4	79197747	79684447
SYNPO2	chr4	120029443	120179117
C10orf122	chr10	127334252	127361703
GBF1	chr10	103995244	104132646
MMP3	chr11	102211737	102219552
FAM65A	chr16	66120220	66138192
PHACTR3	chr20	57685110	57856161
ARNT	chr1	149048804	149115868
ZNF193	chr6	28301007	28309243
TSSK1B	chr5	112796149	112798627
EIF2A	chr3	151747263	151786493
TMEM25	chr11	117907012	117911760
TOE1	chr1	45577928	45582237
TAF9	chr5	68683308	160605
LOC100129196	chr1	30964205	30972180
LAPTM5	chr1	30977901	31003270
NBN	chr8	91014739	91066075
DAO	chr12	107797985	107818839
FOXJ1	chr17	71644009	71648975
FOXC1	chr6	1555679	1559128
FOXF1	chr16	85101633	85105571
FHL1	chrX	135057224	135121184
SNORD103A	chr1	31181122	31194639
SNORD103B	chr1	31181122	31194639
SNORD85	chr1	31213596	31213671
PRO0611	chr1	31233498	31234068
DLL4	chr15	39008822	39018550
SNRNP40	chr1	31505001	31542231
ASB15	chr7	123036347	123065168
SERINC2	chr1	31659246	31680114
LOC149086	chr1	31744425	31746754
LOC284551	chr1	31756622	31762433
TINAGL1	chr1	31814672	31825874
PLEKHG4	chr16	65869576	65880904
ENDOV	chr17	76003561	76018766
MIR548Z	chr5	109049179	109225081
GLI1	chr12	56140184	56152314
CHRDL1	chrX	109803739	109925732
SCG5	chr15	30721161	30776590
PLCL2	chr3	16901455	17107102
SEC14L1	chr17	72648599	72724776
MIR4254	chr1	31996847	31996923
SPOCD1	chr1	32028611	32054167
CACNA1C	chr12	2032676	2677376
ACOT11	chr1	54786394	54848593
PTCD1	chr7	98852297	98874398
SPAG11B	chr8	7306196	7308602
GALP	chr19	61379200	61388956
DCDC2B	chr1	32447281	32454384
MTMR9LP	chr1	32469847	32479898
KIR2DS3	chr19	240823	255356
KIR2DS2	chr19	274137	288434
LYPD3	chr19	48656785	48661671
SIGLEC7	chr19	56337369	56348595
ACAD8	chr11	133628643	133640956
RRP12	chr10	99106447	99151117
ZBTB8B	chr1	32703244	32726046
TCF19	chr6	2577566	2381791
ZBTB8OS	chr1	32859893	32888772
RASGRP2	chr11	64250958	64269504
CNOT2	chr12	68923076	69035040
SYNC	chr1	32918093	32940948
ZNF573	chr19	42921042	42962070
GGA1	chr22	36334426	36359517
HCN4	chr15	71399252	71448658
FNDC5	chr1	33100455	33110669
C7orf16	chr7	31693155	31714594
AFF4	chr5	132238969	132327253
RNF19B	chr1	33174636	33202873
AK2	chr1	33246127	33275099
MRPS14	chr1	173248716	173259214
PHC2	chr1	33561810	33613781
SYT9	chr11	7229756	7446852
PTPMT1	chr11	47543557	47551589
MIR3605	chr1	33570580	33570680
SSH1	chr12	107700594	107745456
CCNJ	chr10	97793148	97810615
MKS1	chr17	53637795	53651965
DDX56	chr7	44571927	44580662
ZFAT	chr8	135559212	135777983
PPIE	chr1	39977103	39995028
ZNF432	chr19	57228488	57243885
HAMP	chr19	40465249	40467885
PSAT1	chr9	80101878	80134829
H2AFY	chr5	134697969	134762827
PAICS	chr4	56997025	57022291
LOC653160	chr1	35213886	35216894
PRDX1	chr1	45749293	45760197
ATP4B	chr13	113351122	113360514
ZMYM1	chr1	35317558	35354042
PLD5	chr1	240318311	240754621
MCL1	chr1	148813650	148818838
CLEC2D	chr12	9713574	9743418
NPR3	chr5	32746499	32827587
PDGFRA	chr4	54790020	54859169
ADAM19	chr5	156836889	156935361
UBE2F	chr2	238540325	238616162
MACROD2	chr20	13924145	15981841
FARSB	chr2	223144405	223229071
SOX13	chr1	202308868	202363494
OAS3	chr12	111860631	111895438
MRPS12	chr19	44113433	44115499
BOK	chr2	242146864	242162226
MAP1LC3A	chr20	32610179	32611810
SLC30A2	chr1	26237100	26245191
TRAPPC3	chr1	36374759	36387654
INPP4B	chr4	143168631	143987054
TMEM235	chr17	73738985	73748663
IRF2BPL	chr14	76560638	76564787
DEM1	chr1	40747019	40754801
SCN1A	chr2	166553915	166638395
DZIP3	chr3	109791026	109896383
VWA5B2	chr3	185431010	185442811
LMNA	chr1	154351084	154374281
TNFSF13	chr17	7402332	7405649
CAMK2B	chr7	44223273	44331755
MIR4255	chr1	37399750	37399822
MEAF6	chr1	37730762	37752951
DNALI1	chr1	37795106	37805045
GNL2	chr1	37804999	37834173
TFF1	chr21	42655459	42659713
UBE2E1	chr3	23822387	23908135
UBE2D3	chr4	103936216	103967475
ST3GAL5	chr2	85919781	85948304
NAE1	chr16	65394281	65422380
ZNF414	chr19	8482215	8485048
LZIC	chr1	9912362	9925413
YRDC	chr1	38041200	38046452
C1orf122	chr1	38046059	38047713
GLDN	chr15	49421004	49487501
H1FNT	chr12	47009029	47010329
HKR1	chr19	42517419	42547197
SLC46A3	chr13	28172217	28191150
SPRED2	chr2	65391488	65447435
TMTC3	chr12	87060203	87117795
NCOA7	chr6	126153601	126294869
UTP11L	chr1	38250970	38263084
FAN1	chr15	28983367	29022602
MIR3192	chr20	18399258	18399335
RRAGC	chr1	39077605	39097927
MYCBP	chr1	39100748	39111637
GJA9-MYCBP	chr1	39100748	39119885
NPRL2	chr3	50359922	50363490
RHBDL2	chr1	39124065	39180043
CNTF	chr11	58146721	58149781
HPX	chr11	6408843	6418830
CD59	chr11	33681131	33700849
RPL36AL	chr14	49155156	49157099
KCNJ5	chr11	128266522	128293161
CD44	chr11	35116992	35210525
CXCL12	chr10	44185610	44200551
IGFBP5	chr2	217245072	217268517
IGFBP3	chr7	45918368	45927396
ITGAX	chr16	31274009	31301819
GPRIN2	chr10	46413551	46420574
DOCK4	chr7	111153399	111633698
IL17D	chr13	20175481	20195237
CYGB	chr17	72035034	72045377
PPIEL	chr1	39760538	39797957
C7orf68	chr7	127883119	127885708
IL11RA	chr9	34642181	34650816
RPP14	chr3	58267011	58280960
BET1L	chr11	192923	197422
MEF2C	chr5	88049813	88155500
SNORA55	chr1	39805632	39805769
NT5C1A	chr1	39897379	39910297
HPCAL4	chr1	39917231	39929676
CCT3	chr1	154545375	154574830
HMGB4	chr1	34102266	34102979
HMGB3P1	chr20	32885038	32885926
ABCF2	chr7	150535855	150555250
TXN2	chr22	35193038	35207633
TRPC5	chrX	110904197	111212660
GALNT5	chr2	157822585	157876159
TRAPPC2	chrX	13640281	13662675
OTX1	chr2	63131440	63138470
RLF	chr1	40399627	40479180
GGCT	chr7	30502761	30510982
INTS7	chr1	210180363	210275625
TSC22D1	chr13	43905658	44048701
LRMP	chr12	25096447	25152536
MPL	chr1	43576061	43592722
SHROOM3	chr4	77575276	77923429
ZNF642	chr1	40715888	40734602
DNMT3A	chr2	25309348	25418963
TNXB	chr6	3223932	32185129
LOC100130557	chr1	40927338	40930520
ATL1	chr14	50069549	50169534
FBXL13	chr7	102240543	102502251
ID3	chr1	23756995	23758909
EREG	chr4	75449723	75473341
HFE2	chr1	144124547	144128902
PTBP1	chr19	748391	763327
LY6G6C	chr6	31794403	2937090
LOC100507178	chr1	41252848	41282149
FAM47E	chr4	77391876	77423960
ETFA	chr15	74295683	74390865
VGLL4	chr3	11572543	11598836
NIPAL4	chr5	156819604	156834308
CT45A5	chrX	134773316	134781660
ZNF540	chr19	42777570	42796840
MOB2	chr11	1447260	1742077
SCMH1	chr1	41265457	41399691
SRD5A1	chr5	6686499	6722675
AVPR1B	chr1	204390905	204398105
SLC34A2	chr4	25266532	25289466
SEPT6	chrX	118634936	118711361
TMEM186	chr16	8796537	8799006
CIC	chr19	47480656	47491789
GRAMD4	chr22	45401321	45454352
KLHL25	chr15	84103562	84139193
RFPL2	chr22	30916421	30929464
C15orf57	chr15	38632589	38644544
MAGEA9B	chrX	148471104	148677206
PPIH	chr1	42896634	42915016
NBEA	chr13	34948885	35144873
CLDN14	chr21	36754789	36760595
BTNL8	chr5	64106	180310512
C4orf41	chr4	184817439	184871739
ECI2	chr6	4060925	4080701
CTXN1	chr19	7895380	7897051
NLRP7	chr19	60126688	60150685
RASL11A	chr13	26742463	26745827
FLJ32224	chr1	43197306	43221616
FAM183A	chr1	43386180	43394654
MYO5A	chr15	50386772	50608539
PLXNB3	chrX	152682844	152697995
OVOL2	chr20	17952795	17986521
C9orf80	chr9	114488611	114520208
C1orf43	chr1	152445806	152459897
ITGB1	chr10	33229251	33264492
NRXN2	chr11	64130221	64247236
PGK2	chr6	49861322	49863012
MIPOL1	chr14	36736868	37090215
MED8	chr1	43622174	43628070
GLIS3	chr9	3814127	4142183
BCCIP	chr10	127502093	127515114
AATK	chr17	76705690	76754467
LOC100507605	chr10	29118245	29124985
PEX11B	chr1	144227916	144235089
BZW2	chr7	16652283	16712673
NAT1	chr8	18072250	18125478
HMP19	chr5	173405329	173468788
MED23	chr6	131936798	131991056
GLOD4	chr17	609298	632321
LOC100132774	chr1	43937995	43945599
TLR10	chr4	38450254	38461006
NUAK2	chr1	203537813	203557506
PRPF38A	chr1	52642806	52656580
C22orf32	chr22	40805640	40810234
MED25	chr19	55013347	55032049
SYTL1	chr1	27541069	27553010
FRMD5	chr15	41953021	42274721
PITPNM3	chr17	6295306	6400601
CABP1	chr12	119572753	119589510
HNRNPM	chr19	8415802	8459996
C12orf62	chr12	48792166	48800501
CCR9	chr3	45902999	45919671
HNRNPA1	chr12	52960754	52965297
RAB1B	chr11	65792631	65801539
SHARPIN	chr8	145225523	145231126
MFSD5	chr12	51932142	51934457
ATG4D	chr19	10515646	10525094
C1orf94	chr1	34405210	34457318
LSM10	chr1	36631617	36636080
IGSF21	chr1	18306826	18577564
SAMD9L	chr7	92597303	92615616
ABCA13	chr7	48208388	48657637
MEIS2	chr15	34970513	35178889
CEMP1	chr16	2520036	2521410
SCYL1	chr11	65049123	65062758
ERI3	chr1	44459328	44593526
STAM	chr10	17726129	17798827
TMEM53	chr1	44892087	44912686
ZNF407	chr18	70471906	70906616
GDF1	chr19	18840360	18867953
RPS7	chr2	3600727	3606384
SNORD55	chr1	45014123	45014197
SNORD46	chr1	45014750	45014848
SNORD38A	chr1	45016100	45016171
SNORD38B	chr1	45016648	45016717
BEST4	chr1	45021843	45026013
PDZK1	chr1	144439022	144475563
ZDHHC8	chr22	18499363	18515530
FAM104B	chrX	55188402	55204353
PTCH2	chr1	45060524	45081203
ATP5G2	chr12	52345210	52356779
CDH18	chr5	19508911	20024110
HECTD3	chr1	45240806	45249614
ACBD4	chr17	40568539	40577326
ZSWIM5	chr1	45254662	45444837
LOC400752	chr1	45542168	45543878
PIP5K1C	chr19	3581178	3651477
RAB30	chr11	82370125	82460532
ZNF330	chr4	142361498	142375300
BMP10	chr2	68946116	68952153
APEX2	chrX	55043504	55050937
ADAMDEC1	chr8	24297742	24319471
ZNF544	chr19	63431881	63466820
SERPINB13	chr18	59405513	59417413
TP53TG5	chr20	43435933	43440371
MAVS	chr20	3775445	3804770
AVPR1A	chr12	61826482	61832857
ALDH9A1	chr1	163898072	163934524
CCDC163P	chr1	45732184	45738338
OPA1	chr3	194793626	194898294
SYN2	chr3	12020861	12202226
SYN1	chrX	47316243	47364200
RAD51B	chr14	67356248	68132491
KCNE4	chr2	223625105	223628599
SPACA4	chr19	53801811	53802783
DCN	chr12	90063165	90097490
RPS15AP10	chr1	45884039	45884944
PTPN9	chr15	73546514	73658680
PTPN6	chr12	6930694	6940740
SYCP1	chr1	115198977	115339513
PTPN2	chr18	12782300	12874334
SPTA1	chr1	156847119	156923130
POMGNT1	chr1	46426939	46436708
NAV2	chr11	20001211	20099723
LRRC41	chr1	46516658	46541625
INHBB	chr2	120820188	120825853
NSUN4	chr1	46578976	46603277
RHOJ	chr14	62740897	62828312
RTN4R	chr22	18608937	18635816
GNG4	chr1	233777607	233879916
C12orf44	chr12	50750024	50757546
SHC1	chr1	153201397	153213583
PLTP	chr20	43960665	43974410
ZFP161	chr18	5279017	5286039
C11orf21	chr11	2274082	2279719
AZIN1	chr8	103907711	103945573
CARS	chr11	2978727	3035257
CTSC	chr11	87693628	87710589
FBXO17	chr19	44123881	44158220
CYP4Z2P	chr1	47096492	47138734
LYSMD1	chr1	149398847	149404994
GFRA2	chr8	21593809	21702292
N4BP2L1	chr13	31872859	31900315
CYP4Z1	chr1	47305746	47356579
CYP4A22	chr1	47375693	47387113
PMF1	chr1	154449402	154476492
DDC	chr7	50493627	50600648
MTHFS	chr15	77922943	77976446
CALU	chr7	128166581	128200713
PLRG1	chr4	155675598	155691035
MGC12982	chr1	47670392	47672900
PPT2	chr6	32229753	3538646
LOC388630	chr1	47998786	48235149
SKINTL	chr1	48339973	48420687
INTS6	chr13	50833701	50925276
ABCC9	chr12	21841590	21980895
BEND5	chr1	48966126	49015134
EDNRB	chr13	77367616	77447665
NRGN	chr11	124115038	124122312
POLG	chr15	87660539	87679030
MTERF	chr7	91339956	91347952
PTP4A3	chr8	142501188	142510802
CORO1A	chr16	30102231	30107898
MAGI1	chr3	65314945	65999549
C1orf185	chr1	51340493	51386342
BID	chr22	16596905	16636779
TTC39A	chr1	51525517	51583373
BLNK	chr10	97941444	98021323
ANKUB1	chr3	150961579	150993300
FAM190A	chr4	91267706	91922177
MIER1	chr1	67163165	67226890
RGAG1	chrX	109548940	109586218
KCTD16	chr5	143530629	143837137
ACOT13	chr6	24775241	24813274
USE1	chr19	17187154	17191638
CISD1	chr10	59698900	59719025
TTC23L	chr5	34875025	34935321
CCDC12	chr3	46938223	46993274
OSBPL9	chr1	51855133	52027479
TCTN2	chr12	122721612	122758901
UBR4	chr1	19273586	19409333
MIB1	chr18	17575542	17704910
NUFIP2	chr17	24606979	24645292
HACE1	chr6	105282660	105414487
CGN	chr1	149750485	149777791
KTI12	chr1	52270364	52272060
BTF3L4	chr1	52294444	52326678
FOLR2	chr11	71605466	71610642
METTL7A	chr12	49604800	49612567
SLC27A6	chr5	128329108	128397234
GSTK1	chr7	142670643	142676344
MORF4L2	chrX	102817081	102829742
HMGB2	chr4	174489101	174491495
DIO3	chr14	101097440	101099542
SH3PXD2A	chr10	105343773	105605154
ZNF592	chr15	83092821	83150667
MKLN1	chr7	130663134	130831938
S100A6	chr1	151773699	151775341
MEA1	chr6	43087944	43089596
MTX2	chr2	176842368	176910999
SLMO1	chr18	12397894	12422236
SCGB1D1	chr11	61714285	61717585
ALDH7A1	chr5	125905431	125958981
ENO3	chr17	4795128	4801150
CTNND1	chr11	57285809	57343228
SECISBP2L	chr15	47068127	47126052
SLC30A6	chr2	32244413	32302685
EIF4ENIF1	chr22	30165344	30215874
LMX1B	chr9	128416542	128503132
TSPY4	chrY	9235118	9937690
PODN	chr1	53300472	53323762
PDX1	chr13	27392167	27398451
C1orf123	chr1	53452359	53458877
SIN3A	chr15	73448772	73535177
TMEM50B	chr21	33726662	33774186
WDTC1	chr1	27433593	27507697
ADD1	chr4	2815381	2901587
TNFSF10	chr3	173705991	173723991
FLJ40434	chr1	53676630	53678281
DMRTB1	chr1	53697659	53705746
LRTM1	chr3	54927420	54937112
NMRAL1	chr16	4451695	4464897
ABHD6	chr3	58198298	58255501
SPC25	chr2	169435646	169455190
S100A14	chr1	151853355	151855414
C19orf79	chr19	7600670	7602510
PDGFC	chr4	157902212	158111996
HSDL2	chr9	114182009	114274506
P2RX7	chr12	120055013	120108737
USP34	chr2	61268093	61551353
LDLRAD1	chr1	54247093	54256391
TCEANC2	chr1	54291861	54338004
TMCO5A	chr15	36014748	36030915
GCOM1	chr15	55671393	55764854
LYSMD4	chr15	98085134	98091149
FAM81A	chr15	57517663	57603043
LRFN5	chr14	41146513	41443504
TMEM237	chr2	202193151	202216469
PIDD	chr11	789178	795250
AKAP13	chr15	84021271	84093590
RDH12	chr14	67238355	67270921
FAM151A	chr1	54847437	54861788
HENMT1	chr1	108992432	109005671
HEATR8-TTC4	chr1	54880014	54980916
ECHDC2	chr1	53134169	53160034
METTL3	chr14	21036121	21049297
TTC22	chr1	55022811	55039529
C1orf177	chr1	55044323	55080525
C13orf27	chr13	102216463	102224150
MRRF	chr9	124066702	124125563
PAX8	chr2	113690044	113752968
DIO2	chr14	79733620	79747617
TRANK1	chr3	36843311	36961552
EDN2	chr1	41717032	41722931
NR1H4	chr12	99421268	99481776
PKM2	chr15	70278423	70310781
EIF5AL1	chr10	80942362	80946198
ZNF250	chr8	146073139	146097650
C8orf59	chr8	86313539	86319895
ITGA7	chr12	54364620	54387953
LOC100131060	chr1	59023410	59137972
HSD52	chr1	59370195	59385067
MKNK1	chr1	46795676	46842553
CLK1	chr2	201425976	201437712
AP2S1	chr19	52033262	52046043
CLCNKA	chr1	16221072	16233132
C1orf87	chr1	60228653	60312030
GEMC1	chr3	192053219	192063159
PHOSPHO2	chr2	170259209	170266465
SEPT4	chr17	53952609	53961777
CDC14A	chr1	100590610	100758421
PTP4A2	chr1	32144608	32157846
NLRP12	chr19	58988666	59019460
SLC26A7	chr8	92330691	92479554
SLC12A6	chr15	32309488	32398313
BMP4	chr14	53486204	53493304
SLC39A4	chr8	145608605	145612725
RLN2	chr9	5289867	5294580
RFXANK	chr19	19164007	19173678
DLEU2L	chr1	63787238	63788895
SLC14A1	chr18	41560915	41586483
HPGD	chr4	175647902	175680367
LRRC34	chr3	170993909	171013268
RAB9A	chrX	13617160	13637866
C6orf47	chr6	31734053	2876133
CACHD1	chr1	64709063	64931329
RAVER2	chr1	64983365	65071502
CFP	chrX	47368555	47374648
MIR3671	chr1	65296025	65296113
CHKA	chr11	67576901	67645434
ARL4A	chr7	12692976	12697083
CCDC80	chr3	113806098	113842667
C20orf24	chr20	34667550	34674374
LHX6	chr9	124004676	124029686
KCNRG	chr13	49487390	49493059
DSTYK	chr1	203378253	203447350
EIF4G1	chr3	185514976	185535840
C10orf71	chr10	50177192	50205543
HTR4	chr5	147810787	147996817
WISP3	chr6	112482063	112497580
RNASE1	chr14	20339354	20340876
COPE	chr19	18871322	18891199
USP4	chr3	49289580	49352540
ZNF334	chr20	44563113	44575601
RGS12	chr4	3285671	3403702
PRDM10	chr11	129274810	129377940
MIR3152	chr9	18563303	18563377
TCTEX1D1	chr1	66990727	67017318
INSL5	chr1	67036011	67039530
WDR78	chr1	67051159	67163158
TTC26	chr7	138469029	138525090
ANKRD30B	chr18	14738238	14842737
DAG1	chr3	49482568	49548052
RHOBTB2	chr8	22909305	22933655
MTHFSD	chr16	85121282	85146342
KCNK17	chr6	39374754	39390214
FERMT2	chr14	52393738	52487565
PABPN1L	chr16	87457248	87460569
ZNF275	chrX	152252806	152271578
TMEM223	chr11	62314362	62316062
VWC2L	chr2	214984705	215148898
PLD2	chr17	4657352	4673694
LAMB2	chr3	49133550	49145603
ZNF331	chr19	58715988	58775335
C17orf85	chr17	3661208	3696289
ERMAP	chr1	43063835	43083247
GSDMB	chr17	35314373	35328429
NAA16	chr13	40783340	40849166
LRRC59	chr17	45813592	45829913
MIR1262	chr1	68421788	68421881
ZNF577	chr19	57066361	57083041
GDAP2	chr1	118221366	118273825
GJB2	chr13	19659603	19665114
ENSA	chr1	148861222	148868722
ENDOG	chr9	130620599	130624776
STX8	chr17	9094512	9420000
ONECUT2	chr18	53253914	53309528
PIN1P1	chr1	70157592	70158588
RPS6KB2	chr11	66952510	66959455
CDKL5	chrX	18353645	18581670
STC1	chr8	23755378	23768265
STAT6	chr12	55775454	55791463
RNF24	chr20	3860068	3944216
GNA13	chr17	60435868	60483382
HHLA3	chr1	70593080	70606293
GHRL	chr3	10302433	10309631
WASH2P	chr2	114057699	114073083
ANKHD1	chr5	139761582	139899625
DCAF8	chr1	158475635	158498942
RBMX	chrX	135783271	135790605
ST20	chr15	77978236	78002719
TSGA10	chr2	98980155	99137619
SYNE2	chr14	63750611	63762922
MIR186	chr1	71305901	71305987
PCDH7	chr4	30331127	30341936
FPGT	chr1	74436483	74446736
FPGT-TNNI3K	chr1	74436483	74782704
C1orf173	chr1	74806382	74912010
ARHGEF7	chr13	110565624	110756082
RUNDC3A	chr17	39741452	39751564
STYXL1	chr7	75463590	75515257
AMT	chr3	49429214	49435115
MOSPD3	chr7	100047988	100050936
HIST1H4J	chr6	27899881	27900237
SERF1A	chr5	69356827	517541
VIPAR	chr14	76962770	76993736
SNORD45C	chr1	76025344	76025422
SNORD45A	chr1	76026161	76026245
SNORD45B	chr1	76027749	76027820
CDK6	chr7	92072170	92301167
TRMT6	chr20	5866485	5879173
ST6GALNAC3	chr1	76312976	76869257
HPSE	chr4	84432637	84475058
PPP1R13L	chr19	50574731	50601447
CYorf15B	chrY	20217829	20227086
TCF7L2	chr10	114699998	114917426
RNASE7	chr14	20580224	20582232
EMR3	chr19	14591050	14646730
SPZ1	chr5	79651545	79653416
EBPL	chr13	49132810	49163624
ZSCAN4	chr19	62872114	62882332
FBXO15	chr18	69891567	69966080
RWDD4	chr4	184797782	184817325
TMEM154	chr4	153766715	153820767
MCF2L	chr13	112671535	112802054
TMEM39A	chr3	120632390	120665161
VAMP1	chr12	6441664	6450104
TYW1	chr7	66099251	66341933
MGC27382	chr1	78467870	78607735
CD164	chr6	109794409	109810455
NEDD9	chr6	11291516	11340901
ELTD1	chr1	79128036	79245083
ACTN1	chr14	68410592	68515836
ABR	chr17	853508	1037366
PHTF1	chr1	114041346	114103300
GPM6A	chr4	176791081	177160642
CACNB2	chr10	18669619	18870694
SAMD13	chr1	84536636	84589069
LRRC43	chr12	121233619	121253971
UOX	chr1	84603228	84636164
TCL1B	chr14	95222506	95228733
C15orf39	chr15	73281273	73291563
ANP32E	chr1	148457340	148475128
CCT2	chr12	68265728	68281624
CTBS	chr1	84791391	84812751
C1orf180	chr1	84866500	84873291
FAM13C	chr10	60675894	60792358
GSN	chr9	123070200	123134941
SERF1B	chr5	69356833	517535
WDR63	chr1	85300580	85371409
TINF2	chr14	23778690	23781720
TAS2R50	chr12	11029778	11030778
DMTF1	chr7	86619612	86663584
CD2	chr1	117098608	117113374
TCN2	chr22	29333069	29353047
FAM22G	chr9	98731106	98744393
ZNHIT6	chr1	85887693	85946704
COL24A1	chr1	85967503	86394709
C3orf55	chr3	158743852	158770384
SEZ6L	chr22	24895439	25109563
PCDHGA6	chr5	140733834	140736291
PCDHGA7	chr5	140742650	140745371
PCDHGA5	chr5	140724081	140726523
F13A1	chr6	6089309	6265923
POU1F1	chr3	87391472	87408427
ERCC5	chr13	102296191	102326352
PDE3A	chr12	20413463	20725148
LMLN	chr3	199171467	199254988
IL31RA	chr5	55184906	55248922
SH3GLB1	chr1	86942840	86986455
ACCN1	chr17	28364218	28644119
AANAT	chr17	71975224	71977794
LOC339524	chr1	87368035	87374940
PDE6A	chr5	149217711	149304549
MSH2	chr2	47483766	47563864
PAFAH2	chr1	26158844	26197235
BUB1	chr2	111111880	111152155
SYNGR1	chr22	38075899	38104340
CXorf1	chrX	144716619	144719062
PRPF3	chr1	148560551	148592328
GBP7	chr1	89370021	89414311
RNF144A	chr2	6974973	7101760
TOX	chr8	59880530	60194321
ARHGAP32	chr11	128340164	128567303
MTSS1	chr8	125632208	125809911
IFNE	chr9	21470838	21472312
GBP1P1	chr1	89645825	89663081
IDO1	chr8	39890484	39905466
FLJ27354	chr1	89862995	89871041
UCP2	chr11	73363363	73371537
GEMIN8P4	chr1	90231411	90233113
PICALM	chr11	85345861	85457787
PEMT	chr17	17349601	17426470
HFM1	chr1	91498910	91643014
SPATA22	chr17	3290055	3321791
PEG10	chr7	94123572	94136942
SRGAP2	chr1	204582822	204704406
PTTG3P	chr8	67842185	67842794
NELF	chr9	139461843	139473607
PNPLA6	chr19	7505635	7532653
YIPF1	chr1	54089979	54128075
CLVS1	chr8	62363078	62576758
C8orf45	chr8	67945537	67976568
EPHX4	chr1	92268120	92301681
STYX	chr14	52266632	52311455
KIAA1107	chr1	92405196	92422868
PTPN20A	chr10	45970128	48447587
KIAA0240	chr6	42896771	42944274
TMEM131	chr2	97739232	97978786
MTERFD3	chr12	105895198	105905059
ASS1	chr9	132309914	132366482
DDIT3	chr12	56196637	56200567
BRD2	chr6	4125462	4330153
RPS28	chr19	8292383	8293280
SNORD21	chr1	93075433	93075528
SNORA66	chr1	93078863	93078996
HSP90AA1	chr14	101616827	101623265
ACIN1	chr14	22597613	22634663
C1orf212	chr1	35088549	35098004
DCAF17	chr2	171999006	172049808
MCPH1	chr8	6251520	6488548
IL1B	chr2	113303807	113310827
GRM8	chr7	125865887	126670805
APOA5	chr11	116165295	116168346
SNRNP70	chr19	54280276	54303682
GALNTL5	chr7	151284396	151347952
CD86	chr3	123256898	123322678
DMBX1	chr1	46745254	46752473
MOG	chr6	29732736	29748128
LOC100131564	chr1	93548253	93583956
CCDC166	chr8	144860851	144862267
CD209	chr19	7710879	7718464
ITGA10	chr1	144236346	144255225
LOC100129046	chr1	93830112	93838175
MIR760	chr1	94084975	94085055
CAPG	chr2	85475381	85491187
DNAH5	chr5	13743436	13997589
CAMLG	chr5	134102068	134115749
CA5A	chr16	86479125	86527613
CALB2	chr16	69950116	69981843
ENTPD1	chr10	97505662	97627013
NFKBIL1	chr6	31622606	2774216
SLC44A3	chr1	95058488	95133390
ZNF248	chr10	38157904	38186492
GBA2	chr9	35726862	35739225
LOC729970	chr1	95166171	95201414
TRPM7	chr15	48636643	48766304
DAZAP1	chr19	1358583	1386682
RAP2C	chrX	131164733	131179870
TMEM56-RWDD3	chr1	95356066	95483097
RWDD3	chr1	95472298	95485369
FLJ31662	chr1	95712880	95717500
HIST1H1A	chr6	26125238	26126019
HIST1H1T	chr6	26215618	26216343
HIST1H1B	chr6	27942548	27943338
HIST1H1E	chr6	26264537	26265322
HIST1H1D	chr6	26342418	26343195
HIST1H1C	chr6	26163946	26164678
UBE2L3	chr22	20251956	20308323
SNX7	chr1	98899823	98998644
BCL2L11	chr2	111594961	111642493
STK32A	chr5	146594771	146743961
DLST	chr14	74418346	74440203
LPPR5	chr1	99128388	99243037
LOC100129620	chr1	99242419	99386996
DDX4	chr5	55069601	55148731
LPPR4	chr1	99502435	99547726
KCNAB2	chr1	6008659	6083840
NDST2	chr10	75231674	75241595
NIPSNAP1	chr22	28280797	28307085
HUS1	chr7	47969409	47985747
CNTNAP1	chr17	38088157	38105537
PARG	chr10	50696330	51041337
PIK3R3	chr1	46278398	46371295
PKP4	chr2	159021721	159246186
PPFIA1	chr11	69794470	69902146
PPFIA2	chr12	80176175	80677240
RANBP3	chr19	5867151	5929320
PPFIBP1	chr12	27568311	27739764
SLC35A3	chr1	100208127	100261594
HIAT1	chr1	100276376	100321517
ZDHHC14	chr6	157722544	158014965
CTH	chr1	70649488	70678122
CCDC76	chr1	100371293	100388642
PLCXD1	chrX	138060	160022
MBNL3	chrX	131331023	131375284
STRBP	chr9	124923728	125070676
MIR553	chr1	100519384	100519452
ENPP4	chr6	46205659	46222395
ENDOD1	chr11	94462621	94505463
PLEKHA6	chr1	202454603	202595667
ZHX3	chr20	39240502	39362153
DZIP1	chr13	95028456	95094958
NFYC	chr1	40929828	41009862
MMADHC	chr2	150134392	150152576
NFU1	chr2	69476756	69518257
DENND2A	chr7	139864688	139948811
NUP62	chr19	55101893	55124611
ANKMY1	chr2	241067511	241146078
TM7SF3	chr12	27015772	27058606
DNAJA1P5	chr1	102110154	102132887
DOCK8	chr9	263047	455259
CLCN1	chr7	142723340	142759219
ADAD1	chr4	123520044	123570397
C10orf137	chr10	127398073	127442702
MBTPS2	chrX	21767576	21813462
CHTOP	chr1	151873081	151885406
CDK12	chr17	34871264	34944326
ARHGEF26	chr3	155321838	155458310
MYLK	chr3	124813832	125085839
LOC648740	chr1	103913548	103915531
SLC22A8	chr11	62516871	62539893
NPL	chr1	181025206	181066142
FGB	chr4	155703581	155713365
CUX1	chr7	101245903	101713970
ATG16L1	chr2	233824955	233869059
LOC100129138	chr1	104417167	104421216
MIR548H3	chr1	105130113	105476802
PDS5A	chr4	39575985	39655971
C2orf73	chr2	54411574	54442218
CANX	chr5	179058535	179091245
FBLN1	chr22	44277382	44340245
GTF2F1	chr19	6330579	6344291
H2AFZ	chr4	101088266	101090535
ACSL1	chr4	185913742	185984209
QRFPR	chr4	122469246	122521631
PTPN22	chr1	114157955	114215898
NBPF4	chr1	108567485	108588226
NBPF6	chr1	108794426	108814783
FAM102B	chr1	108904493	108983472
FAM46C	chr1	117950126	117972534
PRPF38B	chr1	109036454	109045945
DCTN5	chr16	23560187	23569969
NFS1	chr20	33720023	33750701
FNDC7	chr1	109057078	109086890
RHO	chr3	130730171	130736877
RYR1	chr19	43616179	43770044
SRG7	chr1	109201361	109202669
GPSM2	chr1	109221125	109274567
WHAMM	chr15	81275026	81300667
KRT85	chr12	51040056	51047576
KRT81	chr12	50965963	50971566
KRT35	chr17	36886466	36890918
KRT32	chr17	36869290	36877164
KRT31	chr17	36803502	36807370
FPR1	chr19	56940837	56946962
DHPS	chr19	12647530	12653025
KRT15	chr17	36923522	36928796
CMKLR1	chr12	107205950	107257224
SCARNA2	chr1	109444337	109444757
TJP2	chr9	70978790	71059944
RUFY4	chr2	218607901	218663549
ENG	chr9	129617111	129656868
NDRG4	chr16	57091547	57105024
CECR5-AS1	chr22	16020278	16026335
TMX2	chr11	57236570	57265021
LOC100134259	chr2	46908506	46939649
NCRNA00256B	chr9	114906823	114913778
FLJ45340	chr7	128068530	128088288
NCRNA00256A	chr9	114914996	114921947
NRG1	chr8	32525269	32720312
STK19	chr6	3385908	3395486
CD99L2	chrX	149685466	149817947
CENPM	chr22	40664686	40673094
C17orf39	chr17	17883335	17912443
TTN	chr2	179318291	179380395
MIR197	chr1	109943037	109943112
FXR2	chr17	7435271	7458940
EFHC1	chr6	52392952	52468542
PDPR	chr16	68705029	68752685
FAM90A1	chr12	8265122	8271481
C10orf47	chr10	11905402	11954282
MCM9	chr6	119273460	119294602
TTLL10	chr1	1104939	1123176
EPHA8	chr1	22762590	22788699
RHCE	chr1	25561326	25619950
FHL5	chr6	97117144	97171233
USP40	chr2	234048903	234134606
SPRYD7	chr13	49384842	49408626
HDAC4	chr2	239634800	239987580
HP1BP3	chr1	20941757	20985768
DCXR	chr17	77587045	77588862
NSUN5	chr7	72354449	72360800
FAM129B	chr9	129307438	129381089
LRRC27	chr10	133995603	134016891
YTHDC2	chr5	112877289	112958883
KLHL15	chrX	23911753	23955224
SPHKAP	chr2	228552913	228754605
CYP2S1	chr19	46390954	46405284
CYP3A43	chr7	99263571	99302109
FBXL2	chr3	33293940	33403761
CXXC1P1	chrX	47451533	47480971
LOC440600	chr1	110630520	110683316
EIF4E	chr4	100018629	100070809
KIAA0141	chr5	141283568	141301796
PSMB5	chr14	22564899	22574194
ELOVL6	chr4	111189677	111339269
TRPC3	chr4	123019632	123073718
FOLH1	chr11	49124762	49186798
BAZ2A	chr12	55275646	55316430
CYMP	chr1	110824910	110835414
LOC100505478	chr9	116468534	116484190
MAG	chr19	40474828	40496549
CD200R1L	chr3	114017245	114047487
SERPINA1	chr14	93912836	93926782
RHOV	chr15	38951703	38953779
CEP19	chr3	197917544	197923520
TCEAL2	chrX	101267315	101269340
DENND2D	chr1	111531323	111544804
CHI3L2	chr1	111571803	111587585
FP588	chr9	35850270	35855515
RP11-165H20.1	chr1	111624668	111630253
GNPDA1	chr5	141360417	141372804
MAP2K7	chr19	7874764	7885363
PGCP1	chr1	111728663	111733996
SORBS2	chr4	186743591	186969042
TUBA4A	chr2	219823244	219826882
PIGO	chr9	35078684	35086598
TUBB1	chr20	57027703	57035104
AKNA	chr9	116136254	116196506
LOC79015	chr20	42718506	42733794
C1orf183	chr1	112066208	112099942
FLAD1	chr1	153222393	153232211
GPX1	chr3	49369612	49370795
MSRB3	chr12	63958689	64146954
PLEC	chr8	145061308	145122901
MIR4256	chr1	112805914	112805978
ITSN1	chr21	33936653	34132672
RGS7	chr1	239005439	239587101
SLU7	chr5	159761225	159778746
LRRC40	chr1	70383072	70443949
G2E3	chr14	30098079	30158797
DEPDC1	chr1	68712422	68735387
ANAPC7	chr12	109295087	109325918
ANAPC5	chr12	120230430	120276395
GPRC5B	chr16	19777793	19803652
IL1RL1	chr2	102294393	102327614
LAX1	chr1	202000906	202012103
PXK	chr3	58293656	58385918
KCTD10	chr12	108370842	108399538
DNAJA2	chr16	45546774	45565126
FAM19A3	chr1	113064711	113071379
AKR7A2P1	chr1	113267494	113268818
APOA2	chr1	159458706	159460042
E2F5	chr8	86276870	86314006
APEX1	chr14	19993129	19995766
PPP2CB	chr8	30762667	30789894
E2F4	chr16	65783568	65790322
RSBN1	chr1	114105976	114156593
PRR20B	chr13	56639331	56622644
FGF5	chr4	81406765	81431195
FGD1	chrX	54488611	54539324
LOC100506810	chr1	232926411	232934013
PZP	chr12	9192702	9252233
LOC100287722	chr1	114200779	114245382
TSPO	chr22	41877478	41889192
KLK2	chr19	56068500	56075635
HIPK1	chr1	114273518	114322014
HM13	chr20	29565901	29621031
OLFML3	chr1	114323552	114326398
TNFRSF8	chr1	12108544	12126851
CLDN19	chr1	42971350	42978512
PATL1	chr11	59160767	59193087
STT3A	chr11	124967948	124996490
SNX10	chr7	26367028	26380474
TAS2R31	chr12	11074252	11075273
P2RY12	chr3	152538065	152585234
CCKBR	chr11	6237541	6249932
BMP8A	chr1	39729904	39768128
MR1	chr1	179269183	179297697
C6orf99	chr6	159229606	159251373
GRHL3	chr1	24518642	24554395
ZNF181	chr19	39917319	39925614
CFTR	chr7	116907252	117095954
ALDH3A1	chr17	19581889	19589517
AVP	chr20	3011201	3013370
UQCR11	chr19	1548153	1556483
C10orf116	chr10	88718167	88720646
ASCC3	chr6	101063328	101435945
TSPAN2	chr1	115392155	115433644
FLJ25363	chr3	110611526	110696704
RBM22	chr5	150050544	150060862
AGGF1	chr5	76361965	76396814
FKBP14	chr7	30019408	30032793
SLC35A5	chr3	113763584	113785693
SLC22A15	chr1	116320641	116414198
LRR1	chr14	49135164	49151140
ZBP1	chr20	55621352	55629038
ATP1A1OS	chr1	116737009	116762704
TMEM30A	chr6	76019357	76051352
TP73	chr1	3597095	3642625
MIR320B1	chr1	117015893	117015972
AKAP12	chr6	151602826	151721390
TTF2	chr1	117404471	117447014
MIR942	chr1	117438787	117438873
RXRG	chr1	163636782	163681216
SOX30	chr5	156985264	157012006
RPE	chr2	210575596	210594536
IL18BP	chr11	71387756	71391222
SNRPN	chr15	22751227	22774822
CX3CL1	chr16	55963914	55976457
SORL1	chr11	120828121	121009681
CUL4B	chrX	119542473	119578845
TAC4	chr17	45270669	45280378
PELI3	chr11	65990911	66001384
FCN3	chr1	27568187	27573902
RFESD	chr5	95008338	95018605
EIF4E3	chr3	71811129	71860959
SSX7	chrX	52689835	52700675
UPP2	chr2	158666627	158700912
SIK1	chr21	43658826	43671430
HSD3BP4	chr1	119908025	119916722
LOC644242	chr1	119941847	119943437
ZNF697	chr1	119963522	119991913
GPX3	chr5	150380191	150388747
CCT7	chr2	73314871	73333658
HMGCS2	chr1	120092141	120113078
ACAP2	chr3	196476753	196645106
MIPEP	chr13	23202327	23361587
DCTN2	chr12	56210360	56227245
ZNF211	chr19	62836346	62845959
PCNT	chr21	46568463	46690110
CIB2	chr15	76184045	76210933
CDRT1	chr17	15432701	15463743
HIST2H2BA	chr1	120707556	120716365
FCGR1B	chr1	120728430	120737467
EMBP1	chr1	120962432	121015209
FLJ39739	chr1	142510035	146398604
LOC100286793	chr1	142510035	142536110
PPIAL4G	chr1	142558666	142559404
SRGAP2P2	chr1	142627087	142805834
LOC728855	chr1	143011868	147883410
LOC728875	chr1	143011873	143233326
PPIAL4C	chr1	143074818	147820411
PPIAL4B	chr1	143074818	143075603
C1orf152	chr1	143322171	143324084
PDE11A	chr2	178196222	178645728
LOC653513	chr1	143387793	143391382
CYFIP2	chr5	156625668	156755184
DCP2	chr5	112340305	112385791
RABL2B	chr22	49552785	49568953
CIZ1	chr9	129968164	129993689
ECE1	chr1	21416326	21478770
CDR2	chr16	22264757	22293439
TNC	chr9	116821675	116920357
CDO1	chr5	115168328	115180304
EFNA2	chr19	1237152	1252429
DUSP9	chrX	152561090	152569975
DTNA	chr18	30327251	30725806
CDKN2D	chr19	10538137	10540655
FAM47E-STBD1	chr4	77391876	77451307
ZNF443	chr19	12401519	12412926
NOTCH2NL	chr1	143920467	143997269
FGF13	chrX	137541399	137649181
PRKRA	chr2	179004386	179023601
ATXN7L3B	chr12	73217817	73221499
LRRFIP1	chr2	238265545	238339297
TIFAB	chr5	134812456	134815988
MOBKL2C	chr1	46845973	46853392
NFIC	chr19	3310615	3414603
LSR	chr19	40431398	40450707
OSTN	chr3	192413015	192450604
GOLGA6L9	chr15	80509239	80905166
ACE	chr17	58915909	58929473
KCNJ13	chr2	233338755	233349519
LOC100289211	chr1	145320537	145456323
CHST12	chr7	2409784	2440742
WSB2	chr12	116954879	116983334
NAGLU	chr17	37941476	37949992
CDC5L	chr6	44463279	44522758
TFEC	chr7	115362437	115458034
CERS2	chr1	149204272	149214103
AIM1	chr6	107066422	107125027
AIF1	chr6	31691011	2832386
C21orf59	chr21	32895854	32906789
GPR89C	chr1	144595224	145932379
PDZK1P1	chr1	144635744	145950955
LACE1	chr6	108722790	108950944
ZNF485	chr10	43421860	43433358
LOC728989	chr1	144957518	144981223
PDIA3P	chr1	145116053	145118152
THUMPD3	chr3	9379716	9403475
ACOXL	chr2	111206620	111592270
GPBP1	chr5	56505531	56596263
RPS10	chr6	34493208	34501880
ARPC1A	chr7	98761431	98801821
PRKD1	chr14	29115437	29466650
PRKAG1	chr12	47682321	47698896
TAMM41	chr3	11806918	11863352
CCDC148	chr2	158736114	159021511
OSBPL3	chr7	24802688	24986285
LOC100130000	chr1	142478652	146368313
IL1RAPL1	chrX	28515601	29883938
HCST	chr19	41085221	41087013
PLK4	chr4	129021465	129039827
RPL36A-HNRNPH2	chrX	100532533	100555784
PPIAL4D	chr1	146568375	146569160
PPIAL4F	chr1	146568375	146569160
VPS53	chr17	358657	564846
ZBED3	chr5	76408287	76418786
BBS4	chr15	70765578	70817870
ACBD6	chr1	178523974	178738645
C3orf26	chr3	101019367	101380166
SCN3A	chr2	165652275	165768823
LOC645166	chr1	147194909	147219678
LOC388692	chr1	147546099	147558366
FCGR1C	chr1	147635917	147644921
NADKD1	chr5	36228450	36277657
PCYT1B	chrX	24486124	24600900
HIST2H2BC	chr1	148088382	148088964
NBPF15	chr1	146824811	146862891
CDK1	chr10	62208217	62224616
RANBP10	chr16	66314505	66398056
MICALCL	chr11	12265022	12337267
FOXP4	chr6	41622141	41678100
KCNQ5	chr6	73388291	73965294
KCNQ2	chr20	61507985	61574437
EFNA1	chr1	153366972	153374010
ILF3	chr19	10625936	10657443
ILF2	chr1	151901137	151910103
B4GALT7	chr5	176959724	176969952
PNKP	chr19	55056271	55062634
POU6F2	chr7	38984133	39470915
C1orf54	chr1	148511806	148519959
SLC16A10	chr6	111515473	111651299
CSGALNACT2	chr10	42953939	43000755
CAMK2N1	chr1	20681470	20685315
ACTR3B	chr7	152087783	152183396
AP1AR	chr4	113372343	113410660
USP49	chr6	41873360	41971077
KIAA1704	chr13	44461686	44500404
GABRQ	chrX	151557292	151572481
ATAD2B	chr2	23825037	24003440
MIR4257	chr1	148791028	148791114
NR2F2	chr15	94676797	94684496
HR	chr8	22027876	22044510
ROBO1	chr3	78729077	79899749
WLS	chr1	68363628	68470817
KCNH6	chr17	58954426	58977334
FXYD4	chr10	43187097	43191789
NFATC3	chr16	66676769	66820663
HORMAD1	chr1	148937158	148959988
CCDC136	chr7	128218699	128249423
RNF7	chr3	142939740	142948335
RNF14	chr5	141326585	141350040
CHI3L1	chr1	201414681	201422545
DCD	chr12	53324641	53328416
PUF60	chr8	144970534	144983525
TRIM5	chr11	5641000	5662915
TM2D2	chr8	38965483	38973198
MYO18A	chr17	24424653	24531533
LIMS3	chr2	110013297	110665189
CEBPB	chr20	48240782	48242619
CDKN3	chr14	53933422	53956684
C6orf25	chr6	31799099	3140609
ATRX	chrX	76647011	76928375
BIRC7	chr20	61337720	61342299
STAU2	chr8	74495157	74821716
C21orf62	chr21	33084854	33107923
TMEM189	chr20	48173680	48203742
STX18	chr4	4471596	4594676
C1orf56	chr1	149286882	149290495
FGF14	chr13	101171205	101852125
PCID2	chr13	112879925	112911030
VIT	chr2	36777336	36895441
ASNS	chr7	97319364	97339413
NFAT5	chr16	68157369	68296070
CORIN	chr4	47290774	47534816
C12orf76	chr12	108963365	108989883
FLJ44635	chrX	71280758	71298325
PNMA6D	chrX	151994651	151993457
FAM72D	chr1	873196	889888
FAM75D3	chr9	83748234	83754829
FLJ43860	chr8	142513110	142586512
FAM150A	chr8	53609149	53640574
XKR5	chr8	6653449	6680576
GFRAL	chr6	55300225	55375250
TMPRSS11F	chr4	68601510	68678182
BEND4	chr4	41807626	41849652
ZNF687	chr1	149521414	149531005
SUGT1	chr13	52124831	52160434
PROM1	chr4	15578946	15686839
PARD3	chr10	34438493	35144259
CCT6B	chr17	30278990	30312641
SCRN3	chr2	174968702	175002549
ITIH3	chr3	52803823	52818065
SLC26A9	chr1	204148799	204179211
DMBT1	chr10	124310170	124393242
TUFT1	chr1	149779404	149822683
MIR554	chr1	149784895	149784991
KLF12	chr13	73158149	73606067
MASP2	chr1	11009166	11029883
CELF3	chr1	149939157	149955416
CA4	chr17	55582083	55591688
TMED5	chr1	93387886	93418834
SHOX2	chr3	159296493	159306646
ABCB10	chr1	227718951	227761065
DNPEP	chr2	219946423	219960906
GTF3C5	chr9	134895882	134923711
IMMT	chr2	86224565	86276404
ZFPM2	chr8	106400322	106885943
ELL2	chr5	95246557	95323531
DGAT1	chr8	145509054	421083
CCL16	chr17	31327647	31332636
AKAP7	chr6	131612991	131646368
TMEM91	chr19	46574277	46581827
LOC100132111	chr1	150077568	150083265
PEX26	chr22	16940685	16953797
SLC5A5	chr19	17843781	17866983
SLC10A2	chr13	102494348	102517197
SHOX	chrX	505078	540146
CRCT1	chr1	150753601	150755105
SLC38A1	chr12	44863107	44949475
LCE3A	chr1	150861933	150862203
LOC100130849	chr7	56910571	56917333
LOC728978	chr10	72646986	72647991
LCE4A	chr1	150948146	150948534
C1orf68	chr1	150958621	150959529
LCE1F	chr1	151015471	151016069
PPP4R4	chr14	93710401	93763935
LCE1A	chr1	151066572	151067197
RGS14	chr5	176717449	176732205
SPRR4	chr1	151209751	151211693
NFATC4	chr14	23905984	23918650
CDKN1A	chr6	36754433	36763095
SPRR2C	chr1	151379217	151380593
PTPRB	chr12	69196898	69317487
PGLYRP3	chr1	151536961	151549818
PGLYRP4	chr1	151569220	151587646
MUTED	chr6	7958798	8009646
S100A7A	chr1	151655623	151662325
S100A7L2	chr1	151676094	151679127
SPARCL1	chr4	88613511	88669679
SLC38A7	chr16	57257798	57276175
HECW1	chr7	43118722	43569463
RPAP1	chr15	39596666	39623756
LOC641515	chr1	201060951	201062044
AOC2	chr17	38250134	38256251
ANXA11	chr10	81904859	81955308
GSTT2	chr22	22629600	22656106
CAPZA2	chr7	116289798	116346549
CAPZA1	chr1	112963597	113015764
MEP1B	chr18	28023984	28054364
TADA3	chr3	9796653	9809420
HMGN4	chr6	26646550	26655143
TIMM44	chr19	7897602	7914708
ZNHIT1	chr7	100647704	100654191
MLC1	chr22	48839946	48866485
TARBP2	chr12	52180971	52186482
LOC253264	chr10	76726146	76791442
RAB13	chr1	152220751	152225430
RPL9	chr4	39132139	39136602
DAOA	chr13	104916216	104941384
PDP1	chr8	94998337	95007472
DIP2B	chr12	49185034	49428717
RCOR2	chr11	63435268	63440892
EFCAB4A	chr11	817584	821991
PGM2L1	chr11	73719008	73787150
ZNF683	chr1	26560711	26571853
MIR190B	chr1	152432764	152432843
C1orf189	chr1	152438471	152445433
ZNF295	chr21	42280008	42303565
LIG4	chr13	107657792	107665131
PAK2	chr3	197951124	198043915
AGPAT5	chr8	6553285	6606429
DUS2L	chr16	66614704	66670685
RGS3	chr9	115265829	115399839
C10orf26	chr10	104525877	104566011
SYBU	chr8	110655580	110726998
CCDC99	chr5	168943215	168964359
ATP8B2	chr1	152566899	152576947
BTF3	chr5	72830005	72837204
SHE	chr1	152718577	152741150
GPR18	chr13	98704967	98708683
ST7L	chr1	112867663	112963563
UBE2Q1	chr1	152787674	152797744
UNKL	chr16	1353206	1404706
SPNS1	chr16	28893596	28903370
FAM21C	chr10	45542653	45608418
MPV17	chr2	27385863	27399473
MPP1	chrX	153660152	153686996
MPI	chr15	72969462	72977618
MYO19	chr17	31925711	31965418
MOGAT2	chr11	75106581	75119979
GFM1	chr3	159845010	159893054
PBXIP1	chr1	153183179	153195191
CDON	chr11	125331922	125438397
RFTN2	chr2	198143771	198248829
TBC1D20	chr20	364123	391187
C1orf182	chr1	154573728	154583409
MCU	chr10	74121894	74317458
CLEC12A	chr12	10015274	10029461
GNPDA2	chr4	44398924	44423369
PCSK6	chr15	99741475	99847710
MIR4258	chr1	153214792	153214883
UBE2E3	chr2	181553586	181636395
LENEP	chr1	153232685	153233415
DCST2	chr1	153257626	153272881
SLC50A1	chr1	153374911	153377958
SLC8A1	chr2	40192789	40510948
CYP4F11	chr19	15884179	15906676
CATSPERG	chr19	43518282	43553429
FAM71D	chr14	66725862	66765020
MAGEB6	chrX	26120477	26123684
C9orf84	chr9	113488721	113561634
ZNF610	chr19	57540493	57562188
REM2	chr14	22422271	22426729
ZNF100	chr19	21698682	21742270
C18orf54	chr18	50139168	50162402
ZNF596	chr8	172199	187339
GABRG1	chr4	45732543	45820839
TDRD5	chr1	177827379	177927030
P2RX2	chr12	131705475	131709045
FAM129C	chr19	17495109	17523835
DZIP1L	chr3	139263516	139315012
PLBD2	chr12	112280753	112311841
ABAT	chr16	8722073	8785933
DPM3	chr1	153378990	153379620
CCDC8	chr19	51605425	51608759
TRIM46	chr1	153412983	153424069
UNC13A	chr19	17573136	17660008
CLGN	chr4	141529056	141568265
C17orf96	chr17	34081484	34084713
GUCY1A3	chr4	156807311	156851983
IPCEF1	chr6	154517309	154692907
PPP3CA	chr4	102163609	102487651
ADAM29	chr4	176076083	176135906
NCRNA00226	chr14	105815313	105816011
STK11	chr19	1156797	1179434
SOD1	chr21	31953805	31963114
TRIM55	chr8	67201831	67250272
GBAP1	chr1	153450239	153463949
RIMS1	chr6	72979234	73169566
HYLS1	chr11	125262164	125275751
IPO11	chr5	61750467	61960172
ZIC4	chr3	148586524	148607286
SGCD	chr5	155686344	156117648
C18orf21	chr18	31806585	31813248
HCN3	chr1	153513997	153526262
HAUS1	chr18	41938295	41962297
CCDC124	chr19	17906904	17915794
VASN	chr16	4361849	4373530
FLYWCH2	chr16	2873196	2889384
GPRASP2	chrX	101853759	101859317
C8orf40	chr8	42515874	42527297
C7orf29	chr7	149657870	149660743
KLHDC7B	chr22	49333327	49336318
SDSL	chr12	112344598	112360464
MFSD3	chr8	145705359	145707397
ADPRHL1	chr13	113124584	113151458
GLCCI1	chr7	7974947	8095234
C12orf57	chr12	6923463	6925426
KIF12	chr9	115893738	115901158
CASC4	chr15	42368200	42495251
C18orf1	chr18	13208785	13642753
FAM54A	chr6	136593860	136613142
MIR555	chr1	153582764	153582860
POU5F1P4	chr1	153669594	153670677
LOC645676	chr1	153798395	153800359
MSTO1	chr1	153846630	153851382
FABP6	chr5	159546951	159598307
ARHGEF18	chr19	7410573	7443371
YY1AP1	chr1	153895856	153925071
LGR5	chr12	70120079	70264888
CH25H	chr10	90955673	90957051
SUSD4	chr1	221460783	221604167
POLR3B	chr12	105275565	105428106
USP46	chr4	53151883	53220259
INPP4A	chr2	98427752	98564716
HEYL	chr1	39861689	39877935
MSTO2P	chr1	153982232	153987993
GON4L	chr1	153986133	154093596
NSFL1C	chr20	1370806	1396337
SMEK2	chr2	55629017	55698300
SNORA42	chr1	154156323	154156457
CHADL	chr22	39955459	39966881
MDP1	chr14	23752982	23755116
CAND2	chr3	12813170	12851313
GAGE12B	chrX	49202870	49200580
LRCH1	chr13	46025296	46217037
SSR2	chr1	154245462	154257382
FBXO2	chr1	11631004	11637475
PKP2	chr12	32834946	32941047
ARHGEF33	chr2	39000007	39056094
ATAT1	chr6	30702591	1861452
CEP135	chr4	56509793	56594284
SRSF11	chr1	70443952	70490289
BACH1	chr21	29593090	29640340
ACPP	chr3	133518900	133569836
AKR1C2	chr10	5021964	5050207
ACSL5	chr10	114125012	114178128
GLG1	chr16	73038826	73198543
C1orf85	chr1	154529107	154532073
AGTRAP	chr1	11718728	11733415
OLAH	chr10	15125900	15155857
MDH1	chr2	63669788	63687834
POLL	chr10	103328628	103338017
CCDC59	chr12	81270213	81276330
APTX	chr9	32962603	32991610
CYP3A4	chr7	99192518	99219747
LRP2BP	chr4	186522025	186537146
INTS9	chr8	28681093	28803617
MIR9-1	chr1	154656756	154656845
IQGAP3	chr1	154761820	154809020
RAP1GAP	chr1	21795294	21868443
CDCA7L	chr7	21907041	21952067
GPATCH4	chr1	154830723	154837903
CBFA2T3	chr16	87468763	87571005
GRASP	chr12	50687014	50695938
FAM101A	chr12	123339662	123366523
PPP2R1B	chr11	111102841	111142379
LNPEP	chr5	96319911	96390871
DNAJC24	chr11	31347952	31410958
LYRM7	chr5	130534539	130569018
BAGE4	chr21	10042712	10120796
GEM	chr8	95330660	95343723
FAM172A	chr5	92979186	93473160
AQP1	chr7	30927643	30931656
C9orf30	chr9	102231616	102253838
ACTB	chr7	5533304	5536758
EN2	chr7	154943584	154950287
KLRC3	chr12	10456180	10464461
EMP3	chr19	53520440	53525622
EMP2	chr16	10529779	10582040
EMP1	chr12	13240868	13260975
CYBRD1	chr2	172087111	172122889
ABCA3	chr16	2265879	2330748
DLX4	chr17	45405128	45407322
FUT5	chr19	5816836	5821551
BLOC1S2	chr10	102023702	102036104
TIGIT	chr3	115495522	115511825
RAB3IP	chr12	68419446	68503251
ELAC2	chr17	12835653	12862106
MIR765	chr1	155172546	155172660
TTPAL	chr20	42537960	42556658
CYCSP52	chr1	155364777	155365087
ARPC4-TTLL3	chr3	9809231	9853040
C6orf10	chr6	3475640	3746623
LAPTM4A	chr2	20095891	20115270
SETD1A	chr16	30876115	30903482
LTA	chr6	2787458	31650077
BFSP1	chr20	17422549	17460013
USP22	chr17	20843497	20886944
LOC646268	chr1	156368457	156377054
GPR63	chr6	97352608	97392074
C6orf105	chr6	11821873	11887266
UNC93A	chr6	167624792	167649492
GAS6	chr13	113577228	113590421
LEMD2	chr6	33846967	33864884
[truncated: 21,236 more rows]
