# Supplementary material for: Voting-Based Cancer Module Identification by Combining Topological and Data-Driven Properties
Source: PLoS One. 2013 Aug 5;8(8):e70498. doi: 10.1371/journal.pone.0070498 (PMC3734239; doi:10.1371/journal.pone.0070498)
Supplement: Table S2 — List of identified modules for GBM. (XLSX) [file pone.0070498.s011.xlsx]

## Sheet: S2-GBM modules
ModuleID	Modue Representative Genes	ModuleSize	Module Genes
1	PRKACA	55	PRKACA	ABCA1	ACTR1A	ADRBK1	AKAP5	APC	ATP2B1	BRAF	CAD	CALM1	CDK5	CENPJ	CEP57	CSK	CSNK1A1	CSNK1D	DYNC1H1	EGFR	GYS1	HMGN1	IQGAP1	ITGB1	ITPKA	ITPR1	MAPRE1	MBP	NFKB1	NUP85	PAFAH1B1	PDPK1	PPP1CA	PPP2R1A	PPP3R1	PRKAR2B	PTPN12	PTPN13	PXN	RAF1	RAP1GAP	RASGRF1	RELA	RPS6KA5	SDC1	SDCCAG8	SPTBN1	STMN2	SYN1
2	TP53	48	TP53	ACTA1	APEX1	BARD1	BDNF	BRCA1	BRCA2	BTBD2	CDC42	CDK2	CDKN1A	CHEK1	CSNK1A1	CSNK1D	CSNK2A1	DAXX	DDX5	DVL2	HABP4	HDAC1	HDAC3	HIF1A	HMGB1	ING1	KPNA2	MAPK1	MAPK3	MAPK9	MDM2	MDM4	NPM1	PBK	PHB	PIN1	POLA1	PPP1CA	PTTG1	RAD51	RRM2	SAT1	SP3	TAF1A	TEP1	TOP2A	TRAF6	UBE2A	WRN
3	CDC20	30	CDC20	AHCTF1	ANAPC10	ASPM	AURKA	AURKB	BIRC5	BUB1B	CCNA2	CCNB1	CCNB2	CDC16	CENPA	CENPC1	CENPM	CLASP2	DLG7	FBXO5	KIF2C	MAPRE1	MIS12	NDC80	NDEL1	PAFAH1B1	PSMF1	PTTG1	SPC24	TPX2	UBE2C	ZWINT
4	MAD2L1	6	MAD2L1	AHCTF1	CDC16	ECT2	MAPRE1	MLF1IP
5	SMAD4	55	SMAD4	ATF3	BRCA1	BTRC	CAMK2A	CAMK2B	CAMK2G	CBFB	CDKN1A	CDKN2B	CHEK1	COL1A2	EIF2AK4	ENG	ERBB2IP	ESR2	FBXO34	FN1	FOS	FOXO4	HDAC1	HIF1A	IL5	JUND	KPNA2	LAMC1	MAPK1	MAX	MEF2C	MYC	NRAS	NUP214	PAK1	PBK	PRKAR1B	PRKAR2A	PRPF40A	PSG9	RAB13	RAB3B	RBBP4	RHOJ	RUNX2	SAP18	SAP30	SMAD1	SMAD5
6	SMC1A	7	SMC1A	BRCA1	MCM6	MCM7	POLA1	RFC1	STAG1
7	SNRPB	16	SNRPB	C14orf1	CLNS1A	COIL	GEMIN6	GEMIN7	NUP37	NUP62	NUP85	NUP88	NUPL2	PCNA	PTBP1	RAE1	STXBP3	TGS1
8	EGFR	33	EGFR	CAMK2G	CAV1	CBLC	CSK	CTNND1	EDNRA	EPS8	ERBB4	FAS	FOS	HDAC1	ICAM1	IFNG	INPPL1	JAK2	LYN	MAX	MET	MYC	NCK1	PDCD6IP	PIK3R2	PRKACA	PTK2B	PTPN2	RBBP4	SAP30	SHC1	SHC3	STAT3	TNK2	YWHAZ
9	CDK2	9	CDK2	CCNA2	MCM2	MCM3	MCM6	MCM7	POLE2	PRC1	TP53
10	XPO1	8	XPO1	CLASP2	MAPK6	NFKB1	PAFAH1B1	RELA	SPC24	TOP2A
11	SNRPG	8	SNRPG	CLNS1A	GEMIN6	GEMIN7	NUPL2	PTBP1	TGS1	YBX1
12	HDAC1	10	HDAC1	EGFR	FOS	HIF1A	MAPK1	RB1	RELA	SMAD4	TGIF1	TP53
13	TYK2	3	TYK2	GADD45B	IL12RB1
14	SNRPE	4	SNRPE	GEMIN7	LSM5	PTBP1
15	BUB1B	27	BUB1B	ANAPC10	ANAPC11	ASPM	AURKB	CCNB2	CENPA	CENPF	ECT2	FANCI	KIF11	KIF2C	KNTC1	MAD2L1	MIS12	PRC1	UBE2C	XPO1	ZWINT	FOXM1	KIF20A	KIF23	NCAPD2	NCAPG	RACGAP1	SMC2	SMC4
16	MAGOH	9	MAGOH	EIF4A3	NUP205	NUP37	NUP54	RAE1	NCBP2	NUP160	NUP93
17	JAK2	11	JAK2	CALM1	EGFR	ITGB1	LYN	NFKB1	RAF1	SHC1	STAT3	TNFRSF1A	MAPKAPK2
18	NCBP1	15	NCBP1	NUP155	NUP205	NUP43	NUP50	NUP54	NUP62	NUP85	NUP88	NUP93	PAFAH1B1	PRKACA	SPC24	VIM	XPO1
19	POLR2E	69	POLR2E	ASCC3L1	CCDC85B	CLP1	CSTF1	CSTF3	DDX23	EEF1A1	ELL	ERCC5	GTF2A1	GTF2A2	GTF3A	GTF3C3	HNRNPA2B1	HNRNPC	HNRPF	ILF3	JUND	LSM2	LSM4	MAGOH	MYC	NCBP1	NCBP2	NHP2L1	PCBP2	POLR1D	POLR2D	POLR2F	POLR2G	POLR2J	POLR3F	RAVER1	RPA1	SF3A2	SF3B4	SMC1A	SNAPC1	SNRPA	SNRPB	SNRPB2	SNRPD3	SNRPE	SNRPF	SNRPG	SSRP1
20	MAPRE1	52	MAPRE1	APC	BUB1B	CDC20	CENPC1	CENPQ	CEP57	CSNK1D	DCTN1	DYNC1H1	KNTC1	MAD1L1	MAD2L1	MIS12	NUP107	NUP160	PPP2R1A	PRKACA	RANGAP1	TUBB4	TUBG2	EIF4E	PMF1	PAFAH1B1	ACTR1A	AURKB	BIRC5	CASC5	CDC42	CENPA	CENPF	CENPJ	CENPM	CLASP2	CSNK2A1	DNAI1	DYNLT1	HSPH1	IQGAP1	KATNA1	MLF1IP	NDC80	NDEL1	NUP37	NUP43	NUP85	RAC1
21	RPS13	51	RPS13	EIF2S1	EIF3B	EIF3D	EIF3G	EIF4E	RPL19	RPL30	RPLP1	RPS15A	UBA52	RPS14	RPS10	EIF4A2	RPL27	RPL5	RPS19	RPS2	EEF1G	RPL13	RPLP0	RPS8	RPS15	RPS28	RPS20	RPS21	EEF1A1	EIF3I	RPL36	RPL13A	RPL18	RPS16	RPS5	RPS9	RPL18A	RPL8	PLAUR	RPL29	EEF1D	RPS25	ACTB	KIF1B	MRPL42	PSG9	RPL21	RPL22	RPLP2
22	SNRPD3	9	SNRPD3	GEMIN7	NUP155	NUP93	WDR77	SNRPF	LSM5	NUP88	TGS1
[truncated: 22 more columns]
