# Supplementary material for: Voting-Based Cancer Module Identification by Combining Topological and Data-Driven Properties
Source: PLoS One. 2013 Aug 5;8(8):e70498. doi: 10.1371/journal.pone.0070498 (PMC3734239; doi:10.1371/journal.pone.0070498)
Supplement: Table S3 — List of identified modules for OVC. (XLSX) [file pone.0070498.s012.xlsx]

## Sheet: S3-OVC modules
ModuleID	Module Representative Genes	ModuleSize	Module Genes
1	PIK3R1	63	PIK3R1	ABL1	ADAM12	AKT1	AP3B1	AXL	BCL2L1	CBL	CCND3	CD2AP	CD3E	CDC42	DAB1	DAPP1	DOCK1	DYNLL1	EDIL3	EGF	ERBB3	F2RL1	FES	FRS2	FYN	GDNF	GFRA1	GHR	HDAC4	HGS	HMGCR	HRAS	IL12B	IL23R	IL2RA	IL7R	INSR	IQGAP2	JAK1	MAP2K3	MAP2K4	MAP3K1	NEK2	NFKB1	PIK3AP1	PIK3CD	PPM1A	PRKCE	PRKCZ
2	POLR2H	187	POLR2H	ABL1	ACTB	ACTL6A	AES	AKT1	ANKRD2	AR	ARNT	ARPC3	ASCC2	ASF1A	ASF1B	ATM	ATXN1	BAG6	BCL3	BDP1	BLM	BNIP1	BNIP3	BRF1	BTF3	BTRC	CALCOCO2	CCDC33	CCHCR1	CCNH	CCNL2	CDC40	CDC7	CDK11A	CDK2	CDK7	CHD1	CIRBP	COBRA1	CPSF1	CPSF6	CREBBP	CTCF	CTDP1	CUL1	DBF4	DDIT4L	DDX6	DEK
3	POLR2K	146	POLR2K	ABL1	ACTB	ACTL6A	ANKRD2	AR	ARNT	ARPC3	ASCC2	ASF1A	ASF1B	ATXN1	BAG6	BCL3	BDP1	BNIP3	BRAP	BTF3	CALCOCO2	CCDC33	CCHCR1	CCNB1	CCNH	CCNL2	CD101	CD2	CDC40	CDK11A	CDK19	CDK2	CDK7	CHD1	CHGB	CIRBP	CPSF1	CPSF6	CREBBP	CSNK2B	CTCF	DDX6	DEK	DNA2L	DNAJC8	DR1	E2F1	ERCC1	ERCC2
4	PRKACA	182	PRKACA	ABLIM1	ACTN1	ACTR1A	ADRB2	AKAP5	AKAP9	AKT1	ALB	AMPH	AP1M2	AP2A2	APC	ARHGEF2	ATP2B1	AURKA	AZI1	BAIAP2	CASP1	CCNE1	CCT2	CDC37	CDC42	CDC5L	CDH1	CDH5	CDK11B	CDK17	CDK5	CDKN1A	CDKN2A	CDKN3	CENPF	CEP164	CEP170	CEP290	CEP72	CETN2	CHEK1	CKAP2	CKS2	CSNK1D	CSNK2B	CTPS	DAB2	DAPP1	DFFA
5	POLR2L	65	POLR2L	ACTL6A	ANKRD2	AR	ARNT	BAG6	BNIP1	CALCOCO2	CCDC33	CD101	CDK11A	CDK2	CDKN1A	CPSF6	CUL5	DLL1	EDF1	EXOSC10	FBLN1	FEZ1	GBP2	GTF2H3	HDLBP	IGF1	IGF2	ILF3	MCM2	MTA1	MYL6	NCBP2	NFYB	NOTCH1	PCNA	POLE	POLR2K	POU2F2	PPP1R8	PRKACA	PSMD9	QKI	RAD52	RAVER1	RAVER2	RB1	RBM11	RXRA	SFN
6	PLK1	253	PLK1	ACTR1A	AHCTF1	AKAP5	AKAP9	ALB	AMPH	ANAPC5	APC	APLP2	ARHGEF2	ARL3	ASPM	ATF3	ATM	AURKB	AZI1	B9D2	BAIAP2	BAK1	BCL2L1	BIRC5	BTBD2	BTRC	BUB1	BUB1B	CACNA1C	CBL	CCDC99	CCNA2	CCNB1	CCNB2	CCNF	CCNG1	CCT2	CDC14A	CDC20	CDC37	CDC42	CDC5L	CDCA3	CDCA8	CDK11B	CDK17	CDK5	CDKN2A	CDKN3
7	AR	20	AR	AES	CASP1	CCNE1	CDC37	HIF1A	KIF1A	NCOR2	NR0B2	NR2C1	NRIP1	PIAS4	PNRC2	PTEN	PXN	RAN	RANBP9	RUNX2	STAT3	TRIM24
8	PTPN11	37	PTPN11	AKT1	AXL	C6orf25	CAT	CD3G	CDH5	EGF	EPHA2	ERBB2	FOXO1	FRS2	FRS3	FYB	FYN	HRAS	IGF1	IGF1R	INS	KIR2DL5A	LEPR	LIFR	NEDD9	PIK3R1	PRKCH	PRLR	PXN	RANBP9	RAPGEF1	SELE	SOCS3	STAT1	STAT3	STAT5B	TIE1	TREML1	VEGFA
9	CBL	19	CBL	AP2A1	AP2A2	CD3D	CD3E	EPHA2	FGR	FYN	HGS	INS	KITLG	LCP2	PIK3R1	PTPN22	RAPGEF1	STAT5B	TYK2	VAV2	VAV3
10	AKT1	51	AKT1	APLP2	ASS1	CARD11	CASP9	CDC42	CDKN1A	CHUK	DAB1	E2F1	EDN1	EGF	ERBB3	FOXO1	FOXO3	GAB2	GSK3A	HDAC2	ICAM1	IKBKB	IL2RA	INS	INSR	JUN	MAP2K4	MAPKAPK2	MAX	MCL1	MYC	NCOR2	NFKB1	NR2F2	NRIP1	PFKFB2	PGD	PIK3R1	PKN2	PPM1A	PRKACA	PRKCQ	PRKCZ	PTEN	PTPN11	RAC1	SAP18	SORBS2	STAT1
11	JUN	18	JUN	ARNT	ATF3	CD3D	CREBBP	EDN1	ETS1	HDAC2	HIF1A	MAX	MYC	NR2F2	RUNX2	SAP18	SKI	STAT4	TDG	UBE3A
12	TRAF2	7	TRAF2	BCL10	CHUK	FAS	MAP3K1	TNF	TRADD
13	FYN	35	FYN	BCL3	CBL	CD2AP	CD3D	CD3E	CD3G	CD55	CD79A	FAS	FLOT2	GAB2	ITPR1	JAK1	LCP2	NCAM1	NEDD9	PAK2	PIK3R1	PLAUR	PRKCE	PRKCH	PRKCQ	PRKCZ	PTPN11	PTPRE	SNCA	SPHK2	SPTB	THY1	TNK2	TRPV4	TYRO3	VEGFA	WASF1
14	CREBBP	29	CREBBP	CAMK4	CRX	E2F1	ETS1	HIF1A	HNF1A	HOXB1	HOXB2	HOXB3	HOXB6	HOXD4	HSF1	KLF4	LRP6	MGMT	MSH6	MYC	NAP1L1	NFE2L2	NUP98	PROX1	RPS6KA1	STAT3	STAT4	TACC2	TCF3	TP73	ZBTB17
15	CENPA	5	CENPA	CCNA2	CCNB2	DLG7	TPX2
16	CDK2	13	CDK2	CDC7	CDKN1A	CUL1	DBF4	FEN1	FOXO1	NPM1	PCNA	POLD1	PRB1	PRIM2	TP73
17	BIRC5	6	BIRC5	CDKN2A	KIF20A	RACGAP1	TK1	TPX2
18	NCBP2	11	NCBP2	CPSF1	EIF4E	NUP153	NUP214	NUP37	PAK2	PHAX	SRRM1	SRSF9	THOC4
19	U2AF1	3	U2AF1	MAP1B	ZRANB2
20	RPS19	37	RPS19	EEF1D	EEF2	EIF2S1	EIF3A	EIF3B	FGF2	PABPC1	RPL11	RPL13A	RPL18	RPL34	RPL35A	RPL41	RPL5	RPL6	RPL7A	RPL8	RPLP0	RPLP2	RPS11	RPS15	RPS18	RPS23	RPS24	RPS25	RPS27A	RPL22	RPS16	RPS26	BMPR1B	EIF3G	EIF4E	FSHR	RPL26L1	RPL37	TNPO1
21	BUB3	64	BUB3	ANAPC5	APITD1	HDAC2	PSMD13	ZWILCH	NUP37	BUB1B	CENPE	CENPN	ERCC6L	NDC80	NSL1	PHAX	PLK1	PPP1CC	CDC20	AHCTF1	ANAPC11	ANAPC2	ANAPC7	AURKA	B9D2	BIRC5	CCDC99	CCNA2	CCNB1	CDCA8	CDKN3	CENPA	CENPF	CENPH	CENPQ	CENPT	CLIP1	DLG7	DSN1	KIF2C	KNTC1	MAD1L1	NCAPH	NEK2	NUDC	PSMA5	PSMA7	PSMB1	PSMB10
22	BUB1B	40	BUB1B	ANAPC11	ANAPC2	ANAPC7	AP3B1	AP4B1	APITD1	ASPM	AURKB	BIRC5	CCNB2	CDC20	CENPE	CENPF	KIF11	LMNB1	NCAPH	NEK2	PRC1	PSMB10	PSMB8	PSMD13	PSMD9	RAD51	RCC2	SPAG5	TACC3	UBE2C	ZWINT	CDKN2A	FOXM1	KIF15	KIF20A	KIF23	NCAPD2	NCAPG	RACGAP1	SMC4	STMN1	VIM
23	SNRPD2	16	SNRPD2	DDX20	GEMIN7	NUP155	NUP188	NUP214	NUP37	SMN2	STXBP3	TGS1	WDR77	SNRPF	NCBP2	NUP153	PSMA3	SRRM1
[truncated: 206 more columns]
