# Supplementary material for: Voting-Based Cancer Module Identification by Combining Topological and Data-Driven Properties
Source: PLoS One. 2013 Aug 5;8(8):e70498. doi: 10.1371/journal.pone.0070498 (PMC3734239; doi:10.1371/journal.pone.0070498)
Supplement: Table S4 — Summary of enrichment test results for GBM modules (VToD algorithm). (XLSX) [file pone.0070498.s013.xlsx]

## Sheet: S4-GBM Enrichment Summery(VTod)
ModuleID	Kegg_Terms	Kegg_genes	Kegg_q_value	Biocharta_Terms	Biocharta_genes	Biocharta_q_value	GO_bp_Terms	GO_bp_genes	GO_bp_q_value	moduleSize	Num_all_relations	Perc_GE_GE	Perc_CNA_GE	Perc_CNA_CNA	CGC_overlap_q_value	CGC_overlap_genes	GBM_overlap_q_value	GBM_overlap_genes
1	KEGG_MAPK_SIGNALING_PATHWAY;KEGG_CALCIUM_SIGNALING_PATHWAY;KEGG_CHEMOKINE_SIGNALING_PATHWAY;KEGG_OOCYTE_MEIOSIS;KEGG_APOPTOSIS;KEGG_VASCULAR_SMOOTH_MUSCLE_CONTRACTION;KEGG_WNT_SIGNALING_PATHWAY;KEGG_HEDGEHOG_SIGNALING_PATHWAY;KEGG_FOCAL_ADHESION;KEGG_GAP_JUNCTION;KEGG_T_CELL_RECEPTOR_SIGNALING_PATHWAY;KEGG_B_CELL_RECEPTOR_SIGNALING_PATHWAY;KEGG_LONG_TERM_POTENTIATION;KEGG_NEUROTROPHIN_SIGNALING_P…	PRKACA;BRAF;EGFR;NFKB1;PPP3R1;RAF1;RASGRF1;RELA;RPS6KA5;PRKACA;ATP2B1;CALM1;EGFR;ITPKA;ITPR1;PPP3R1;PRKACA;ADRBK1;BRAF;CSK;NFKB1;PXN;RAF1;RELA;PRKACA;CALM1;ITPR1;PPP1CA;PPP2R1A;PPP3R1;YWHAZ;PRKACA;NFKB1;PPP3R1;PRKAR2B;RELA;PRKACA;BRAF;CALM1;ITPR1;PPP1CA;RAF1;PRKACA;APC;CSNK1A1;PPP2R1A;PPP3R1;PRKACA;CSNK1A1;CSNK1D;BRAF;EGFR;ITGB1;PDPK1;PPP1CA;PXN;RAF1;RASGRF1;PRKACA;CSNK1D;EGFR;ITPR1;RAF1;TUBA4A;N…	0.000233408329523809;0.000620845584615385;1.90725908108108e-05;4.67437166086957e-05;0.000977926855172414;0.000369205280597015;0.00847801159183673;0.0120645977142857;9.41789538461538e-05;0.0002479368375;0.00250065594339623;0.00617108425531915;1.78265706666667e-05;5.70371604e-07;0.0141490696;1.17234235411765e-05;6.7251228e-06;0.00270062415135135;0.0108216283137255;0.0216722772391304;0.0456783857894…	BIOCARTA_RELA_PATHWAY;BIOCARTA_CSK_PATHWAY;BIOCARTA_AGR_PATHWAY;BIOCARTA_AKAP95_PATHWAY;BIOCARTA_AKT_PATHWAY;BIOCARTA_AT1R_PATHWAY;BIOCARTA_BIOPEPTIDES_PATHWAY;BIOCARTA_RANKL_PATHWAY;BIOCARTA_CDMAC_PATHWAY;BIOCARTA_CD40_PATHWAY;BIOCARTA_CELL2CELL_PATHWAY;BIOCARTA_CERAMIDE_PATHWAY;BIOCARTA_TID_PATHWAY;BIOCARTA_GCR_PATHWAY;BIOCARTA_CXCR4_PATHWAY;BIOCARTA_P35ALZHEIMERS_PATHWAY;BIOCARTA_RNA_PATHWAY;B…	NFKB1;RELA;CSK;PRKAR2B;EGFR;ITGB1;PXN;PPP1CA;PRKAR2B;NFKB1;PDPK1;RELA;CALM1;EGFR;RAF1;CALM1;CDK5;RAF1;NFKB1;RAF1;RELA;CSK;PXN;NFKB1;RELA;WT1;CALM1;NFKB1;RELA;NFKB1;PXN;RAF1;RELA;CDK5;CSNK1A1;CSNK1D;ITGB1;PXN;RAF1;EGFR;ITGB1;RAF1;RPS6KA5;CALM1;NFKB1;RAF1;RELA;APC;NFKB1;PDPK1;RELA;CSK;ITGB1;PXN;RAF1;EGFR;NFKB1;RAF1;RELA;BRAF;NFKB1;RAF1;RELA;RPS6KA5;EGFR;ITGB1;PRKAR2B;PXN;CALM1;NFKB1;PRKAR2B;RELA;CA…	0.049650637826087;0.0311618177935943;0.0140647184396552;0.00152842137411765;0.0217721027888446;0.00457267692682927;0.022528906870229;0.0100358099722222;0.00697339671875;0.00088738982972973;0.000389198256140351;0.000672171016;0.0014145944195122;0.0153032406153846;0.000192285050222222;0.00194805505714286;0.00306462075084746;0.00320438254471545;0.00051443132125;0.00344323058425197;0.0401689055737705…	ENZYME_LINKED_RECEPTOR_PROTEIN_SIGNALING_PATHWAY;CELL_DEVELOPMENT;CELL_SURFACE_RECEPTOR_LINKED_SIGNAL_TRANSDUCTION_GO_0007166;PROGRAMMED_CELL_DEATH;MICROTUBULE_BASED_PROCESS;ORGANELLE_ORGANIZATION_AND_BIOGENESIS;MICROTUBULE_CYTOSKELETON_ORGANIZATION_AND_BIOGENESIS;DEPHOSPHORYLATION;POST_TRANSLATIONAL_PROTEIN_MODIFICATION;BIOPOLYMER_MODIFICATION;ANTI_APOPTOSIS;CYTOSKELETON_ORGANIZATION_AND_BIOGENE…	CEP57;EGFR;PDPK1;PXN;RPS6KA5;BRAF;CDK5;CEP57;NFKB1;PPP2R1A;RAF1;RELA;YWHAZ;ABCA1;CEP57;EGFR;NUP85;PDPK1;PXN;RELA;RPS6KA5;BRAF;CDK5;NFKB1;PPP2R1A;RAF1;RELA;YWHAZ;APC;CENPJ;MAPRE1;PAFAH1B1;TUBGCP2;TUBGCP6;ABCA1;APC;CENPJ;MAPRE1;PAFAH1B1;PDPK1;RPS6KA5;TUBGCP2;TUBGCP6;PPP1CA;PPP2R1A;PTPN12;PTPN13;BRAF;CSK;CSNK1A1;CSNK1D;EGFR;PDPK1;PPP1CA;PPP2R1A;PTPN12;PTPN13;RAF1;RPS6KA5;BRAF;NFKB1;RELA;YWHAZ;APC;CE…	0.00708442777777778;0.0327217441513762;0.0381203102620087;0.0245279920854271;0.0004671954375;0.00713374177852349;1.155066e-05;0.00415098536900369;1.16442650561798e-05;0.000227883996710526;0.0301879018867925;0.00315749261811024;0.000178832461267606;0.00065854153968254;0.00141422951388889;0.0459825155925156;0.000907676213592233;0.0032940435	55	1485	0.245118	0.0161616	0.0053872	6.91478e-05	_;APC;BRAF;EGFR;PPP2R1A;RAF1;WT1;	0.179674	_;EGFR;
2	KEGG_MAPK_SIGNALING_PATHWAY;KEGG_ERBB_SIGNALING_PATHWAY;KEGG_CELL_CYCLE;KEGG_OOCYTE_MEIOSIS;KEGG_P53_SIGNALING_PATHWAY;KEGG_UBIQUITIN_MEDIATED_PROTEOLYSIS;KEGG_MTOR_SIGNALING_PATHWAY;KEGG_WNT_SIGNALING_PATHWAY;KEGG_DORSO_VENTRAL_AXIS_FORMATION;KEGG_VEGF_SIGNALING_PATHWAY;KEGG_FOCAL_ADHESION;KEGG_ADHERENS_JUNCTION;KEGG_TOLL_LIKE_RECEPTOR_SIGNALING_PATHWAY;KEGG_NOD_LIKE_RECEPTOR_SIGNALING_PATHWAY;K…	TP53;BDNF;CDC42;DAXX;MAPK1;MAPK3;MAPK9;TRAF6;CDKN1A;MAPK1;MAPK3;MAPK9;TP53;CDK2;CDKN1A;CHEK1;HDAC1;MDM2;PTTG1;YWHAZ;CDK2;MAPK1;MAPK3;PPP1CA;PTTG1;YWHAZ;TP53;CDK2;CDKN1A;CHEK1;MDM2;MDM4;RRM2;BRCA1;MDM2;TRAF6;UBE2A;HIF1A;MAPK1;MAPK3;TP53;CSNK1A1;CSNK2A1;DVL2;MAPK9;MAPK1;MAPK3;CDC42;MAPK1;MAPK3;CDC42;MAPK1;MAPK3;MAPK9;PPP1CA;CDC42;CSNK2A1;MAPK1;MAPK3;MAPK1;MAPK3;MAPK9;TRAF6;MAPK9;PIN1;TRAF6;CDC42;MA…	0.000588046971428572;0.0122543858461538;6.07505375172414e-06;0.000256859246769231;1.9143678e-06;0.00617108425531915;0.0138701226993865;0.004983715;0.0364768012844037;0.0469690742857143;0.0156513641428571;0.00363465882352941;0.000575006763157895;0.0121255464;0.013274010490566;3.241011312e-06;0.0249058860301508;0.0141490696;0.00847801159183673;0.0204704118666667;0.0281296917647059;0.033611028625592…	BIOCARTA_RELA_PATHWAY;BIOCARTA_AGR_PATHWAY;BIOCARTA_AKAP95_PATHWAY;BIOCARTA_DNAFRAGMENT_PATHWAY;BIOCARTA_SPPA_PATHWAY;BIOCARTA_ATM_PATHWAY;BIOCARTA_CARM_ER_PATHWAY;BIOCARTA_CCR3_PATHWAY;BIOCARTA_G1_PATHWAY;BIOCARTA_G2_PATHWAY;BIOCARTA_P35ALZHEIMERS_PATHWAY;BIOCARTA_CALCINEURIN_PATHWAY;BIOCARTA_EPONFKB_PATHWAY;BIOCARTA_GH_PATHWAY;BIOCARTA_SALMONELLA_PATHWAY;BIOCARTA_MPR_PATHWAY;BIOCARTA_HCMV_PATHW…	HDAC3;TRAF6;ACTA1;CDC42;MAPK1;MAPK3;DDX5;PPP1CA;HMGB1;TOP2A;MAPK1;MAPK3;TP53;BRCA1;CDKN1A;CHEK1;MDM2;RAD51;BRCA1;HDAC1;HDAC3;TP53;CDK2;CDKN1A;HDAC1;TP53;BRCA1;CDKN1A;CHEK1;MDM2;CSNK1A1;CSNK1D;CDKN1A;SP3;CDKN1A;HIF1A;ACTA1;CDC42;ACTA1;MAPK1;MAPK3;PIN1;TP53;CDKN1A;CSNK1A1;CSNK1D;HIF1A;MDM2;CSNK2A1;MAPK3;CDK2;CDKN1A;MAPK1;MAPK3;ACTA1;MAPK1;MAPK3;DAXX;MAPK1;MAPK3;DAXX;MAPK1;MAPK3;MAPK9;ACTA1;CSNK1A1;…	0.0401689055737705;0.00089808488;0.0183811276;0.049650637826087;5.908846636e-07;0.00226513239056604;0.00111890318974359;2.788035096e-05;0.0325518121403509;0.0248718301115242;0.000563188067462687;3.72555799e-07;0.0138128224052863;0.0200332825;0.01328164992;0.00520024603488372;0.002394161;0.000131739786315789;0.00379492912977099;4.4959796e-06;0.00034761664;0.0118997541171171	DNA_METABOLIC_PROCESS;RNA_METABOLIC_PROCESS;DNA_REPAIR;NEGATIVE_REGULATION_OF_NUCLEOBASENUCLEOSIDENUCLEOTIDE_AND_NUCLEIC_ACID_METABOLIC_PROCESS;NEGATIVE_REGULATION_OF_CELLULAR_METABOLIC_PROCESS;CELL_DEVELOPMENT;NEGATIVE_REGULATION_OF_APOPTOSIS;MACROMOLECULAR_COMPLEX_ASSEMBLY;REGULATION_OF_MOLECULAR_FUNCTION;RESPONSE_TO_ENDOGENOUS_STIMULUS;TRANSCRIPTION_DNA_DEPENDENT;M_PHASE;PROGRAMMED_CELL_DEATH;…	TP53;APEX1;BRCA1;BRCA2;CDK2;CHEK1;CSNK1D;HMGB1;KPNA2;POLA1;RAD51;TEP1;TOP2A;UBE2A;TP53;APEX1;BRCA1;DAXX;HIF1A;HMGB1;MDM2;MDM4;PTTG1;SP3;TAF1A;TP53;APEX1;BRCA1;BRCA2;CSNK1D;HMGB1;POLA1;RAD51;UBE2A;BRCA1;DAXX;HMGB1;MDM2;MDM4;PHB;BRCA1;CDKN1A;DAXX;HMGB1;MDM2;MDM4;PHB;TP53;ACTA1;BARD1;BRCA1;CDKN1A;DAXX;HDAC1;HDAC3;HMGB1;MAPK1;MDM4;NPM1;PHB;TOP2A;WRN;YWHAZ;BARD1;HDAC1;HDAC3;HMGB1;NPM1;YWHAZ;TP53;CDC42…	5.2777759137931e-11;0.00104865905660377;5.73223340425532e-08;0.000939503623188406;0.000709703210526316;3.2686335e-09;0.0007199603984375;0.00300693228;0.0386976980392157;6.5172294e-08;9.04170564e-05;0.0336670180995475;3.868282e-10;1.55272443333333e-05;0.0093819417721519;7.55976774193548e-07;6.15971756756757e-10;0.0184293436657682;4.20605430882353e-10;0.014634675;0.000377214652941176;0.008435827258…	48	1128	0.265957	0.00797872	0.0070922	1.04843e-09	_;TP53;BRCA1;BRCA2;DAXX;DDX5;MDM2;MDM4;NPM1;TEP1;WRN;	0.0101865	_;TP53;TEP1;
3	KEGG_CELL_CYCLE;KEGG_OOCYTE_MEIOSIS;KEGG_UBIQUITIN_MEDIATED_PROTEOLYSIS;KEGG_PROGESTERONE_MEDIATED_OOCYTE_MATURATION	CDC20;ANAPC10;BUB1B;CCNA2;CCNB1;CCNB2;CDC16;PTTG1;CDC20;ANAPC10;AURKA;CCNB1;CCNB2;CDC16;FBXO5;PTTG1;CDC20;ANAPC10;CDC16;UBE2C;ANAPC10;CCNA2;CCNB1;CCNB2;CDC16	2.117359365e-07;4.75477809230769e-08;0.0014422254;0.000118998336	BIOCARTA_RANMS_PATHWAY	AURKA;TPX2	0.0118998	BIOPOLYMER_CATABOLIC_PROCESS;MITOTIC_CELL_CYCLE_CHECKPOINT;G2_M_TRANSITION_OF_MITOTIC_CELL_CYCLE;M_PHASE;MICROTUBULE_BASED_PROCESS;ORGANELLE_ORGANIZATION_AND_BIOGENESIS;CELLULAR_PROTEIN_CATABOLIC_PROCESS;REGULATION_OF_MITOSIS;MICROTUBULE_CYTOSKELETON_ORGANIZATION_AND_BIOGENESIS;CELL_CYCLE_PROCESS;MITOTIC_SISTER_CHROMATID_SEGREGATION;MITOTIC_CELL_CYCLE;CELL_CYCLE_PHASE;CELL_CYCLE_CHECKPOINT_GO_000…	CDC20;ANAPC10;UBE2C;BUB1B;CCNA2;ZWINT;ANAPC10;BIRC5;ANAPC10;AURKA;BIRC5;BUB1B;CCNA2;CDC16;KIF2C;NDC80;TPX2;UBE2C;ZWINT;CLASP2;KIF2C;MAPRE1;PAFAH1B1;CLASP2;KIF2C;MAPRE1;MIS12;NDC80;PAFAH1B1;ZWINT;BIRC5;BUB1B;CCNA2;CDC16;UBE2C;ZWINT;ANAPC10;AURKA;BIRC5;BUB1B;CCNA2;CDC16;FBXO5;KIF2C;NDC80;PAFAH1B1;TPX2;UBE2C;ZWINT;NDC80;ZWINT;BIRC5;BUB1B;CCNA2;ZWINT;MIS12;NDC80;ZWINT;BIRC5;PAFAH1B1;BIRC5;FBXO5;CDC20…	0.0450438288100209;0.00401299229323308;0.0320839902777778;4.57576625e-13;0.00587618114840989;0.00450176350180505;0.00193491305084746;2.8657101e-07;0.000547995891666667;1.9785088125e-13;0.0394267854077253;9.1083465e-15;5.2777759137931e-11;0.000752845246153846;0.00694292685810811;0.0483226944444444;0.00591268843309859;0.0273367262773723;1.67037242307692e-14;7.14320475e-13;1.90637856315789e-05;2.283…	30	435	0.604598	0.00689655	0.0045977	0.38389	_;BUB1B;	0.997194	_;
4	KEGG_CELL_CYCLE;KEGG_OOCYTE_MEIOSIS;KEGG_PROGESTERONE_MEDIATED_OOCYTE_MATURATION	MAD2L1;CDC16	0.0347479;0.025229226;0.0167775806511628	-	-	-	M_PHASE;REGULATION_OF_MITOSIS;MITOSIS;M_PHASE_OF_MITOTIC_CELL_CYCLE	MAD2L1;CDC16	0.04477810041841;0.011551625877193;0.028913254676259;0.0301879018867925	6	15	0.533333	0	0	0.969819	_;	0.997194	_;
5	KEGG_MAPK_SIGNALING_PATHWAY;KEGG_ERBB_SIGNALING_PATHWAY;KEGG_CELL_CYCLE;KEGG_OOCYTE_MEIOSIS;KEGG_WNT_SIGNALING_PATHWAY;KEGG_TGF_BETA_SIGNALING_PATHWAY;KEGG_FOCAL_ADHESION;KEGG_T_CELL_RECEPTOR_SIGNALING_PATHWAY;KEGG_FC_EPSILON_RI_SIGNALING_PATHWAY;KEGG_LONG_TERM_POTENTIATION;KEGG_NEUROTROPHIN_SIGNALING_PATHWAY;KEGG_INSULIN_SIGNALING_PATHWAY;KEGG_GNRH_SIGNALING_PATHWAY;KEGG_MELANOGENESIS;KEGG_PATHW…	FOS;JUND;MAPK1;MAX;MEF2C;MYC;NRAS;PAK1;CAMK2A;CAMK2B;CAMK2G;CDKN1A;MAPK1;MYC;NRAS;PAK1;SMAD4;CDKN1A;CDKN2B;CHEK1;HDAC1;MYC;TFDP1;BTRC;CAMK2A;CAMK2B;CAMK2G;MAPK1;SMAD4;BTRC;CAMK2A;CAMK2B;CAMK2G;MYC;SMAD4;CDKN2B;MAPK1;MYC;SMAD1;SMAD5;SMURF1;TFDP1;COL1A2;FN1;LAMC1;MAPK1;PAK1;FOS;IL5;MAPK1;NRAS;PAK1;IL5;MAPK1;NRAS;CAMK2A;CAMK2B;CAMK2G;MAPK1;NRAS;MAPK1;NRAS;PRKAR1B;PRKAR2A;SMAD4;CDKN1A;CDKN2B;FN1;FOS;…	0.00137386426813187;1.20019724e-06;0.000152467202105263;0.00426370032;0.00120905266516854;2.66339724e-08;0.0249031948453608;0.00250065594339623;0.0495551647659574;0.00228948603529412;0.00617108425531915;0.0371211665753425;0.00270062415135135;0.00209124582857143;2.30606933333333e-07;0.00688082676923077;0.00545690933333333;0.0338264315492958;7.77639588e-05;9.28731552941176e-05;0.000575006763157895	BIOCARTA_CSK_PATHWAY;BIOCARTA_ALK_PATHWAY;BIOCARTA_AT1R_PATHWAY;BIOCARTA_ATM_PATHWAY;BIOCARTA_AGPCR_PATHWAY;BIOCARTA_BCELLSURVIVAL_PATHWAY;BIOCARTA_BIOPEPTIDES_PATHWAY;BIOCARTA_CACAM_PATHWAY;BIOCARTA_CDMAC_PATHWAY;BIOCARTA_CARM_ER_PATHWAY;BIOCARTA_G1_PATHWAY;BIOCARTA_G2_PATHWAY;BIOCARTA_CTCF_PATHWAY;BIOCARTA_CELLCYCLE_PATHWAY;BIOCARTA_CFTR_PATHWAY;BIOCARTA_GATA3_PATHWAY;BIOCARTA_MPR_PATHWAY;BIOCA…	PRKAR1B;PRKAR2A;SMAD4;MEF2C;SMAD1;SMAD5;MAPK1;MEF2C;PAK1;BRCA1;CDKN1A;CHEK1;FOS;JUND;CAMK2A;CAMK2B;CAMK2G;MAPK1;CAMK2A;CAMK2B;CAMK2G;FOS;MAPK1;MYC;BRCA1;HDAC1;MEF2C;SMAD4;CDKN1A;CDKN2B;HDAC1;TFDP1;SMAD4;MYC;SMAD1;SMAD5;CDKN1A;CDKN2B;TFDP1;IL5;PRKAR1B;PRKAR2A;MAPK1;PRKAR1B;PRKAR2A;CDKN1A;MAPK1;PAK1;TFDP1;FOS;MYC;FOS;MAPK1;MAX;MEF2C;MYC;PAK1;MAPK1;MYC;PRKAR1B;PRKAR2A;MYC;PRKAR1B;PRKAR2A;MAPK1;MEF2C…	0.0311618177935943;0.000279775121568627;0.0140647184396552;0.00697339671875;0.0401689055737705;0.00226513239056604;0.00304230290598291;0.00457267692682927;0.0001196008396;0.0100358099722222;0.00152842137411765;0.00379969185611511;0.00088738982972973;0.049650637826087;0.000423609157288136;0.00166753698222222;0.00566574667759563;0.00854857964356436;0.00344323058425197;0.0189118516829268;0.000672171…	RNA_METABOLIC_PROCESS;REGULATION_OF_TRANSFORMING_GROWTH_FACTOR_BETA_RECEPTOR_SIGNALING_PATHWAY;NEGATIVE_REGULATION_OF_CELLULAR_METABOLIC_PROCESS;ENZYME_LINKED_RECEPTOR_PROTEIN_SIGNALING_PATHWAY;CELL_SURFACE_RECEPTOR_LINKED_SIGNAL_TRANSDUCTION_GO_0007166;TRANSCRIPTION_DNA_DEPENDENT;INTERPHASE;NEGATIVE_REGULATION_OF_CELLULAR_PROCESS;RNA_BIOSYNTHETIC_PROCESS;REGULATION_OF_PHOSPHORYLATION;CELL_CYCLE_…	SMAD4;BRCA1;CBFB;ESR2;FOS;FOXO4;HIF1A;JUND;MAX;MYC;SAP18;TCF3;TFDP1;TGIF1;SMAD4;CDKN2B;ENG;SMAD4;BRCA1;CDKN1A;CDKN2B;RUNX2;TGIF1;SMAD4;CDKN2B;ENG;ERBB2IP;FOXO4;SMAD1;SMAD5;SMURF1;CDKN1A;CDKN2B;FOXO4;KPNA2;SMAD4;BRCA1;CDKN1A;CDKN2B;CHEK1;FOXO4;HDAC1;MYC;RBBP4;RUNX2;SMURF1;TGIF1;CDKN1A;CDKN2B;IL5;CDKN1A;CDKN2B;CHEK1;FOXO4;KPNA2;BRCA1;FOS;HIF1A;JUND;MYC;SAP18;TFDP1;TGIF1;SMAD4;BRCA1;CHEK1;FOS;HIF1A;…	3.63441294117647e-05;0.00206660912133891;0.00999067313664596;4.83329905063291e-06;0.0381203102620087;1.10930632835821e-06;0.0143517614613181;0.000145021208955224;0.0437395894736842;0.0352961214606742;0.000377214652941176;0.0271519573170732;8.908262e-11;3.09407784782609e-08;0.0416513598726115;1.65081919014085e-06;0.0496481975560081;0.00393441621673004;0.014543595;0.0211848293059126;1.5873019186046…	55	1485	0.160943	0.0390572	0.0249158	2.18568e-09	_;SMAD4;BRCA1;CBFB;FN1;FOXO4;MYC;NRAS;NUP214;TCF3;ZMYM2;	0.997194	_;
6	KEGG_DNA_REPLICATION;KEGG_CELL_CYCLE	MCM6;MCM7;POLA1;RFC1;SMC1A;MCM6;MCM7;STAG1	2.00362111304348e-06;4.67437166086957e-05	BIOCARTA_MCM_PATHWAY	MCM6;MCM7	0.00152842	DNA_METABOLIC_PROCESS;DNA_REPAIR;RESPONSE_TO_ENDOGENOUS_STIMULUS;CHROMOSOME_SEGREGATION;RESPONSE_TO_STRESS;RESPONSE_TO_ABIOTIC_STIMULUS;DNA_REPLICATION;DNA_DAMAGE_RESPONSESIGNAL_TRANSDUCTION;DOUBLE_STRAND_BREAK_REPAIR;DNA_DEPENDENT_DNA_REPLICATION;RESPONSE_TO_DNA_DAMAGE_STIMULUS	SMC1A;BRCA1;MCM7;POLA1;RFC1;SMC1A;BRCA1;POLA1;SMC1A;BRCA1;MCM7;POLA1;SMC1A;BRCA1;SMC1A;POLA1;MCM7;POLA1;RFC1;BRCA1;POLA1;POLA1;RFC1	9.81750582352941e-06;0.00168108526666667;0.00010394278125;0.0114785325443787;0.00152630726027397;0.0225174072519084;0.00158343216216216;0.00716639698996656;0.00277465736842105;0.016759958630137;6.71637725e-05	7	21	1	0	0	0.147224	_;BRCA1;	0.997194	_;
7	-	-	-	-	-	-	RNA_PROCESSING;NUCLEAR_EXPORT;MRNA_PROCESSING_GO_0006397;RNA_SPLICINGVIA_TRANSESTERIFICATION_REACTIONS;MRNA_METABOLIC_PROCESS;RNA_SPLICING	SNRPB;GEMIN6;GEMIN7;PTBP1;NUPL2;RAE1;GEMIN6;GEMIN7;PTBP1;GEMIN6;GEMIN7	0.00189271004291845;0.0327037011547344;0.00314875239130435;0.0366875772828508;0.00394397445283019;0.00041393924127907	16	120	0.625	0.00833333	0.0166667	0.969819	_;	0.997194	_;
8	KEGG_MAPK_SIGNALING_PATHWAY;KEGG_ERBB_SIGNALING_PATHWAY;KEGG_CALCIUM_SIGNALING_PATHWAY;KEGG_CYTOKINE_CYTOKINE_RECEPTOR_INTERACTION;KEGG_CHEMOKINE_SIGNALING_PATHWAY;KEGG_ENDOCYTOSIS;KEGG_APOPTOSIS;KEGG_FOCAL_ADHESION;KEGG_ADHERENS_JUNCTION;KEGG_JAK_STAT_SIGNALING_PATHWAY;KEGG_NATURAL_KILLER_CELL_MEDIATED_CYTOTOXICITY;KEGG_T_CELL_RECEPTOR_SIGNALING_PATHWAY;KEGG_B_CELL_RECEPTOR_SIGNALING_PATHWAY;KEG…	EGFR;FAS;FOS;MAX;MYC;PRKACA;EGFR;CAMK2G;CBLC;ERBB4;MYC;NCK1;PIK3R2;SHC1;SHC3;EGFR;CAMK2G;EDNRA;ERBB4;PRKACA;PTK2B;EGFR;FAS;IFNG;MET;CSK;JAK2;LYN;PIK3R2;PRKACA;PTK2B;SHC1;SHC3;STAT3;EGFR;CBLC;ERBB4;MET;PDCD6IP;FAS;PIK3R2;PRKACA;EGFR;CAV1;MET;PIK3R2;SHC1;SHC3;EGFR;CTNND1;MET;CBLC;IFNG;JAK2;MYC;PIK3R2;STAT3;FAS;ICAM1;IFNG;PIK3R2;PTK2B;SHC1;SHC3;CBLC;FOS;IFNG;NCK1;PIK3R2;FOS;LYN;PIK3R2;CTNND1;ICAM1;P…	0.00311717885217391;8.25829902857143e-10;0.000380059544117647;0.00545617434586466;2.66339724e-08;0.00259433936666667;0.0236236944502618;0.00044014560173913;0.0159357492071006;6.07505375172414e-06;2.2483494e-06;0.00032062308;0.0173036099310345;0.00225886097821782;6.59440831836735e-05;0.000797013137349398;0.00434356057142857;0.0144420977349398;2.117359365e-07;0.0189545138983051;0.031101186407767;0.…	BIOCARTA_GRANULOCYTES_PATHWAY;BIOCARTA_AT1R_PATHWAY;BIOCARTA_BCR_PATHWAY;BIOCARTA_BIOPEPTIDES_PATHWAY;BIOCARTA_CDMAC_PATHWAY;BIOCARTA_CBL_PATHWAY;BIOCARTA_TID_PATHWAY;BIOCARTA_CTL_PATHWAY;BIOCARTA_EGF_PATHWAY;BIOCARTA_EPO_PATHWAY;BIOCARTA_ERK_PATHWAY;BIOCARTA_FCER1_PATHWAY;BIOCARTA_GH_PATHWAY;BIOCARTA_IGF1_PATHWAY;BIOCARTA_IL2_PATHWAY;BIOCARTA_IL3_PATHWAY;BIOCARTA_IL6_PATHWAY;BIOCARTA_IL12_PATHWA…	ICAM1;IFNG;EGFR;PTK2B;SHC1;FOS;LYN;SHC1;CAMK2G;JAK2;PTK2B;SHC1;STAT3;FOS;MYC;EGFR;MET;IFNG;JAK2;FAS;ICAM1;EGFR;FOS;SHC1;STAT3;FOS;JAK2;SHC1;EGFR;MYC;SHC1;STAT3;JAK2;SHC1;FOS;SHC1;FOS;JAK2;SHC1;STAT3;FAS;FOS;MYC;SHC1;JAK2;STAT3;FOS;JAK2;MYC;CAV1;CSK;SHC1;EGFR;FAS;FOS;PTK2B;SHC1;FOS;MAX;MYC;SHC1;MAX;MYC;SHC1;FOS;SHC1;STAT3;FOS;PTK2B;EGFR;EDNRA;FOS;MYC;EGFR;ERBB4;SHC1;STAT3;FOS;MET;PTK2B;STAT3;EGFR;…	0.00419072058598726;0.00453157688050315;0.00417142572;2.54680965e-05;0.0325518121403509;0.0100358099722222;0.0438661954248366;0.00014711081;0.00221258022222222;0.00566574667759563;0.0183039518008299;0.022528906870229;0.000449083919016393;5.6772254e-05;3.7941706e-05;0.00679900955555556;0.0009837726;0.00829229478;0.049650637826087;0.00445087875949367;0.0138485192663755;0.00315089616470588;0.0003476…	REGULATION_OF_BIOLOGICAL_QUALITY;POSITIVE_REGULATION_OF_PHOSPHATE_METABOLIC_PROCESS;ENZYME_LINKED_RECEPTOR_PROTEIN_SIGNALING_PATHWAY;POSITIVE_REGULATION_OF_CELL_PROLIFERATION;JAK_STAT_CASCADE;NEGATIVE_REGULATION_OF_APOPTOSIS;POSITIVE_REGULATION_OF_PHOSPHORYLATION;REGULATION_OF_PROTEIN_AMINO_ACID_PHOSPHORYLATION;PHOSPHOLIPASE_C_ACTIVATION;CELL_SURFACE_RECEPTOR_LINKED_SIGNAL_TRANSDUCTION_GO_0007166…	CAV1;EDNRA;LYN;MYC;NCK1;EGFR;LYN;TNK2;EGFR;CBLC;EPS8;PTK2B;SHC1;SHC3;EGFR;LYN;MYC;NCK1;PTK2B;LYN;STAT3;FAS;HDAC1;PIK3R2;YWHAZ;EGFR;EDNRA;EGFR;CBLC;EDNRA;EPS8;IFNG;PTK2B;SHC1;SHC3;EGFR;LYN;NCK1;TNK2;CBLC;FAS;HDAC1;MYC;PIK3R2;RBBP4;STAT3;YWHAZ;LYN;NCK1;TNK2;EGFR;FOS;LYN;MYC;NCK1;STAT3;TNK2;EGFR;CBLC;CSK;JAK2;LYN;PTK2B;PTPN2;TNK2;EGFR;CBLC;EPS8;SHC1;SHC3;EGFR;CBLC;CSK;FOS;JAK2;LYN;PTK2B;PTPN2;TNK2;C…	0.0280673709443099;0.00186649865217391;5.82928207964602e-05;0.000642234853723404;0.028913254676259;0.0158783;0.0013394953255814;0.00196478727848101;0.0061746051369863;0.0251205481343284;0.00232655134854772;0.0134443239884393;0.0172273254098361;0.0269657966992665;0.00045495335549133;0.023887875;4.22131448275862e-07;0.000547995891666667;0.0141456823275862;0.0061425774742268;0.000896651331683168;0.0…	33	528	0.206439	0.0132576	0.0378788	4.94765e-06	_;EGFR;CBLC;FAS;JAK2;MET;MYC;	0.131996	_;EGFR;
9	KEGG_DNA_REPLICATION;KEGG_CELL_CYCLE;KEGG_P53_SIGNALING_PATHWAY;KEGG_PROGESTERONE_MEDIATED_OOCYTE_MATURATION;KEGG_PROSTATE_CANCER;KEGG_SMALL_CELL_LUNG_CANCER	MCM2;MCM3;MCM6;MCM7;POLE2;CDK2;CCNA2;MCM2;MCM3;MCM6;MCM7;TP53;CDK2;TP53;CDK2;CCNA2	4.75477809230769e-08;4.08400696e-10;0.0262116908910891;0.0326374378846154;0.0249058860301508;0.0230486823529412	BIOCARTA_MCM_PATHWAY;BIOCARTA_G1_PATHWAY;BIOCARTA_P53_PATHWAY;BIOCARTA_RB_PATHWAY	CDK2;MCM2;MCM3;MCM6;MCM7;CDK2;TP53	1.66509959e-10;0.00969594696551724;0.00379969185611511;0.00419072058598726	DNA_METABOLIC_PROCESS;RESPONSE_TO_ENDOGENOUS_STIMULUS;CELL_CYCLE_PROCESS;MITOTIC_CELL_CYCLE;RESPONSE_TO_STRESS;DNA_REPLICATION;DNA_DAMAGE_RESPONSESIGNAL_TRANSDUCTION;CELL_CYCLE_GO_0007049;DNA_DEPENDENT_DNA_REPLICATION;RESPONSE_TO_DNA_DAMAGE_STIMULUS;REGULATION_OF_CELL_CYCLE	CDK2;MCM2;MCM3;MCM7;POLE2;TP53;CCNA2;MCM7;POLE2;TP53;CDK2;CCNA2;PRC1;CDK2;MCM2;MCM3;MCM7;POLE2;CCNA2;TP53;CDK2;CCNA2;MCM2;PRC1;TP53;CDK2;MCM3;CDK2;CCNA2;TP53	9.257265703125e-07;0.00029992875;0.0157111441666667;0.00879049437299035;0.00417296423076923;1.12929833823529e-06;0.0110515404833837;0.000109649918604651;0.0256370985221675;0.000192544336734694;0.010544762652439	9	36	0.833333	0	0	0.168607	_;TP53;	0.0561159	_;TP53;
10	KEGG_APOPTOSIS;KEGG_TOLL_LIKE_RECEPTOR_SIGNALING_PATHWAY;KEGG_NOD_LIKE_RECEPTOR_SIGNALING_PATHWAY;KEGG_RIG_I_LIKE_RECEPTOR_SIGNALING_PATHWAY;KEGG_CYTOSOLIC_DNA_SENSING_PATHWAY;KEGG_T_CELL_RECEPTOR_SIGNALING_PATHWAY;KEGG_B_CELL_RECEPTOR_SIGNALING_PATHWAY;KEGG_NEUROTROPHIN_SIGNALING_PATHWAY;KEGG_ADIPOCYTOKINE_SIGNALING_PATHWAY;KEGG_EPITHELIAL_CELL_SIGNALING_IN_HELICOBACTER_PYLORI_INFECTION;KEGG_LEI…	NFKB1;RELA	0.0233988787301587;0.00707495433333333;0.00801986846896552;0.003661317;0.0333823010526316;0.0189545138983051;0.0488226530472103;0.0137149442222222;0.0244107941968912;0.0167775806511628;0.0277361000985222;0.0212744653846154	BIOCARTA_RELA_PATHWAY;BIOCARTA_AKT_PATHWAY;BIOCARTA_ATM_PATHWAY;BIOCARTA_RANKL_PATHWAY;BIOCARTA_CDMAC_PATHWAY;BIOCARTA_CD40_PATHWAY;BIOCARTA_CERAMIDE_PATHWAY;BIOCARTA_TID_PATHWAY;BIOCARTA_GCR_PATHWAY;BIOCARTA_CXCR4_PATHWAY;BIOCARTA_RNA_PATHWAY;BIOCARTA_EPONFKB_PATHWAY;BIOCARTA_FMLP_PATHWAY;BIOCARTA_FREE_PATHWAY;BIOCARTA_HIVNEF_PATHWAY;BIOCARTA_HCMV_PATHWAY;BIOCARTA_GSK3_PATHWAY;BIOCARTA_DEATH_PAT…	NFKB1;RELA;MAPK6;NFKB1;RELA	0.00282955402477876;0.0018267761787234;0.00457267692682927;0.00379692133333333;0.0014145944195122;0.00566574667759563;0.00417142572;0.0032846494912;0.00699327018556701;0.000906029821052632;0.0136696519115044;0.00517638398830409;0.010872928;0.00166753698222222;0.00226513239056604;0.00775589344444444	PROGRAMMED_CELL_DEATH;MICROTUBULE_CYTOSKELETON_ORGANIZATION_AND_BIOGENESIS;REGULATION_OF_DEVELOPMENTAL_PROCESS;INFLAMMATORY_RESPONSE;REGULATION_OF_APOPTOSIS;REGULATION_OF_PROGRAMMED_CELL_DEATH;APOPTOSIS_GO	NFKB1;RELA;TOP2A;CLASP2;PAFAH1B1;NFKB1;RELA	0.0381203102620087;0.0209974395348837;0.0387254713043478;0.0246988748120301;0.0257464422794118	8	28	0.357143	0	0	0.969819	_;	0.997194	_;
11	-	-	-	-	-	-	RNA_METABOLIC_PROCESS;RIBONUCLEOPROTEIN_COMPLEX_BIOGENESIS_AND_ASSEMBLY;RNA_PROCESSING;MRNA_PROCESSING_GO_0006397;RNA_SPLICINGVIA_TRANSESTERIFICATION_REACTIONS;MRNA_METABOLIC_PROCESS;RNA_SPLICING	SNRPG;GEMIN6;GEMIN7;PTBP1;YBX1;GEMIN6;GEMIN7;SNRPG;GEMIN6;GEMIN7;PTBP1;GEMIN6;GEMIN7;PTBP1	0.00113464767605634;0.0320832906976744;0.000138884345864662;0.0004671954375;0.011551625877193;0.000586108875;2.94261505102041e-05	8	28	0.571429	0	0.0357143	0.969819	_;	0.997194	_;
12	KEGG_MAPK_SIGNALING_PATHWAY;KEGG_ERBB_SIGNALING_PATHWAY;KEGG_CELL_CYCLE;KEGG_MTOR_SIGNALING_PATHWAY;KEGG_APOPTOSIS;KEGG_DORSO_VENTRAL_AXIS_FORMATION;KEGG_TGF_BETA_SIGNALING_PATHWAY;KEGG_ADHERENS_JUNCTION;KEGG_GAP_JUNCTION;KEGG_TOLL_LIKE_RECEPTOR_SIGNALING_PATHWAY;KEGG_NOD_LIKE_RECEPTOR_SIGNALING_PATHWAY;KEGG_T_CELL_RECEPTOR_SIGNALING_PATHWAY;KEGG_B_CELL_RECEPTOR_SIGNALING_PATHWAY;KEGG_NEUROTROPHI…	EGFR;FOS;MAPK1;RELA;TP53;EGFR;MAPK1;HDAC1;RB1;SMAD4;TP53;HIF1A;MAPK1;RELA;TP53;MAPK1;SMAD4;EGFR;MAPK1;SMAD4;FOS;MAPK1;RELA;MAPK1;RELA;MAPK1;RELA;TP53;EGFR;RELA;HDAC1;EGFR;FOS;HIF1A;MAPK1;RB1;RELA;SMAD4;TP53;FOS;MAPK1;SMAD4;TP53;EGFR;MAPK1;RB1;RELA;SMAD4;TP53;EGFR;MAPK1;TP53;EGFR;MAPK1;RB1;TP53;EGFR;MAPK1;RB1;RELA;TP53;MAPK1;TP53;HDAC1;MAPK1;RB1;RELA;SMAD4;TP53;RB1;RELA;TP53	0.00011257555245283;0.0458186064628821;0.000200494583606557;0.013274010490566;0.0334380702857143;0.00292096013097345;0.0212744653846154;0.000797013137349398;0.0475911946551724;0.00126149085333333;0.0108216283137255;0.00225886097821782;0.000874263021176471;0.00397904727272727;0.0495551647659574;0.0347479;0.000729588444444444;9.54688152e-12;1.99883431578947e-05;0.0249058860301508;8.70236546666667e-…	BIOCARTA_AGR_PATHWAY;BIOCARTA_AT1R_PATHWAY;BIOCARTA_ATM_PATHWAY;BIOCARTA_RANKL_PATHWAY;BIOCARTA_CDMAC_PATHWAY;BIOCARTA_G1_PATHWAY;BIOCARTA_CERAMIDE_PATHWAY;BIOCARTA_TID_PATHWAY;BIOCARTA_CTCF_PATHWAY;BIOCARTA_CXCR4_PATHWAY;BIOCARTA_RNA_PATHWAY;BIOCARTA_EGF_PATHWAY;BIOCARTA_ERK_PATHWAY;BIOCARTA_EPONFKB_PATHWAY;BIOCARTA_FCER1_PATHWAY;BIOCARTA_FMLP_PATHWAY;BIOCARTA_HIVNEF_PATHWAY;BIOCARTA_HCMV_PATHWA…	EGFR;MAPK1;RELA;TP53;FOS;RELA;FOS;MAPK1;RELA;HDAC1;RB1;SMAD4;TP53;MAPK1;RELA;RB1;RELA;TP53;SMAD4;TP53;EGFR;FOS;HIF1A;RELA;FOS;MAPK1;RB1;RELA;MAPK1;RB1;RELA;HIF1A;TP53;EGFR;FOS;MAPK1;RELA;RELA;SMAD4;RB1;TP53;EGFR;FOS;RELA;EGFR;RB1;TP53;HDAC1;SMAD4	0.0100358099722222;0.00648768536216216;0.00252765780733945;0.000107239204470588;8.03328324615385e-06;0.00828819177889447;0.000159813535813953;0.00485835008284024;0.00566574667759563;0.00191648251666667;0.0072249375;0.00419072058598726;0.0123527571121076;0.019917823805668;2.54680965e-05;0.00023395037787234;1.45170974666667e-05;0.00281417318;0.0003652101475;0.00315639270983607;5.6772254e-05;0.01119…	REGULATION_OF_BIOLOGICAL_QUALITY;RNA_METABOLIC_PROCESS;NEGATIVE_REGULATION_OF_NUCLEOBASENUCLEOSIDENUCLEOTIDE_AND_NUCLEIC_ACID_METABOLIC_PROCESS;NEGATIVE_REGULATION_OF_CELLULAR_METABOLIC_PROCESS;REGULATION_OF_HYDROLASE_ACTIVITY;POSITIVE_REGULATION_OF_TRANSCRIPTIONDNA_DEPENDENT;CELL_DEVELOPMENT;POSITIVE_REGULATION_OF_TRANSCRIPTION_FROM_RNA_POLYMERASE_II_PROMOTER;REGULATION_OF_MOLECULAR_FUNCTION;TRA…	HIF1A;RB1;SMAD4;TP53;FOS;HIF1A;RB1;SMAD4;TGIF1;TP53;RB1;SMAD4;TGIF1;EGFR;TP53;HIF1A;TP53;HDAC1;MAPK1;RELA;TP53;EGFR;RB1;RELA;TP53;RB1;SMAD4;TP53;HDAC1;RB1;RELA;SMAD4;TGIF1;TP53;HIF1A;SMAD4;FOS;HIF1A;RB1;TGIF1;TP53;FOS;RELA;FOS;HIF1A;RELA;SMAD4;TP53;EGFR;FOS;HIF1A;RB1;RELA;SMAD4;TGIF1;TP53;FOS;HIF1A;RB1;RELA;SMAD4;TGIF1;TP53;EGFR;HIF1A;TP53;RB1;TGIF1;EGFR;RB1;TP53;EGFR;HIF1A;MAPK1;RELA;TP53;FOS;MA…	0.00305724505952381;0.000269701974193548;0.00822382961165049;0.0196584344;0.0399656794871795;0.0378281580396476;0.016759958630137;0.0193652714477212;0.00450176350180505;5.84343195652174e-05;0.00591596404181185;0.000526379737288136;0.00180070289473684;0.000100814103543307;0.00603049764705882;0.0304276228873239;0.0236068089873418;5.39956017857143e-05;0.0352961214606742;0.000373054;2.9528008125e-07;…	10	45	0.266667	0.0666667	0.0666667	9.15561e-06	_;EGFR;RB1;SMAD4;TP53;	2.00098e-06	_;EGFR;RB1;TP53;
13	KEGG_JAK_STAT_SIGNALING_PATHWAY	TYK2;IL12RB1	0.00400288	BIOCARTA_IL12_PATHWAY;BIOCARTA_IL22BP_PATHWAY;BIOCARTA_NO2IL12_PATHWAY;BIOCARTA_TH1TH2_PATHWAY	TYK2;IL12RB1;TYK2;IL12RB1	0.000430989559;0.0401689055737705;0.00034761664;0.048146565	-	-	-	3	3	0	0	1	0.969819	_;	0.997194	_;
14	KEGG_SPLICEOSOME	SNRPE;LSM5	0.013421	-	-	-	RNA_METABOLIC_PROCESS;RNA_PROCESSING;MRNA_PROCESSING_GO_0006397;MRNA_METABOLIC_PROCESS;RNA_SPLICING	GEMIN7;LSM5;PTBP1;GEMIN7;PTBP1	0.0209974395348837;0.000557746491712707;5.39956017857143e-05;6.64320762711864e-05;0.0154515130617978	4	6	0.5	0	0.166667	0.969819	_;	0.997194	_;
15	KEGG_CELL_CYCLE;KEGG_OOCYTE_MEIOSIS;KEGG_UBIQUITIN_MEDIATED_PROTEOLYSIS;KEGG_PROGESTERONE_MEDIATED_OOCYTE_MATURATION	BUB1B;ANAPC10;ANAPC11;CCNB2;MAD2L1;ANAPC10;ANAPC11;CCNB2;MAD2L1;ANAPC10;ANAPC11;UBE2C	0.000575006763157895;0.00334057939487179;0.015003354754491;0.0013793648	-	-	-	MITOTIC_CELL_CYCLE_CHECKPOINT;CYTOKINESIS;M_PHASE;MICROTUBULE_BASED_PROCESS;ORGANELLE_ORGANIZATION_AND_BIOGENESIS;CELLULAR_PROTEIN_CATABOLIC_PROCESS;REGULATION_OF_MITOSIS;MICROTUBULE_CYTOSKELETON_ORGANIZATION_AND_BIOGENESIS;CELL_CYCLE_PROCESS;MITOTIC_SISTER_CHROMATID_SEGREGATION;MITOTIC_CELL_CYCLE;CELL_CYCLE_PHASE;CELL_CYCLE_CHECKPOINT_GO_0000075;CHROMOSOME_SEGREGATION;CELL_DIVISION;MITOSIS;CELL_…	BUB1B;KNTC1;MAD2L1;ZWINT;PRC1;RACGAP1;BUB1B;ANAPC10;ANAPC11;KIF11;KIF2C;KNTC1;MAD2L1;UBE2C;ZWINT;SMC4;KIF11;KIF2C;PRC1;KIF23;KIF11;KIF2C;MIS12;PRC1;ZWINT;KIF23;RACGAP1;SMC4;ANAPC10;UBE2C;BUB1B;KNTC1;MAD2L1;UBE2C;ZWINT;BUB1B;ANAPC10;ANAPC11;CENPF;KIF11;KIF2C;KNTC1;MAD2L1;PRC1;UBE2C;ZWINT;KIF23;RACGAP1;SMC4;ZWINT;SMC4;BUB1B;ANAPC10;ANAPC11;CENPF;KIF11;KIF2C;KNTC1;MAD2L1;PRC1;UBE2C;ZWINT;KIF23;SMC4;…	7.95389532786885e-05;0.0336670180995475;7.576793125e-12;0.00404948091078067;0.000343651649068323;0.0484995522540984;8.8891265060241e-06;0.000377214652941176;8.43410333333333e-16;1.72953165e-15;1.42333696153846e-11;0.000534158578651685;0.000173912003571429;4.14968788235294e-13;1.3994739e-13;0.00594409348958333;0.00193491305084746;5.24123281578947e-13	27	351	0.851852	0	0	0.38389	_;BUB1B;	0.997194	_;
16	KEGG_SPLICEOSOME	MAGOH;EIF4A3;NCBP2	0.00250066	-	-	-	NUCLEOBASENUCLEOSIDENUCLEOTIDE_AND_NUCLEIC_ACID_TRANSPORT;INTRACELLULAR_TRANSPORT;ESTABLISHMENT_OF_CELLULAR_LOCALIZATION;NUCLEAR_TRANSPORT;NUCLEAR_EXPORT;MACROMOLECULE_LOCALIZATION;RNA_EXPORT_FROM_NUCLEUS;CELLULAR_LOCALIZATION;NUCLEOCYTOPLASMIC_TRANSPORT	RAE1;NCBP2;NUP160;NUP205;RAE1;NCBP2;NUP160	5.87135288793103e-05;0.00167487227678571;0.00386281877862595;3.51790128712871e-05;0.00016599676618705;0.000758119943877551;4.37134024038462e-05;0.00417296423076923	9	36	1	0	0	0.969819	_;	0.997194	_;
17	KEGG_MAPK_SIGNALING_PATHWAY;KEGG_ERBB_SIGNALING_PATHWAY;KEGG_CHEMOKINE_SIGNALING_PATHWAY;KEGG_APOPTOSIS;KEGG_VEGF_SIGNALING_PATHWAY;KEGG_FOCAL_ADHESION;KEGG_JAK_STAT_SIGNALING_PATHWAY;KEGG_B_CELL_RECEPTOR_SIGNALING_PATHWAY;KEGG_FC_EPSILON_RI_SIGNALING_PATHWAY;KEGG_FC_GAMMA_R_MEDIATED_PHAGOCYTOSIS;KEGG_NEUROTROPHIN_SIGNALING_PATHWAY;KEGG_LONG_TERM_DEPRESSION;KEGG_REGULATION_OF_ACTIN_CYTOSKELETON;K…	EGFR;NFKB1;RAF1;TNFRSF1A;MAPKAPK2;EGFR;RAF1;SHC1;JAK2;LYN;NFKB1;RAF1;SHC1;STAT3;NFKB1;TNFRSF1A;RAF1;MAPKAPK2;EGFR;ITGB1;RAF1;SHC1;JAK2;STAT3;LYN;NFKB1;RAF1;LYN;RAF1;CALM1;NFKB1;RAF1;SHC1;MAPKAPK2;EGFR;ITGB1;RAF1;CALM1;RAF1;SHC1;CALM1;EGFR;RAF1;JAK2;NFKB1;STAT3;TNFRSF1A;EGFR;LYN;NFKB1;JAK2;ITGB1;NFKB1;EGFR;ITGB1;NFKB1;RAF1;STAT3;EGFR;NFKB1;RAF1;STAT3;EGFR;RAF1;CALM1;EGFR;RAF1;SHC1;EGFR;NFKB1;RAF1;…	0.000184362237931034;0.00264113071926606;2.20101940235294e-07;0.0384266448648649;0.0347479;0.000729588444444444;0.001155339;0.0293590021463415;0.0450835649339207;6.07505375172414e-06;0.0469690742857143;0.0132631884840764;0.0047117974351145;0.00294766143157895;1.22295850285714e-05;0.00176258048659794;0.000932709544186047;0.0001265451;6.2628401e-05;0.0230486823529412;4.32646185714286e-05;0.00137593…	BIOCARTA_RELA_PATHWAY;BIOCARTA_AGR_PATHWAY;BIOCARTA_AT1R_PATHWAY;BIOCARTA_SPPA_PATHWAY;BIOCARTA_BCR_PATHWAY;BIOCARTA_BIOPEPTIDES_PATHWAY;BIOCARTA_CDMAC_PATHWAY;BIOCARTA_CERAMIDE_PATHWAY;BIOCARTA_TID_PATHWAY;BIOCARTA_GCR_PATHWAY;BIOCARTA_CXCR4_PATHWAY;BIOCARTA_EGF_PATHWAY;BIOCARTA_EPHA4_PATHWAY;BIOCARTA_EPO_PATHWAY;BIOCARTA_ECM_PATHWAY;BIOCARTA_ERK_PATHWAY;BIOCARTA_EPONFKB_PATHWAY;BIOCARTA_FCER1_P…	NFKB1;TNFRSF1A;EGFR;ITGB1;CALM1;EGFR;RAF1;SHC1;ITGB1;RAF1;CALM1;LYN;RAF1;SHC1;JAK2;CALM1;RAF1;SHC1;STAT3;NFKB1;RAF1;NFKB1;RAF1;TNFRSF1A;JAK2;NFKB1;TNFRSF1A;CALM1;NFKB1;EGFR;RAF1;SHC1;STAT3;ITGB1;LYN;JAK2;RAF1;SHC1;ITGB1;RAF1;SHC1;EGFR;ITGB1;RAF1;SHC1;STAT3;JAK2;NFKB1;CALM1;NFKB1;RAF1;RAF1;SHC1;SHC1;JAK2;RAF1;SHC1;STAT3;JAK2;STAT3;JAK2;RAF1;EGFR;NFKB1;RAF1;TNFRSF1A;CALM1;RAF1;SHC1;NFKB1;RAF1;SHC1;…	0.00417142572;0.0118997541171171;8.9527163e-06;0.00480827560479042;7.84507441666667e-06;3.72555799e-07;0.00566574667759563;0.000290086601538462;0.000198856818695652;0.00222670704158416;0.00650104528723404;4.4959796e-06;0.00155274075632184;0.000159813535813953;0.000131739786315789;6.48836727e-08;1.23599983294118e-05;0.000398788682068966;5.06009429655172e-05;0.0227585474524715;3.23049235384615e-05;…	POSITIVE_REGULATION_OF_PHOSPHATE_METABOLIC_PROCESS;JAK_STAT_CASCADE;POSITIVE_REGULATION_OF_PHOSPHORYLATION;REGULATION_OF_PROTEIN_AMINO_ACID_PHOSPHORYLATION;REGULATION_OF_PROTEIN_MODIFICATION_PROCESS;DEFENSE_RESPONSE;REGULATION_OF_SIGNAL_TRANSDUCTION;REGULATION_OF_PHOSPHORYLATION;POSITIVE_REGULATION_OF_MAP_KINASE_ACTIVITY;INFLAMMATORY_RESPONSE;REGULATION_OF_CELLULAR_METABOLIC_PROCESS;POST_TRANSLAT…	EGFR;LYN;LYN;STAT3;ITGB1;NFKB1;TNFRSF1A;LYN;SHC1;TNFRSF1A;EGFR;SHC1;NFKB1;TNFRSF1A;EGFR;LYN;STAT3;TNFRSF1A;JAK2;EGFR;LYN;RAF1;MAPKAPK2;EGFR;LYN;TNFRSF1A;LYN;SHC1;STAT3;TNFRSF1A;MAPKAPK2;EGFR;ITGB1;JAK2;EGFR;LYN;SHC1;STAT3;TNFRSF1A;MAPKAPK2	0.00956994310344828;0.00460132532374101;0.00785104306930693;0.0201182242105263;0.0092896107028754;0.0158783;0.032716564137931;0.0250461400249377;0.0407620362473348;0.0439718067226891;0.000888412701492537;0.0124708966569767;0.000162219930656934;0.00330322350574713;0.0469194340206186;0.0061425774742268;0.0275760174757282;0.0114785325443787;0.0461949440993789;0.00300340222891566;0.000130280422900763…	11	55	0.418182	0.0363636	0.0181818	0.000498621	_;JAK2;EGFR;RAF1;	0.0561159	_;EGFR;
18	-	-	-	-	-	-	-	-	-	15	105	0.542857	0.0190476	0	0.969819	_;	0.997194	_;
19	KEGG_PURINE_METABOLISM;KEGG_PYRIMIDINE_METABOLISM;KEGG_RNA_POLYMERASE;KEGG_BASAL_TRANSCRIPTION_FACTORS;KEGG_SPLICEOSOME;KEGG_NUCLEOTIDE_EXCISION_REPAIR;KEGG_HUNTINGTONS_DISEASE	POLR2E;POLR1D;POLR2D;POLR2F;POLR2G;POLR2J;POLR3F;GTF2A1;GTF2A2;TAF12;TAF6;GTF2E2;TAF11;ASCC3L1;DDX23;HNRNPC;LSM2;LSM4;MAGOH;NCBP1;NCBP2;NHP2L1;SF3A2;SF3B4;SNRPA;SNRPB;SNRPB2;SNRPD3;SNRPE;SNRPF;SNRPG;U2AF1;WDR57;ERCC5;RPA1;ERCC8;ERCC1;ERCC2;POLR2E;POLR2D;POLR2F;POLR2G;POLR2J;TP53	0.000198266266;4.67437166086957e-05;9.23036532e-11;1.62750531428571e-07;5.58713496e-23;0.000498172356;0.00259433936666667	BIOCARTA_TEL_PATHWAY;BIOCARTA_ARF_PATHWAY	MYC;TP53;MYC;POLR1D;TP53	0.0445327117263844;0.00346197157209302	DNA_METABOLIC_PROCESS;RNA_METABOLIC_PROCESS;DNA_REPAIR;RESPONSE_TO_ENDOGENOUS_STIMULUS;NUCLEOBASENUCLEOSIDENUCLEOTIDE_AND_NUCLEIC_ACID_TRANSPORT;TRANSCRIPTION_DNA_DEPENDENT;POSITIVE_REGULATION_OF_NUCLEOBASENUCLEOSIDENUCLEOTIDE_AND_NUCLEIC_ACID_METABOLIC_PROCESS;POSITIVE_REGULATION_OF_RNA_METABOLIC_PROCESS;RESPONSE_TO_LIGHT_STIMULUS;RNA_BIOSYNTHETIC_PROCESS;REGULATION_OF_TRANSCRIPTION_FROM_RNA_POL…	ERCC5;RPA1;SMC1A;TP53;UPF1;ERCC8;ERCC1;ERCC2;POLR2E;CSTF1;CSTF3;DDX23;ELL;GTF3A;HNRNPC;ILF3;JUND;LSM4;MYC;NCBP1;NCBP2;POLR1D;POLR2D;POLR2F;POLR2G;POLR2J;SF3A2;SF3B4;SNRPB;SNRPB2;SNRPD3;SNRPF;SNRPG;SUPT16H;TCEB3;TP53;U2AF1;UPF1;YBX1;ZNF143;GTF2E2;PTBP1;ERCC2;HNRNPA2B1;NCBP2;UPF1;POLR2E;ELL;GTF3A;ILF3;JUND;MYC;POLR1D;POLR2D;POLR2F;POLR2G;POLR2J;SUPT16H;TCEB3;TP53;YBX1;ZNF143;GTF2E2;ERCC2;ILF3;NCBP1…	0.00272930993902439;1.51503495e-24;1.7322965e-05;0.000192376135416667;0.011551625877193;6.29552670731707e-09;0.0378281580396476;0.0157111441666667;0.0301503402612827;0.0391774639913232;0.0219985871173469;0.0393792142857143;5.4345410625e-16;0.0199160238095238;0.024749839125;0.0495154224489796;0.000949506778846154;6.25534148148148e-06;7.91532176470588e-08;0.00403668867537313;0.0435228575949367;0.02…	69	2346	0.364876	0.0191816	0.054561	3.55729e-06	_;CLP1;ELL;ERCC5;HNRNPA2B1;MYC;TP53;ERCC2;TCEA1;	0.190747	_;TP53;
20	KEGG_CELL_CYCLE;KEGG_OOCYTE_MEIOSIS;KEGG_WNT_SIGNALING_PATHWAY;KEGG_ADHERENS_JUNCTION;KEGG_GAP_JUNCTION;KEGG_VASOPRESSIN_REGULATED_WATER_REABSORPTION;KEGG_PATHOGENIC_ESCHERICHIA_COLI_INFECTION	BUB1B;CDC20;MAD1L1;MAD2L1;CDC20;MAD2L1;PPP2R1A;PRKACA;APC;PPP2R1A;PRKACA;CSNK2A1;RAC1;CDC42;CSNK2A1;IQGAP1;RAC1;CSNK1D;PRKACA;TUBB4;TUBA4A;DCTN1;DYNC1H1;PRKACA;TUBB4;CDC42;TUBA4A	0.044504302300885;0.0249058860301508;0.00674721811267606;0.00454432338461538;0.0167722173882353;0.00545690933333333;0.0190510416404494	BIOCARTA_SALMONELLA_PATHWAY;BIOCARTA_CDC42RAC_PATHWAY;BIOCARTA_WNT_PATHWAY	CDC42;RAC1;APC;CSNK1D;CSNK2A1	0.028924802804428;0.02112227656;0.00346197157209302	MITOTIC_CELL_CYCLE_CHECKPOINT;M_PHASE;MICROTUBULE_BASED_PROCESS;ORGANELLE_ORGANIZATION_AND_BIOGENESIS;ESTABLISHMENT_OF_CELLULAR_LOCALIZATION;REGULATION_OF_MITOSIS;MICROTUBULE_CYTOSKELETON_ORGANIZATION_AND_BIOGENESIS;CELL_CYCLE_PROCESS;NEGATIVE_REGULATION_OF_PROTEIN_METABOLIC_PROCESS;MITOTIC_CELL_CYCLE;REGULATION_OF_CELLULAR_COMPONENT_ORGANIZATION_AND_BIOGENESIS;CELL_CYCLE_PHASE;CELL_CYCLE_CHECKPO…	BUB1B;KNTC1;MAD2L1;ZWINT;BUB1B;KNTC1;MAD2L1;BIRC5;NDC80;ZWINT;MAPRE1;APC;PAFAH1B1;CENPJ;CLASP2;TUBGCP2;MAPRE1;APC;MIS12;PAFAH1B1;CDC42;CENPJ;CLASP2;NDC80;RAC1;TUBGCP2;ZWINT;CEP57;NUP107;NUP160;PAFAH1B1;BIRC5;CENPF;ZWINT;BUB1B;KNTC1;MAD2L1;BIRC5;ZWINT;BUB1B;KNTC1;MAD2L1;PAFAH1B1;BIRC5;CENPF;KATNA1;NDC80;ZWINT;MAPRE1;APC;CDC42;MAPRE1;APC;CDC42;CLASP2;RAC1;BUB1B;KNTC1;MAD2L1;BIRC5;CENPF;KATNA1;NDC80…	0.000736098510309278;0.000571641230769231;0.00035855325;0.000198650523648649;0.0181389715258856;0.000162219930656934;8.78232018292683e-06;1.80422971276596e-05;0.0435228575949367;2.54362439189189e-06;0.00417967341240876;6.71637725e-05;0.000309145366242038;7.057815e-05;0.00787162524590164;0.00591596404181185;0.015543212605042;0.00193491305084746;0.0197831148541114;0.02073476796875;0.000137534375;4.…	52	1326	0.371041	0.0196078	0.00754148	0.00482025	_;APC;BUB1B;PPP2R1A;CASC5;	0.997194	_;
21	KEGG_RIBOSOME	RPS13;RPL19;RPL30;RPLP1;RPS15A;UBA52;RPS10;RPL27;RPL5;RPS19;RPS2;RPL13;RPLP0;RPS8;RPS15;RPS28;RPS20;RPS21;RPL36;RPL13A;RPL18;RPS16;RPS5;RPS9;RPL18A;RPL8;RPL29;RPS25;RPL21;RPL22;RPLP2	7.05383e-58	BIOCARTA_EIF_PATHWAY;BIOCARTA_IGF1MTOR_PATHWAY	EIF2S1;EIF4E;EIF4A2;EIF2S1;EIF4E	0.000735397718309859;0.0365501446153846	MACROMOLECULAR_COMPLEX_ASSEMBLY;BIOSYNTHETIC_PROCESS;TRANSLATIONAL_INITIATION;REGULATION_OF_TRANSLATIONAL_INITIATION;REGULATION_OF_TRANSLATION;REGULATION_OF_PROTEIN_METABOLIC_PROCESS;CELLULAR_BIOSYNTHETIC_PROCESS;REGULATION_OF_CELLULAR_COMPONENT_ORGANIZATION_AND_BIOGENESIS;RIBONUCLEOPROTEIN_COMPLEX_BIOGENESIS_AND_ASSEMBLY;PROTEIN_RNA_COMPLEX_ASSEMBLY;CELLULAR_COMPONENT_ASSEMBLY;MACROMOLECULE_BIOS…	EIF2S1;EIF3B;EIF3D;EIF3G;RPS14;EIF4A2;EIF3I;SMAD4;EIF2S1;EIF3B;EIF3D;EIF3G;RPL19;RPL30;RPS10;EIF4A2;RPL5;RPS19;RPS2;RPL13;EEF1A1;EIF3I;RPL18;RPS5;RPS9;RPL18A;RPL8;RPL29;RPL21;RPL22;EIF3B;EIF3D;EIF3G;EIF4A2;EIF3I;EIF3D;EIF3G;EIF4A2;EIF3I;EIF2S1;EIF3D;EIF3G;EIF4A2;EIF3I;EIF2S1;EIF3B;EIF3D;EIF3G;RPS14;EIF4A2;EIF3I	0.000642234853723404;8.35960478571429e-19;1.60197684065934e-05;0.000374477141566265;0.00090672087804878;0.0152743242253521;2.88272457e-22;0.0327104820276498;1.40666445652174e-06;6.12937401639344e-07;2.089908975e-22;1.196965275e-27;0.0108081319148936	51	1275	0.579608	0.00941176	0.027451	0.0326084	_;EIF4A2;RPL22;SMAD4;	0.997194	_;
22	KEGG_SPLICEOSOME	SNRPD3;SNRPF;LSM5	0.00250066	-	-	-	RNA_METABOLIC_PROCESS;RNA_PROCESSING;MRNA_PROCESSING_GO_0006397;MRNA_METABOLIC_PROCESS;RNA_SPLICING	SNRPD3;GEMIN7;SNRPF;LSM5;GEMIN7;LSM5;SNRPD3;GEMIN7;SNRPF	0.0252448034739454;0.000217858897350993;0.0300425282142857;0.033932141986456;0.0021403765625	9	36	0.777778	0	0	0.969819	_;	0.997194	_;
