# Supplementary material for: Voting-Based Cancer Module Identification by Combining Topological and Data-Driven Properties
Source: PLoS One. 2013 Aug 5;8(8):e70498. doi: 10.1371/journal.pone.0070498 (PMC3734239; doi:10.1371/journal.pone.0070498)
Supplement: Table S5 — Enrichment test results of KEGG pathways for GBM modules (VToD algorithm). (XLSX) [file pone.0070498.s014.xlsx]

## Sheet: S5-GBM KEGG Enrichment(VToD)
ModuleID	# of gene in function	# of gene in module	# of common gene	Description	p-value	Overlapped_gene	q-value
1	113	55	9	KEGG_MAPK_SIGNALING_PATHWAY	3.59353e-06	PRKACA,BRAF,EGFR,NFKB1,PPP3R1,RAF1,RASGRF1,RELA,RPS6KA5	0.000233408
1	71	55	7	KEGG_CALCIUM_SIGNALING_PATHWAY	1.18343e-05	PRKACA,ATP2B1,CALM1,EGFR,ITPKA,ITPR1,PPP3R1	0.000620846
1	57	55	8	KEGG_CHEMOKINE_SIGNALING_PATHWAY	1.72455e-07	PRKACA,ADRBK1,BRAF,CSK,NFKB1,PXN,RAF1,RELA	1.90726e-05
1	45	55	7	KEGG_OOCYTE_MEIOSIS	5.25467e-07	PRKACA,CALM1,ITPR1,PPP1CA,PPP2R1A,PPP3R1,YWHAZ	4.67437e-05
1	31	55	5	KEGG_APOPTOSIS	2.07917e-05	PRKACA,NFKB1,PPP3R1,PRKAR2B,RELA	0.000977927
1	42	55	6	KEGG_VASCULAR_SMOOTH_MUSCLE_CONTRACTION	6.04515e-06	PRKACA,BRAF,CALM1,ITPR1,PPP1CA,RAF1	0.000369205
1	54	55	5	KEGG_WNT_SIGNALING_PATHWAY	0.000303839	PRKACA,APC,CSNK1A1,PPP2R1A,PPP3R1	0.00847801
1	14	55	3	KEGG_HEDGEHOG_SIGNALING_PATHWAY	0.000454044	PRKACA,CSNK1A1,CSNK1D	0.0120646
1	73	55	8	KEGG_FOCAL_ADHESION	1.1968e-06	BRAF,EGFR,ITGB1,PDPK1,PPP1CA,PXN,RAF1,RASGRF1	9.4179e-05
1	39	55	6	KEGG_GAP_JUNCTION	3.8778e-06	PRKACA,CSNK1D,EGFR,ITPR1,RAF1,TUBA4A	0.000247937
1	39	55	5	KEGG_T_CELL_RECEPTOR_SIGNALING_PATHWAY	6.47775e-05	NFKB1,PDPK1,PPP3R1,RAF1,RELA	0.00250066
1	27	55	4	KEGG_B_CELL_RECEPTOR_SIGNALING_PATHWAY	0.000208324	NFKB1,PPP3R1,RAF1,RELA	0.00617108
1	38	55	7	KEGG_LONG_TERM_POTENTIATION	1.56832e-07	PRKACA,BRAF,CALM1,ITPR1,PPP1CA,PPP3R1,RAF1	1.78266e-05
1	50	55	9	KEGG_NEUROTROPHIN_SIGNALING_PATHWAY	2.78774e-09	BRAF,CALM1,CSK,NFKB1,PDPK1,RAF1,RELA,RPS6KA5,YWHAZ	5.70372e-07
1	35	55	4	KEGG_LONG_TERM_DEPRESSION	0.000570527	BRAF,ITPR1,PPP2R1A,RAF1	0.0141491
1	74	55	9	KEGG_REGULATION_OF_ACTIN_CYTOSKELETON	9.74087e-08	APC,BRAF,CSK,EGFR,IQGAP1,ITGB1,PPP1CA,PXN,RAF1	1.17234e-05
1	49	55	8	KEGG_INSULIN_SIGNALING_PATHWAY	5.09479e-08	PRKACA,BRAF,CALM1,GYS1,PDPK1,PPP1CA,PRKAR2B,RAF1	6.72512e-06
1	40	55	5	KEGG_GNRH_SIGNALING_PATHWAY	7.32574e-05	PRKACA,CALM1,EGFR,ITPR1,RAF1	0.00270062
1	32	55	4	KEGG_EPITHELIAL_CELL_SIGNALING_IN_HELICOBACTER_PYLORI_INFECTION	0.000404621	CSK,EGFR,NFKB1,RELA	0.0108216
1	18	55	3	KEGG_PATHOGENIC_ESCHERICHIA_COLI_INFECTION	0.000974511	ITGB1,TUBA4A,YWHAZ	0.0216723
1	25	55	3	KEGG_LEISHMANIA_INFECTION	0.00254513	ITGB1,NFKB1,RELA	0.0456784
1	104	55	7	KEGG_PATHWAYS_IN_CANCER	0.000135049	APC,BRAF,EGFR,ITGB1,NFKB1,RAF1,RELA	0.00435134
1	35	55	5	KEGG_PANCREATIC_CANCER	3.80913e-05	BRAF,EGFR,NFKB1,RAF1,RELA	0.00164073
1	22	55	5	KEGG_ENDOMETRIAL_CANCER	3.54126e-06	APC,BRAF,EGFR,PDPK1,RAF1	0.000233408
1	31	55	4	KEGG_GLIOMA	0.000357853	BRAF,CALM1,EGFR,RAF1	0.00989415
1	29	55	6	KEGG_PROSTATE_CANCER	6.25763e-07	BRAF,EGFR,NFKB1,PDPK1,RAF1,RELA	5.44813e-05
1	24	55	4	KEGG_BLADDER_CANCER	0.000130245	BRAF,EGFR,RAF1,RPS6KA5	0.0042637
1	32	55	4	KEGG_CHRONIC_MYELOID_LEUKEMIA	0.000404621	BRAF,NFKB1,RAF1,RELA	0.0108216
1	22	55	4	KEGG_ACUTE_MYELOID_LEUKEMIA	9.15983e-05	BRAF,NFKB1,RAF1,RELA	0.00323121
1	21	55	4	KEGG_NON_SMALL_CELL_LUNG_CANCER	7.57489e-05	BRAF,EGFR,PDPK1,RAF1	0.00276754
10	31	8	2	KEGG_APOPTOSIS	0.00108074	NFKB1,RELA	0.0233989
10	31	8	2	KEGG_TOLL_LIKE_RECEPTOR_SIGNALING_PATHWAY	0.00108074	NFKB1,RELA	0.0233989
10	15	8	2	KEGG_NOD_LIKE_RECEPTOR_SIGNALING_PATHWAY	0.000248972	NFKB1,RELA	0.00707495
10	16	8	2	KEGG_RIG_I_LIKE_RECEPTOR_SIGNALING_PATHWAY	0.000284184	NFKB1,RELA	0.00801987
10	10	8	2	KEGG_CYTOSOLIC_DNA_SENSING_PATHWAY	0.00010737	NFKB1,RELA	0.00366132
10	39	8	2	KEGG_T_CELL_RECEPTOR_SIGNALING_PATHWAY	0.00170501	NFKB1,RELA	0.0333823
10	27	8	2	KEGG_B_CELL_RECEPTOR_SIGNALING_PATHWAY	0.00081988	NFKB1,RELA	0.0189545
10	50	8	2	KEGG_NEUROTROPHIN_SIGNALING_PATHWAY	0.00277998	NFKB1,RELA	0.0488227
10	22	8	2	KEGG_ADIPOCYTOKINE_SIGNALING_PATHWAY	0.000542967	NFKB1,RELA	0.0137149
10	32	8	2	KEGG_EPITHELIAL_CELL_SIGNALING_IN_HELICOBACTER_PYLORI_INFECTION	0.00115134	NFKB1,RELA	0.0244108
10	25	8	2	KEGG_LEISHMANIA_INFECTION	0.000702509	NFKB1,RELA	0.0167776
10	35	8	2	KEGG_PANCREATIC_CANCER	0.00137596	NFKB1,RELA	0.0277361
10	29	8	2	KEGG_PROSTATE_CANCER	0.000945979	NFKB1,RELA	0.0212745
10	32	8	2	KEGG_CHRONIC_MYELOID_LEUKEMIA	0.00115134	NFKB1,RELA	0.0244108
10	22	8	2	KEGG_ACUTE_MYELOID_LEUKEMIA	0.000542967	NFKB1,RELA	0.0137149
10	27	8	2	KEGG_SMALL_CELL_LUNG_CANCER	0.00081988	NFKB1,RELA	0.0189545
12	113	10	5	KEGG_MAPK_SIGNALING_PATHWAY	1.45809e-06	EGFR,FOS,MAPK1,RELA,TP53	0.000112576
12	38	10	2	KEGG_ERBB_SIGNALING_PATHWAY	0.00256414	EGFR,MAPK1	0.0458186
12	55	10	4	KEGG_CELL_CYCLE	2.9888e-06	HDAC1,RB1,SMAD4,TP53	0.000200495
12	17	10	2	KEGG_MTOR_SIGNALING_PATHWAY	0.000513757	HIF1A,MAPK1	0.013274
12	31	10	2	KEGG_APOPTOSIS	0.00171603	RELA,TP53	0.0334381
12	7	10	2	KEGG_DORSO_VENTRAL_AXIS_FORMATION	8.06619e-05	EGFR,MAPK1	0.00292096
12	23	10	2	KEGG_TGF_BETA_SIGNALING_PATHWAY	0.000946225	MAPK1,SMAD4	0.0212745
12	26	10	3	KEGG_ADHERENS_JUNCTION	1.61662e-05	EGFR,MAPK1,SMAD4	0.000797013
12	39	10	2	KEGG_GAP_JUNCTION	0.00269823	EGFR,MAPK1	0.0475912
12	31	10	3	KEGG_TOLL_LIKE_RECEPTOR_SIGNALING_PATHWAY	2.77454e-05	FOS,MAPK1,RELA	0.00126149
12	15	10	2	KEGG_NOD_LIKE_RECEPTOR_SIGNALING_PATHWAY	0.000397975	MAPK1,RELA	0.0108216
12	39	10	3	KEGG_T_CELL_RECEPTOR_SIGNALING_PATHWAY	5.57539e-05	FOS,MAPK1,RELA	0.00225886
12	27	10	3	KEGG_B_CELL_RECEPTOR_SIGNALING_PATHWAY	1.81604e-05	FOS,MAPK1,RELA	0.000874263
12	50	10	3	KEGG_NEUROTROPHIN_SIGNALING_PATHWAY	0.00011766	MAPK1,RELA,TP53	0.00397905
12	40	10	2	KEGG_GNRH_SIGNALING_PATHWAY	0.00283549	EGFR,MAPK1	0.0495552
12	32	10	2	KEGG_EPITHELIAL_CELL_SIGNALING_IN_HELICOBACTER_PYLORI_INFECTION	0.00182737	EGFR,RELA	0.0347479
12	25	10	3	KEGG_LEISHMANIA_INFECTION	1.43218e-05	FOS,MAPK1,RELA	0.000729588
12	104	10	9	KEGG_PATHWAYS_IN_CANCER	6.99918e-15	HDAC1,EGFR,FOS,HIF1A,MAPK1,RB1,RELA,SMAD4,TP53	9.54688e-12
12	28	10	4	KEGG_COLORECTAL_CANCER	1.8562e-07	FOS,MAPK1,SMAD4,TP53	1.99883e-05
12	26	10	2	KEGG_RENAL_CELL_CARCINOMA	0.00120944	HIF1A,MAPK1	0.0249059
12	35	10	6	KEGG_PANCREATIC_CANCER	1.91401e-11	EGFR,MAPK1,RB1,RELA,SMAD4,TP53	8.70237e-09
12	22	10	3	KEGG_ENDOMETRIAL_CANCER	9.63146e-06	EGFR,MAPK1,TP53	0.000555098
12	31	10	4	KEGG_GLIOMA	2.84182e-07	EGFR,MAPK1,RB1,TP53	2.83627e-05
12	29	10	5	KEGG_PROSTATE_CANCER	1.34771e-09	EGFR,MAPK1,RB1,RELA,TP53	2.90254e-07
12	11	10	2	KEGG_THYROID_CANCER	0.000209856	MAPK1,TP53	0.00617108
12	31	10	4	KEGG_MELANOMA	2.84182e-07	EGFR,MAPK1,RB1,TP53	2.83627e-05
12	24	10	4	KEGG_BLADDER_CANCER	9.68156e-08	EGFR,MAPK1,RB1,TP53	1.17234e-05
12	32	10	6	KEGG_CHRONIC_MYELOID_LEUKEMIA	1.07125e-11	HDAC1,MAPK1,RB1,RELA,SMAD4,TP53	5.47944e-09
12	22	10	2	KEGG_ACUTE_MYELOID_LEUKEMIA	0.000865387	MAPK1,RELA	0.019783
12	27	10	3	KEGG_SMALL_CELL_LUNG_CANCER	1.81604e-05	RB1,RELA,TP53	0.000874263
12	21	10	4	KEGG_NON_SMALL_CELL_LUNG_CANCER	5.47356e-08	EGFR,MAPK1,RB1,TP53	6.99931e-06
13	31	3	2	KEGG_JAK_STAT_SIGNALING_PATHWAY	0.000119343	TYK2,IL12RB1	0.00400288
14	46	4	2	KEGG_SPLICEOSOME	0.000524771	SNRPE,LSM5	0.013421
15	55	27	5	KEGG_CELL_CYCLE	1.0302e-05	BUB1B,ANAPC10,ANAPC11,CCNB2,MAD2L1	0.000575007
15	45	27	4	KEGG_OOCYTE_MEIOSIS	9.55151e-05	ANAPC10,ANAPC11,CCNB2,MAD2L1	0.00334058
15	31	27	3	KEGG_UBIQUITIN_MEDIATED_PROTEOLYSIS	0.000612307	ANAPC10,ANAPC11,UBE2C	0.0150034
15	34	27	4	KEGG_PROGESTERONE_MEDIATED_OOCYTE_MATURATION	3.13492e-05	ANAPC10,ANAPC11,CCNB2,MAD2L1	0.00137936
16	46	9	3	KEGG_SPLICEOSOME	6.47424e-05	MAGOH,EIF4A3,NCBP2	0.00250066
17	113	11	5	KEGG_MAPK_SIGNALING_PATHWAY	2.61315e-06	EGFR,NFKB1,RAF1,TNFRSF1A,MAPKAPK2	0.000184362
17	38	11	3	KEGG_ERBB_SIGNALING_PATHWAY	7.03527e-05	EGFR,RAF1,SHC1	0.00264113
17	57	11	6	KEGG_CHEMOKINE_SIGNALING_PATHWAY	9.14402e-10	JAK2,LYN,NFKB1,RAF1,SHC1,STAT3	2.20102e-07
17	31	11	2	KEGG_APOPTOSIS	0.00208473	NFKB1,TNFRSF1A	0.0384266
17	29	11	2	KEGG_VEGF_SIGNALING_PATHWAY	0.00182707	RAF1,MAPKAPK2	0.0347479
17	73	11	4	KEGG_FOCAL_ADHESION	1.4442e-05	EGFR,ITGB1,RAF1,SHC1	0.000729588
17	31	11	2	KEGG_JAK_STAT_SIGNALING_PATHWAY	0.00208473	JAK2,STAT3	0.0384266
17	27	11	3	KEGG_B_CELL_RECEPTOR_SIGNALING_PATHWAY	2.4846e-05	LYN,NFKB1,RAF1	0.00115534
17	26	11	2	KEGG_FC_EPSILON_RI_SIGNALING_PATHWAY	0.00147082	LYN,RAF1	0.029359
17	34	11	2	KEGG_FC_GAMMA_R_MEDIATED_PHAGOCYTOSIS	0.00250097	LYN,RAF1	0.0450836
17	50	11	5	KEGG_NEUROTROPHIN_SIGNALING_PATHWAY	4.27214e-08	CALM1,NFKB1,RAF1,SHC1,MAPKAPK2	6.07505e-06
17	35	11	2	KEGG_LONG_TERM_DEPRESSION	0.00264756	LYN,RAF1	0.0469691
17	74	11	3	KEGG_REGULATION_OF_ACTIN_CYTOSKELETON	0.000508876	EGFR,ITGB1,RAF1	0.0132632
17	49	11	3	KEGG_INSULIN_SIGNALING_PATHWAY	0.000150842	CALM1,RAF1,SHC1	0.0047118
17	40	11	3	KEGG_GNRH_SIGNALING_PATHWAY	8.21196e-05	CALM1,EGFR,RAF1	0.00294766
17	22	11	4	KEGG_ADIPOCYTOKINE_SIGNALING_PATHWAY	1.04603e-07	JAK2,NFKB1,STAT3,TNFRSF1A	1.22296e-05
17	32	11	3	KEGG_EPITHELIAL_CELL_SIGNALING_IN_HELICOBACTER_PYLORI_INFECTION	4.17816e-05	EGFR,LYN,NFKB1	0.00176258
17	25	11	3	KEGG_LEISHMANIA_INFECTION	1.96024e-05	JAK2,ITGB1,NFKB1	0.00093271
17	104	11	5	KEGG_PATHWAYS_IN_CANCER	1.7318e-06	EGFR,ITGB1,NFKB1,RAF1,STAT3	0.000126545
17	35	11	4	KEGG_PANCREATIC_CANCER	7.34644e-07	EGFR,NFKB1,RAF1,STAT3	6.26284e-05
17	22	11	2	KEGG_ENDOMETRIAL_CANCER	0.0010533	EGFR,RAF1	0.0230487
17	31	11	4	KEGG_GLIOMA	4.44065e-07	CALM1,EGFR,RAF1,SHC1	4.32646e-05
17	29	11	3	KEGG_PROSTATE_CANCER	3.09349e-05	EGFR,NFKB1,RAF1	0.00137593
17	31	11	2	KEGG_MELANOMA	0.00208473	EGFR,RAF1	0.0384266
17	24	11	2	KEGG_BLADDER_CANCER	0.00125377	EGFR,RAF1	0.0255245
17	32	11	3	KEGG_CHRONIC_MYELOID_LEUKEMIA	4.17816e-05	NFKB1,RAF1,SHC1	0.00176258
17	22	11	3	KEGG_ACUTE_MYELOID_LEUKEMIA	1.3191e-05	NFKB1,RAF1,STAT3	0.00068326
17	27	11	2	KEGG_SMALL_CELL_LUNG_CANCER	0.00158551	ITGB1,NFKB1	0.0313425
17	21	11	2	KEGG_NON_SMALL_CELL_LUNG_CANCER	0.000959343	EGFR,RAF1	0.0214515
19	46	69	7	KEGG_PURINE_METABOLISM	2.90713e-06	POLR2E,POLR1D,POLR2D,POLR2F,POLR2G,POLR2J,POLR3F	0.000198266
19	36	69	7	KEGG_PYRIMIDINE_METABOLISM	5.16618e-07	POLR2E,POLR1D,POLR2D,POLR2F,POLR2G,POLR2J,POLR3F	4.67437e-05
19	7	69	7	KEGG_RNA_POLYMERASE	9.02284e-14	POLR2E,POLR1D,POLR2D,POLR2F,POLR2G,POLR2J,POLR3F	9.23037e-11
19	9	69	6	KEGG_BASAL_TRANSCRIPTION_FACTORS	5.5682e-10	GTF2A1,GTF2A2,TAF12,TAF6,GTF2E2,TAF11	1.62751e-07
19	46	69	20	KEGG_SPLICEOSOME	2.73076e-26	ASCC3L1,DDX23,HNRNPC,LSM2,LSM4,MAGOH,NCBP1,NCBP2,NHP2L1,SF3A2,SF3B4,SNRPA,SNRPB,SNRPB2,SNRPD3,SNRPE,SNRPF,SNRPG,U2AF1,WDR57	5.58713e-23
19	21	69	5	KEGG_NUCLEOTIDE_EXCISION_REPAIR	8.52201e-06	ERCC5,RPA1,ERCC8,ERCC1,ERCC2	0.000498172
19	51	69	6	KEGG_HUNTINGTONS_DISEASE	6.84723e-05	POLR2E,POLR2D,POLR2F,POLR2G,POLR2J,TP53	0.00259434
2	113	48	8	KEGG_MAPK_SIGNALING_PATHWAY	1.10654e-05	TP53,BDNF,CDC42,DAXX,MAPK1,MAPK3,MAPK9,TRAF6	0.000588047
2	38	48	4	KEGG_ERBB_SIGNALING_PATHWAY	0.000467176	CDKN1A,MAPK1,MAPK3,MAPK9	0.0122544
2	55	48	8	KEGG_CELL_CYCLE	4.30539e-08	TP53,CDK2,CDKN1A,CHEK1,HDAC1,MDM2,PTTG1,YWHAZ	6.07505e-06
2	45	48	6	KEGG_OOCYTE_MEIOSIS	4.08012e-06	CDK2,MAPK1,MAPK3,PPP1CA,PTTG1,YWHAZ	0.000256859
2	30	48	7	KEGG_P53_SIGNALING_PATHWAY	1.02923e-08	TP53,CDK2,CDKN1A,CHEK1,MDM2,MDM4,RRM2	1.91437e-06
2	31	48	4	KEGG_UBIQUITIN_MEDIATED_PROTEOLYSIS	0.00021244	BRCA1,MDM2,TRAF6,UBE2A	0.00617108
2	17	48	3	KEGG_MTOR_SIGNALING_PATHWAY	0.0005525	HIF1A,MAPK1,MAPK3	0.0138701
2	54	48	5	KEGG_WNT_SIGNALING_PATHWAY	0.000160765	TP53,CSNK1A1,CSNK2A1,DVL2,MAPK9	0.00498371
2	7	48	2	KEGG_DORSO_VENTRAL_AXIS_FORMATION	0.00194329	MAPK1,MAPK3	0.0364768
2	29	48	3	KEGG_VEGF_SIGNALING_PATHWAY	0.00265148	CDC42,MAPK1,MAPK3	0.0469691
2	73	48	5	KEGG_FOCAL_ADHESION	0.000642578	CDC42,MAPK1,MAPK3,MAPK9,PPP1CA	0.0156514
2	26	48	4	KEGG_ADHERENS_JUNCTION	0.0001057	CDC42,CSNK2A1,MAPK1,MAPK3	0.00363466
2	31	48	4	KEGG_TOLL_LIKE_RECEPTOR_SIGNALING_PATHWAY	0.00021244	MAPK1,MAPK3,MAPK9,TRAF6	0.00617108
2	15	48	4	KEGG_NOD_LIKE_RECEPTOR_SIGNALING_PATHWAY	1.06795e-05	MAPK1,MAPK3,MAPK9,TRAF6	0.000575007
2	16	48	3	KEGG_RIG_I_LIKE_RECEPTOR_SIGNALING_PATHWAY	0.000459301	MAPK9,PIN1,TRAF6	0.0121255
2	39	48	4	KEGG_T_CELL_RECEPTOR_SIGNALING_PATHWAY	0.000515779	CDC42,MAPK1,MAPK3,MAPK9	0.013274
2	26	48	3	KEGG_FC_EPSILON_RI_SIGNALING_PATHWAY	0.0019408	MAPK1,MAPK3,MAPK9	0.0364768
2	50	48	8	KEGG_NEUROTROPHIN_SIGNALING_PATHWAY	1.98009e-08	TP53,BDNF,CDC42,MAPK1,MAPK3,MAPK9,TRAF6,YWHAZ	3.24101e-06
2	49	48	4	KEGG_INSULIN_SIGNALING_PATHWAY	0.00121121	MAPK1,MAPK3,MAPK9,PPP1CA	0.0249059
2	40	48	4	KEGG_GNRH_SIGNALING_PATHWAY	0.000567814	CDC42,MAPK1,MAPK3,MAPK9	0.0141491
2	34	48	4	KEGG_PROGESTERONE_MEDIATED_OOCYTE_MATURATION	0.000304562	CDK2,MAPK1,MAPK3,MAPK9	0.00847801
2	20	48	3	KEGG_TYPE_II_DIABETES_MELLITUS	0.000900458	MAPK1,MAPK3,MAPK9	0.0204704
2	51	48	4	KEGG_HUNTINGTONS_DISEASE	0.00140236	TP53,APEX1,BDNF,HDAC1	0.0281297
2	25	48	3	KEGG_LEISHMANIA_INFECTION	0.00173312	MAPK1,MAPK3,TRAF6	0.033611
2	104	48	14	KEGG_PATHWAYS_IN_CANCER	4.88011e-13	TP53,BRCA2,CDC42,CDK2,CDKN1A,DVL2,HDAC1,HIF1A,MAPK1,MAPK3,MAPK9,MDM2,RAD51,TRAF6	3.99388e-10
2	28	48	4	KEGG_COLORECTAL_CANCER	0.000142118	TP53,MAPK1,MAPK3,MAPK9	0.00450812
2	26	48	4	KEGG_RENAL_CELL_CARCINOMA	0.0001057	CDC42,HIF1A,MAPK1,MAPK3	0.00363466
2	35	48	7	KEGG_PANCREATIC_CANCER	3.25664e-08	TP53,BRCA2,CDC42,MAPK1,MAPK3,MAPK9,RAD51	5.12545e-06
2	22	48	3	KEGG_ENDOMETRIAL_CANCER	0.00119371	TP53,MAPK1,MAPK3	0.0249059
2	31	48	5	KEGG_GLIOMA	1.06332e-05	TP53,CDKN1A,MAPK1,MAPK3,MDM2	0.000575007
2	29	48	6	KEGG_PROSTATE_CANCER	2.74005e-07	TP53,CDK2,CDKN1A,MAPK1,MAPK3,MDM2	2.83627e-05
2	11	48	3	KEGG_THYROID_CANCER	0.000141845	TP53,MAPK1,MAPK3	0.00450812
2	31	48	5	KEGG_MELANOMA	1.06332e-05	TP53,CDKN1A,MAPK1,MAPK3,MDM2	0.000575007
2	24	48	5	KEGG_BLADDER_CANCER	2.8331e-06	TP53,CDKN1A,MAPK1,MAPK3,MDM2	0.000196492
2	32	48	6	KEGG_CHRONIC_MYELOID_LEUKEMIA	5.0909e-07	TP53,CDKN1A,HDAC1,MAPK1,MAPK3,MDM2	4.67437e-05
2	27	48	3	KEGG_SMALL_CELL_LUNG_CANCER	0.00216291	TP53,CDK2,TRAF6	0.0396889
2	21	48	3	KEGG_NON_SMALL_CELL_LUNG_CANCER	0.00104069	TP53,MAPK1,MAPK3	0.0230189
20	55	52	4	KEGG_CELL_CYCLE	0.00245796	BUB1B,CDC20,MAD1L1,MAD2L1	0.0445043
20	45	52	4	KEGG_OOCYTE_MEIOSIS	0.00118804	CDC20,MAD2L1,PPP2R1A,PRKACA	0.0249059
20	54	52	5	KEGG_WNT_SIGNALING_PATHWAY	0.000234141	APC,PPP2R1A,PRKACA,CSNK2A1,RAC1	0.00674722
20	26	52	4	KEGG_ADHERENS_JUNCTION	0.00014437	CDC42,CSNK2A1,IQGAP1,RAC1	0.00454432
20	39	52	4	KEGG_GAP_JUNCTION	0.000696793	CSNK1D,PRKACA,TUBB4,TUBA4A	0.0167722
20	11	52	3	KEGG_VASOPRESSIN_REGULATED_WATER_REABSORPTION	0.00018003	DCTN1,DYNC1H1,PRKACA	0.00545691
20	18	52	3	KEGG_PATHOGENIC_ESCHERICHIA_COLI_INFECTION	0.000828711	TUBB4,CDC42,TUBA4A	0.019051
21	36	51	31	KEGG_RIBOSOME	1.72381e-61	RPS13,RPL19,RPL30,RPLP1,RPS15A,UBA52,RPS10,RPL27,RPL5,RPS19,RPS2,RPL13,RPLP0,RPS8,RPS15,RPS28,RPS20,RPS21,RPL36,RPL13A,RPL18,RPS16,RPS5,RPS9,RPL18A,RPL8,RPL29,RPS25,RPL21,RPL22,RPLP2	7.05383e-58
22	46	9	3	KEGG_SPLICEOSOME	6.47424e-05	SNRPD3,SNRPF,LSM5	0.00250066
3	55	30	8	KEGG_CELL_CYCLE	7.97713e-10	CDC20,ANAPC10,BUB1B,CCNA2,CCNB1,CCNB2,CDC16,PTTG1	2.11736e-07
3	45	30	8	KEGG_OOCYTE_MEIOSIS	1.47904e-10	CDC20,ANAPC10,AURKA,CCNB1,CCNB2,CDC16,FBXO5,PTTG1	4.75478e-08
3	31	30	4	KEGG_UBIQUITIN_MEDIATED_PROTEOLYSIS	3.31303e-05	CDC20,ANAPC10,CDC16,UBE2C	0.00144223
3	34	30	5	KEGG_PROGESTERONE_MEDIATED_OOCYTE_MATURATION	1.57374e-06	ANAPC10,CCNA2,CCNB1,CCNB2,CDC16	0.000118998
4	55	6	2	KEGG_CELL_CYCLE	0.0018342	MAD2L1,CDC16	0.0347479
4	45	6	2	KEGG_OOCYTE_MEIOSIS	0.0012331	MAD2L1,CDC16	0.0252292
4	34	6	2	KEGG_PROGESTERONE_MEDIATED_OOCYTE_MATURATION	0.000705216	MAD2L1,CDC16	0.0167776
5	113	55	8	KEGG_MAPK_SIGNALING_PATHWAY	3.05527e-05	FOS,JUND,MAPK1,MAX,MEF2C,MYC,NRAS,PAK1	0.00137386
5	38	55	8	KEGG_ERBB_SIGNALING_PATHWAY	6.15937e-09	CAMK2A,CAMK2B,CAMK2G,CDKN1A,MAPK1,MYC,NRAS,PAK1	1.2002e-06
5	55	55	7	KEGG_CELL_CYCLE	2.12381e-06	SMAD4,CDKN1A,CDKN2B,CHEK1,HDAC1,MYC,TFDP1	0.000152467
5	45	55	5	KEGG_OOCYTE_MEIOSIS	0.000129053	BTRC,CAMK2A,CAMK2B,CAMK2G,MAPK1	0.0042637
5	54	55	6	KEGG_WNT_SIGNALING_PATHWAY	2.62966e-05	SMAD4,BTRC,CAMK2A,CAMK2B,CAMK2G,MYC	0.00120905
5	23	55	8	KEGG_TGF_BETA_SIGNALING_PATHWAY	7.15967e-11	SMAD4,CDKN2B,MAPK1,MYC,SMAD1,SMAD5,SMURF1,TFDP1	2.6634e-08
5	73	55	5	KEGG_FOCAL_ADHESION	0.00118065	COL1A2,FN1,LAMC1,MAPK1,PAK1	0.0249032
5	39	55	5	KEGG_T_CELL_RECEPTOR_SIGNALING_PATHWAY	6.47775e-05	FOS,IL5,MAPK1,NRAS,PAK1	0.00250066
5	26	55	3	KEGG_FC_EPSILON_RI_SIGNALING_PATHWAY	0.00284591	IL5,MAPK1,NRAS	0.0495552
5	38	55	5	KEGG_LONG_TERM_POTENTIATION	5.70693e-05	CAMK2A,CAMK2B,CAMK2G,MAPK1,NRAS	0.00228949
5	50	55	5	KEGG_NEUROTROPHIN_SIGNALING_PATHWAY	0.000212325	CAMK2A,CAMK2B,CAMK2G,MAPK1,NRAS	0.00617108
5	49	55	4	KEGG_INSULIN_SIGNALING_PATHWAY	0.00198669	MAPK1,NRAS,PRKAR1B,PRKAR2A	0.0371212
5	40	55	5	KEGG_GNRH_SIGNALING_PATHWAY	7.32574e-05	CAMK2A,CAMK2B,CAMK2G,MAPK1,NRAS	0.00270062
5	37	55	5	KEGG_MELANOGENESIS	5.00836e-05	CAMK2A,CAMK2B,CAMK2G,MAPK1,NRAS	0.00209125
5	104	55	12	KEGG_PATHWAYS_IN_CANCER	1.0144e-09	SMAD4,CDKN1A,CDKN2B,FN1,FOS,HDAC1,HIF1A,LAMC1,MAPK1,MAX,MYC,NRAS	2.30607e-07
5	28	55	4	KEGG_COLORECTAL_CANCER	0.000240459	SMAD4,FOS,MAPK1,MYC	0.00688083
5	26	55	4	KEGG_RENAL_CELL_CARCINOMA	0.000179369	HIF1A,MAPK1,NRAS,PAK1	0.00545691
5	22	55	3	KEGG_ENDOMETRIAL_CANCER	0.00176076	MAPK1,MYC,NRAS	0.0338264
5	31	55	6	KEGG_GLIOMA	9.50195e-07	CAMK2A,CAMK2B,CAMK2G,CDKN1A,MAPK1,NRAS	7.7764e-05
5	11	55	3	KEGG_THYROID_CANCER	0.00021264	MAPK1,MYC,NRAS	0.00617108
5	24	55	4	KEGG_BLADDER_CANCER	0.000130245	CDKN1A,MAPK1,MYC,NRAS	0.0042637
5	32	55	6	KEGG_CHRONIC_MYELOID_LEUKEMIA	1.15751e-06	SMAD4,CDKN1A,HDAC1,MAPK1,MYC,NRAS	9.28732e-05
5	22	55	3	KEGG_ACUTE_MYELOID_LEUKEMIA	0.00176076	MAPK1,MYC,NRAS	0.0338264
5	27	55	5	KEGG_SMALL_CELL_LUNG_CANCER	1.0302e-05	CDKN2B,FN1,LAMC1,MAX,MYC	0.000575007
6	22	7	4	KEGG_DNA_REPLICATION	1.12618e-08	MCM6,MCM7,POLA1,RFC1	2.00362e-06
6	55	7	4	KEGG_CELL_CYCLE	5.1431e-07	SMC1A,MCM6,MCM7,STAG1	4.67437e-05
8	113	33	6	KEGG_MAPK_SIGNALING_PATHWAY	8.7604e-05	EGFR,FAS,FOS,MAX,MYC,PRKACA	0.00311718
8	38	33	9	KEGG_ERBB_SIGNALING_PATHWAY	1.41271e-12	EGFR,CAMK2G,CBLC,ERBB4,MYC,NCK1,PIK3R2,SHC1,SHC3	8.2583e-10
8	71	33	6	KEGG_CALCIUM_SIGNALING_PATHWAY	6.31575e-06	EGFR,CAMK2G,EDNRA,ERBB4,PRKACA,PTK2B	0.00038006
8	43	33	4	KEGG_CYTOKINE_CYTOKINE_RECEPTOR_INTERACTION	0.000177339	EGFR,FAS,IFNG,MET	0.00545617
8	57	33	9	KEGG_CHEMOKINE_SIGNALING_PATHWAY	7.08464e-11	CSK,JAK2,LYN,PIK3R2,PRKACA,PTK2B,SHC1,SHC3,STAT3	2.6634e-08
8	66	33	5	KEGG_ENDOCYTOSIS	6.84704e-05	EGFR,CBLC,ERBB4,MET,PDCD6IP	0.00259434
8	31	33	3	KEGG_APOPTOSIS	0.00110267	FAS,PIK3R2,PRKACA	0.0236237
8	73	33	6	KEGG_FOCAL_ADHESION	7.42181e-06	EGFR,CAV1,MET,PIK3R2,SHC1,SHC3	0.000440146
8	26	33	3	KEGG_ADHERENS_JUNCTION	0.000658148	EGFR,CTNND1,MET	0.0159357
8	31	33	6	KEGG_JAK_STAT_SIGNALING_PATHWAY	4.07445e-08	CBLC,IFNG,JAK2,MYC,PIK3R2,STAT3	6.07505e-06
8	45	33	7	KEGG_NATURAL_KILLER_CELL_MEDIATED_CYTOTOXICITY	1.31868e-08	FAS,ICAM1,IFNG,PIK3R2,PTK2B,SHC1,SHC3	2.24835e-06
8	39	33	5	KEGG_T_CELL_RECEPTOR_SIGNALING_PATHWAY	5.17134e-06	CBLC,FOS,IFNG,NCK1,PIK3R2	0.000320623
8	27	33	3	KEGG_B_CELL_RECEPTOR_SIGNALING_PATHWAY	0.000735784	FOS,LYN,PIK3R2	0.0173036
8	32	33	4	KEGG_LEUKOCYTE_TRANSENDOTHELIAL_MIGRATION	5.52486e-05	CTNND1,ICAM1,PIK3R2,PTK2B	0.00225886
8	50	33	6	KEGG_NEUROTROPHIN_SIGNALING_PATHWAY	7.89653e-07	CAMK2G,CSK,PIK3R2,SHC1,SHC3,YWHAZ	6.59441e-05
8	49	33	5	KEGG_INSULIN_SIGNALING_PATHWAY	1.61495e-05	CBLC,PIK3R2,PRKACA,SHC1,SHC3	0.000797013
8	40	33	4	KEGG_GNRH_SIGNALING_PATHWAY	0.000133746	EGFR,CAMK2G,PRKACA,PTK2B	0.00434356
8	32	33	4	KEGG_EPITHELIAL_CELL_SIGNALING_IN_HELICOBACTER_PYLORI_INFECTION	5.52486e-05	EGFR,CSK,LYN,MET	0.00225886
8	25	33	3	KEGG_LEISHMANIA_INFECTION	0.000585872	FOS,IFNG,JAK2	0.0144421
8	104	33	10	KEGG_PATHWAYS_IN_CANCER	8.27902e-10	EGFR,CBLC,FAS,FOS,HDAC1,MAX,MET,MYC,PIK3R2,STAT3	2.11736e-07
8	28	33	3	KEGG_COLORECTAL_CANCER	0.000818921	FOS,MYC,PIK3R2	0.0189545
8	35	33	3	KEGG_PANCREATIC_CANCER	0.0015657	EGFR,PIK3R2,STAT3	0.0311012
8	22	33	3	KEGG_ENDOMETRIAL_CANCER	0.000399731	EGFR,MYC,PIK3R2	0.0108216
8	31	33	5	KEGG_GLIOMA	1.59944e-06	EGFR,CAMK2G,PIK3R2,SHC1,SHC3	0.000118998
8	31	33	3	KEGG_MELANOMA	0.00110267	EGFR,MET,PIK3R2	0.0236237
8	32	33	6	KEGG_CHRONIC_MYELOID_LEUKEMIA	4.98644e-08	CBLC,HDAC1,MYC,PIK3R2,SHC1,SHC3	6.72512e-06
8	22	33	3	KEGG_ACUTE_MYELOID_LEUKEMIA	0.000399731	MYC,PIK3R2,STAT3	0.0108216
8	27	33	3	KEGG_SMALL_CELL_LUNG_CANCER	0.000735784	MAX,MYC,PIK3R2	0.0173036
8	11	33	2	KEGG_ALLOGRAFT_REJECTION	0.00235829	FAS,IFNG	0.0428894
8	11	33	2	KEGG_GRAFT_VERSUS_HOST_DISEASE	0.00235829	FAS,IFNG	0.0428894
9	22	9	5	KEGG_DNA_REPLICATION	1.51056e-10	MCM2,MCM3,MCM6,MCM7,POLE2	4.75478e-08
9	55	9	7	KEGG_CELL_CYCLE	5.98828e-13	CDK2,CCNA2,MCM2,MCM3,MCM6,MCM7,TP53	4.08401e-10
9	30	9	2	KEGG_P53_SIGNALING_PATHWAY	0.00129393	CDK2,TP53	0.0262117
9	34	9	2	KEGG_PROGESTERONE_MEDIATED_OOCYTE_MATURATION	0.00165899	CDK2,CCNA2	0.0326374
9	29	9	2	KEGG_PROSTATE_CANCER	0.00120944	CDK2,TP53	0.0249059
9	27	9	2	KEGG_SMALL_CELL_LUNG_CANCER	0.00104866	CDK2,TP53	0.0230487
