# Supplementary material for: Voting-Based Cancer Module Identification by Combining Topological and Data-Driven Properties
Source: PLoS One. 2013 Aug 5;8(8):e70498. doi: 10.1371/journal.pone.0070498 (PMC3734239; doi:10.1371/journal.pone.0070498)
Supplement: Table S6 — Enrichment test results of BioCarta pathways for GBM modules (VToD algorithm). (XLSX) [file pone.0070498.s015.xlsx]

## Sheet: S6-GBM Biocarta Enrichmet(VToD)
ModuleID	# of gene in function	# of gene in module	# of common gene	Description	p-value	Overlapped_gene	q-value
1	8	55	2	BIOCARTA_RELA_PATHWAY	0.00334887	NFKB1,RELA	0.0496506
1	6	55	2	BIOCARTA_CSK_PATHWAY	0.0018342	CSK,PRKAR2B	0.0311618
1	16	55	3	BIOCARTA_AGR_PATHWAY	0.000683497	EGFR,ITGB1,PXN	0.0140647
1	8	55	2	BIOCARTA_AKAP95_PATHWAY	0.00334887	PPP1CA,PRKAR2B	0.0496506
1	6	55	3	BIOCARTA_AKT_PATHWAY	2.72132e-05	NFKB1,PDPK1,RELA	0.00152842
1	16	55	3	BIOCARTA_AT1R_PATHWAY	0.000683497	CALM1,EGFR,RAF1	0.0140647
1	19	55	3	BIOCARTA_BIOPEPTIDES_PATHWAY	0.0011447	CALM1,CDK5,RAF1	0.0217721
1	6	55	2	BIOCARTA_RANKL_PATHWAY	0.0018342	NFKB1,RELA	0.0311618
1	10	55	3	BIOCARTA_CDMAC_PATHWAY	0.000156337	NFKB1,RAF1,RELA	0.00457268
1	5	55	2	BIOCARTA_CD40_PATHWAY	0.0012364	NFKB1,RELA	0.0225289
1	5	55	2	BIOCARTA_CELL2CELL_PATHWAY	0.0012364	CSK,PXN	0.0225289
1	14	55	3	BIOCARTA_CERAMIDE_PATHWAY	0.000454044	NFKB1,RAF1,RELA	0.0100358
1	12	55	3	BIOCARTA_TID_PATHWAY	0.000280455	NFKB1,RELA,WT1	0.0069734
1	5	55	3	BIOCARTA_GCR_PATHWAY	1.37551e-05	CALM1,NFKB1,RELA	0.00088739
1	11	55	4	BIOCARTA_CXCR4_PATHWAY	4.6469e-06	NFKB1,PXN,RAF1,RELA	0.000389198
1	5	55	3	BIOCARTA_P35ALZHEIMERS_PATHWAY	1.37551e-05	CDK5,CSNK1A1,CSNK1D	0.00088739
1	5	55	2	BIOCARTA_RNA_PATHWAY	0.0012364	NFKB1,RELA	0.0225289
1	10	55	3	BIOCARTA_ECM_PATHWAY	0.000156337	ITGB1,PXN,RAF1	0.00457268
1	13	55	4	BIOCARTA_ERK_PATHWAY	9.85588e-06	EGFR,ITGB1,RAF1,RPS6KA5	0.000672171
1	16	55	4	BIOCARTA_FMLP_PATHWAY	2.42976e-05	CALM1,NFKB1,RAF1,RELA	0.00141459
1	4	55	2	BIOCARTA_FREE_PATHWAY	0.000750096	NFKB1,RELA	0.0153032
1	6	55	2	BIOCARTA_HCMV_PATHWAY	0.0018342	NFKB1,RELA	0.0311618
1	9	55	4	BIOCARTA_GSK3_PATHWAY	1.81249e-06	APC,NFKB1,PDPK1,RELA	0.000192285
1	14	55	3	BIOCARTA_RACCYCD_PATHWAY	0.000454044	NFKB1,RAF1,RELA	0.0100358
1	18	55	4	BIOCARTA_INTEGRIN_PATHWAY	3.99894e-05	CSK,ITGB1,PXN,RAF1	0.00194806
1	21	55	4	BIOCARTA_KERATINOCYTE_PATHWAY	7.57489e-05	EGFR,NFKB1,RAF1,RELA	0.00306462
1	41	55	5	BIOCARTA_MAPK_PATHWAY	8.25595e-05	BRAF,NFKB1,RAF1,RELA,RPS6KA5	0.00320438
1	12	55	4	BIOCARTA_MCALPAIN_PATHWAY	6.89644e-06	EGFR,ITGB1,PRKAR2B,PXN	0.000514431
1	13	55	4	BIOCARTA_VIP_PATHWAY	9.85588e-06	CALM1,NFKB1,PRKAR2B,RELA	0.000672171
1	22	55	4	BIOCARTA_NFAT_PATHWAY	9.15983e-05	CALM1,CSNK1A1,PRKAR2B,RAF1	0.00344323
1	7	55	2	BIOCARTA_NTHI_PATHWAY	0.00253961	NFKB1,RELA	0.0401689
1	8	55	2	BIOCARTA_NFKB_PATHWAY	0.00334887	NFKB1,RELA	0.0496506
1	6	55	2	BIOCARTA_CDK5_PATHWAY	0.0018342	CDK5,RAF1	0.0311618
1	8	55	3	BIOCARTA_AKAPCENTROSOME_PATHWAY	7.456e-05	NUP85,PPP1CA,PRKAR2B	0.0030423
1	7	55	2	BIOCARTA_PTEN_PATHWAY	0.00253961	ITGB1,PDPK1	0.0401689
1	11	55	3	BIOCARTA_RAS_PATHWAY	0.00021264	NFKB1,RAF1,RELA	0.00566575
1	18	55	4	BIOCARTA_CHREBP2_PATHWAY	3.99894e-05	PRKACA,PPP2R1A,PRKAR2B,YWHAZ	0.00194806
1	12	55	4	BIOCARTA_CK1_PATHWAY	6.89644e-06	CDK5,CSNK1D,PPP1CA,PRKAR2B	0.000514431
1	8	55	3	BIOCARTA_CARDIACEGF_PATHWAY	7.456e-05	EGFR,NFKB1,RELA	0.0030423
1	17	55	3	BIOCARTA_MET_PATHWAY	0.000820979	ITGB1,PXN,RAF1	0.0164679
1	17	55	3	BIOCARTA_GPCR_PATHWAY	0.000820979	CALM1,PRKAR2B,RAF1	0.0164679
1	8	55	2	BIOCARTA_SPRY_PATHWAY	0.00334887	EGFR,RAF1	0.0496506
1	17	55	4	BIOCARTA_TCR_PATHWAY	3.14366e-05	CALM1,NFKB1,RAF1,RELA	0.00166754
1	7	55	2	BIOCARTA_TALL1_PATHWAY	0.00253961	NFKB1,RELA	0.0401689
1	7	55	2	BIOCARTA_41BB_PATHWAY	0.00253961	NFKB1,RELA	0.0401689
1	6	55	2	BIOCARTA_TNFR2_PATHWAY	0.0018342	NFKB1,RELA	0.0311618
1	5	55	2	BIOCARTA_TFF_PATHWAY	0.0012364	EGFR,ITGB1	0.0225289
1	8	55	2	BIOCARTA_UCALPAIN_PATHWAY	0.00334887	ITGB1,PXN	0.0496506
1	9	55	3	BIOCARTA_WNT_PATHWAY	0.000110632	APC,CSNK1A1,CSNK1D	0.00379969
10	8	8	2	BIOCARTA_RELA_PATHWAY	6.69752e-05	NFKB1,RELA	0.00282955
10	6	8	2	BIOCARTA_AKT_PATHWAY	3.59692e-05	NFKB1,RELA	0.00182678
10	12	8	2	BIOCARTA_ATM_PATHWAY	0.000157084	NFKB1,RELA	0.00457268
10	6	8	2	BIOCARTA_RANKL_PATHWAY	3.59692e-05	NFKB1,RELA	0.00182678
10	10	8	2	BIOCARTA_CDMAC_PATHWAY	0.00010737	NFKB1,RELA	0.00379692
10	5	8	2	BIOCARTA_CD40_PATHWAY	2.40093e-05	NFKB1,RELA	0.00141459
10	14	8	2	BIOCARTA_CERAMIDE_PATHWAY	0.000216045	NFKB1,RELA	0.00566575
10	12	8	2	BIOCARTA_TID_PATHWAY	0.000157084	NFKB1,RELA	0.00457268
10	5	8	2	BIOCARTA_GCR_PATHWAY	2.40093e-05	NFKB1,RELA	0.00141459
10	11	8	2	BIOCARTA_CXCR4_PATHWAY	0.000131067	NFKB1,RELA	0.00417143
10	5	8	2	BIOCARTA_RNA_PATHWAY	2.40093e-05	NFKB1,RELA	0.00141459
10	9	8	2	BIOCARTA_EPONFKB_PATHWAY	8.60036e-05	NFKB1,RELA	0.00328465
10	16	8	2	BIOCARTA_FMLP_PATHWAY	0.000284184	NFKB1,RELA	0.00699327
10	4	8	2	BIOCARTA_FREE_PATHWAY	1.44236e-05	NFKB1,RELA	0.00090603
10	24	8	2	BIOCARTA_HIVNEF_PATHWAY	0.000647118	NFKB1,RELA	0.0136697
10	6	8	2	BIOCARTA_HCMV_PATHWAY	3.59692e-05	NFKB1,RELA	0.00182678
10	9	8	2	BIOCARTA_GSK3_PATHWAY	8.60036e-05	NFKB1,RELA	0.00328465
10	13	8	2	BIOCARTA_DEATH_PATHWAY	0.000185413	NFKB1,RELA	0.00517638
10	14	8	2	BIOCARTA_RACCYCD_PATHWAY	0.000216045	NFKB1,RELA	0.00566575
10	21	8	2	BIOCARTA_KERATINOCYTE_PATHWAY	0.000494224	NFKB1,RELA	0.0108729
10	41	8	3	BIOCARTA_MAPK_PATHWAY	3.07435e-05	MAPK6,NFKB1,RELA	0.00166754
10	13	8	2	BIOCARTA_VIP_PATHWAY	0.000185413	NFKB1,RELA	0.00517638
10	7	8	2	BIOCARTA_NTHI_PATHWAY	5.02941e-05	NFKB1,RELA	0.00226513
10	8	8	2	BIOCARTA_NFKB_PATHWAY	6.69752e-05	NFKB1,RELA	0.00282955
10	11	8	2	BIOCARTA_RAS_PATHWAY	0.000131067	NFKB1,RELA	0.00417143
10	8	8	2	BIOCARTA_CARDIACEGF_PATHWAY	6.69752e-05	NFKB1,RELA	0.00282955
10	10	8	2	BIOCARTA_IL1R_PATHWAY	0.00010737	NFKB1,RELA	0.00379692
10	17	8	2	BIOCARTA_TCR_PATHWAY	0.000321673	NFKB1,RELA	0.00775589
10	7	8	2	BIOCARTA_TALL1_PATHWAY	5.02941e-05	NFKB1,RELA	0.00226513
10	7	8	2	BIOCARTA_41BB_PATHWAY	5.02941e-05	NFKB1,RELA	0.00226513
10	10	8	2	BIOCARTA_STRESS_PATHWAY	0.00010737	NFKB1,RELA	0.00379692
10	6	8	2	BIOCARTA_TNFR2_PATHWAY	3.59692e-05	NFKB1,RELA	0.00182678
10	16	8	2	BIOCARTA_TOLL_PATHWAY	0.000284184	NFKB1,RELA	0.00699327
12	16	10	2	BIOCARTA_AGR_PATHWAY	0.000454071	EGFR,MAPK1	0.0100358
12	16	10	2	BIOCARTA_AT1R_PATHWAY	0.000454071	EGFR,MAPK1	0.0100358
12	12	10	2	BIOCARTA_ATM_PATHWAY	0.000251408	RELA,TP53	0.00648769
12	6	10	2	BIOCARTA_RANKL_PATHWAY	5.77115e-05	FOS,RELA	0.00252766
12	10	10	3	BIOCARTA_CDMAC_PATHWAY	7.63748e-07	FOS,MAPK1,RELA	0.000107239
12	17	10	4	BIOCARTA_G1_PATHWAY	2.18753e-08	HDAC1,RB1,SMAD4,TP53	8.03328e-06
12	14	10	2	BIOCARTA_CERAMIDE_PATHWAY	0.000345486	MAPK1,RELA	0.00828819
12	12	10	3	BIOCARTA_TID_PATHWAY	1.39613e-06	RB1,RELA,TP53	0.000159814
12	10	10	2	BIOCARTA_CTCF_PATHWAY	0.000171986	SMAD4,TP53	0.00485835
12	11	10	2	BIOCARTA_CXCR4_PATHWAY	0.000209856	MAPK1,RELA	0.00566575
12	5	10	2	BIOCARTA_RNA_PATHWAY	3.85384e-05	RELA,TP53	0.00191648
12	13	10	2	BIOCARTA_EGF_PATHWAY	0.000296625	EGFR,FOS	0.00722494
12	13	10	2	BIOCARTA_ERK_PATHWAY	0.000296625	EGFR,MAPK1	0.00722494
12	9	10	2	BIOCARTA_EPONFKB_PATHWAY	0.000137818	HIF1A,RELA	0.00419072
12	18	10	2	BIOCARTA_FCER1_PATHWAY	0.000577014	FOS,MAPK1	0.0123528
12	16	10	2	BIOCARTA_FMLP_PATHWAY	0.000454071	MAPK1,RELA	0.0100358
12	24	10	2	BIOCARTA_HIVNEF_PATHWAY	0.00103052	RB1,RELA	0.0199178
12	6	10	3	BIOCARTA_HCMV_PATHWAY	1.28034e-07	MAPK1,RB1,RELA	2.54681e-05
12	11	10	2	BIOCARTA_P53HYPOXIA_PATHWAY	0.000209856	HIF1A,TP53	0.00566575
12	9	10	2	BIOCARTA_IL2RB_PATHWAY	0.000137818	FOS,MAPK1	0.00419072
12	14	10	3	BIOCARTA_RACCYCD_PATHWAY	2.30324e-06	MAPK1,RB1,RELA	0.00023395
12	21	10	4	BIOCARTA_KERATINOCYTE_PATHWAY	5.47356e-08	EGFR,FOS,MAPK1,RELA	1.45171e-05
12	41	10	3	BIOCARTA_MAPK_PATHWAY	6.48427e-05	FOS,MAPK1,RELA	0.00281417
12	12	10	2	BIOCARTA_MCALPAIN_PATHWAY	0.000251408	EGFR,MAPK1	0.00648769
12	17	10	3	BIOCARTA_PPARA_PATHWAY	4.28399e-06	MAPK1,RB1,RELA	0.00036521
12	7	10	2	BIOCARTA_NTHI_PATHWAY	8.06619e-05	RELA,SMAD4	0.00315639
12	7	10	2	BIOCARTA_ARENRF2_PATHWAY	8.06619e-05	FOS,MAPK1	0.00315639
12	9	10	2	BIOCARTA_P53_PATHWAY	0.000137818	RB1,TP53	0.00419072
12	10	10	2	BIOCARTA_RB_PATHWAY	0.000171986	RB1,TP53	0.00485835
12	6	10	2	BIOCARTA_PML_PATHWAY	5.77115e-05	RB1,TP53	0.00252766
12	8	10	3	BIOCARTA_CARDIACEGF_PATHWAY	3.57455e-07	EGFR,FOS,RELA	5.67723e-05
12	9	10	2	BIOCARTA_HER2_PATHWAY	0.000137818	EGFR,MAPK1	0.00419072
12	17	10	2	BIOCARTA_MET_PATHWAY	0.000513757	FOS,MAPK1	0.0111994
12	8	10	2	BIOCARTA_SPRY_PATHWAY	0.00010737	EGFR,MAPK1	0.00379692
12	17	10	2	BIOCARTA_TCR_PATHWAY	0.000513757	FOS,RELA	0.0111994
12	6	10	3	BIOCARTA_TEL_PATHWAY	1.28034e-07	EGFR,RB1,TP53	2.54681e-05
12	16	10	2	BIOCARTA_TOLL_PATHWAY	0.000454071	FOS,RELA	0.0100358
12	5	10	2	BIOCARTA_TFF_PATHWAY	3.85384e-05	EGFR,MAPK1	0.00191648
12	7	10	2	BIOCARTA_ARF_PATHWAY	8.06619e-05	RB1,TP53	0.00315639
12	9	10	2	BIOCARTA_WNT_PATHWAY	0.000137818	HDAC1,SMAD4	0.00419072
13	7	3	2	BIOCARTA_IL12_PATHWAY	5.41671e-06	TYK2,IL12RB1	0.00043099
13	4	3	1	BIOCARTA_IL22BP_PATHWAY	0.00248601	TYK2	0.0401689
13	6	3	2	BIOCARTA_NO2IL12_PATHWAY	3.86988e-06	TYK2,IL12RB1	0.000347617
13	5	3	1	BIOCARTA_TH1TH2_PATHWAY	0.00310623	IL12RB1	0.0481466
17	8	11	2	BIOCARTA_RELA_PATHWAY	0.000131067	NFKB1,TNFRSF1A	0.00417143
17	16	11	2	BIOCARTA_AGR_PATHWAY	0.000553361	EGFR,ITGB1	0.0118998
17	16	11	4	BIOCARTA_AT1R_PATHWAY	2.62543e-08	CALM1,EGFR,RAF1,SHC1	8.95272e-06
17	9	11	2	BIOCARTA_SPPA_PATHWAY	0.000168199	ITGB1,RAF1	0.00480828
17	15	11	4	BIOCARTA_BCR_PATHWAY	1.97195e-08	CALM1,LYN,RAF1,SHC1	7.84507e-06
17	19	11	5	BIOCARTA_BIOPEPTIDES_PATHWAY	2.43755e-10	JAK2,CALM1,RAF1,SHC1,STAT3	3.72556e-07
17	10	11	2	BIOCARTA_CDMAC_PATHWAY	0.000209856	NFKB1,RAF1	0.00566575
17	14	11	3	BIOCARTA_CERAMIDE_PATHWAY	3.15972e-06	NFKB1,RAF1,TNFRSF1A	0.000290087
17	12	11	3	BIOCARTA_TID_PATHWAY	1.91609e-06	JAK2,NFKB1,TNFRSF1A	0.000198857
17	5	11	2	BIOCARTA_GCR_PATHWAY	4.70731e-05	CALM1,NFKB1	0.00222671
17	11	11	2	BIOCARTA_CXCR4_PATHWAY	0.000256011	NFKB1,RAF1	0.00650105
17	13	11	4	BIOCARTA_EGF_PATHWAY	1.03594e-08	EGFR,RAF1,SHC1,STAT3	4.49598e-06
17	4	11	2	BIOCARTA_EPHA4_PATHWAY	2.82967e-05	ITGB1,LYN	0.00155274
17	11	11	3	BIOCARTA_EPO_PATHWAY	1.43946e-06	JAK2,RAF1,SHC1	0.000159814
17	10	11	3	BIOCARTA_ECM_PATHWAY	1.04862e-06	ITGB1,RAF1,SHC1	0.00013174
17	13	11	5	BIOCARTA_ERK_PATHWAY	2.71821e-11	EGFR,ITGB1,RAF1,SHC1,STAT3	6.48837e-08
17	9	11	2	BIOCARTA_EPONFKB_PATHWAY	0.000168199	JAK2,NFKB1	0.00480828
17	18	11	4	BIOCARTA_FCER1_PATHWAY	4.40134e-08	CALM1,LYN,RAF1,SHC1	1.236e-05
17	16	11	3	BIOCARTA_FMLP_PATHWAY	4.84494e-06	CALM1,NFKB1,RAF1	0.000398789
17	7	11	3	BIOCARTA_GH_PATHWAY	3.07379e-07	JAK2,RAF1,SHC1	5.06009e-05
17	24	11	2	BIOCARTA_HIVNEF_PATHWAY	0.00125377	NFKB1,TNFRSF1A	0.0227585
17	8	11	2	BIOCARTA_IGF1_PATHWAY	0.000131067	RAF1,SHC1	0.00417143
17	8	11	2	BIOCARTA_IL2_PATHWAY	0.000131067	RAF1,SHC1	0.00417143
17	6	11	3	BIOCARTA_IL3_PATHWAY	1.75938e-07	JAK2,RAF1,SHC1	3.23049e-05
17	1	11	1	BIOCARTA_IL4_PATHWAY	0.00228168	SHC1	0.0379538
17	10	11	4	BIOCARTA_IL6_PATHWAY	3.05594e-09	JAK2,RAF1,SHC1,STAT3	1.82363e-06
17	9	11	2	BIOCARTA_IL2RB_PATHWAY	0.000168199	RAF1,SHC1	0.00480828
17	4	11	2	BIOCARTA_IL22BP_PATHWAY	2.82967e-05	JAK2,STAT3	0.00155274
17	14	11	2	BIOCARTA_RACCYCD_PATHWAY	0.000421208	NFKB1,RAF1	0.00985709
17	8	11	2	BIOCARTA_GLEEVEC_PATHWAY	0.000131067	JAK2,RAF1	0.00417143
17	8	11	2	BIOCARTA_INSULIN_PATHWAY	0.000131067	RAF1,SHC1	0.00417143
17	18	11	3	BIOCARTA_INTEGRIN_PATHWAY	7.03627e-06	ITGB1,RAF1,SHC1	0.000516787
17	21	11	4	BIOCARTA_KERATINOCYTE_PATHWAY	8.57091e-08	EGFR,NFKB1,RAF1,TNFRSF1A	2.10331e-05
17	13	11	3	BIOCARTA_PYK2_PATHWAY	2.48677e-06	CALM1,RAF1,SHC1	0.000242282
17	41	11	4	BIOCARTA_MAPK_PATHWAY	1.40845e-06	NFKB1,RAF1,SHC1,MAPKAPK2	0.000159814
17	12	11	2	BIOCARTA_MCALPAIN_PATHWAY	0.000306638	EGFR,ITGB1	0.00743091
17	11	11	2	BIOCARTA_IGF1R_PATHWAY	0.000256011	RAF1,SHC1	0.00650105
17	8	11	2	BIOCARTA_NGF_PATHWAY	0.000131067	RAF1,SHC1	0.00417143
17	13	11	2	BIOCARTA_VIP_PATHWAY	0.000361712	CALM1,NFKB1	0.00854858
17	22	11	2	BIOCARTA_NFAT_PATHWAY	0.0010533	CALM1,RAF1	0.0201946
17	8	11	2	BIOCARTA_NFKB_PATHWAY	0.000131067	NFKB1,TNFRSF1A	0.00417143
17	18	11	2	BIOCARTA_P38MAPK_PATHWAY	0.000702894	SHC1,MAPKAPK2	0.0144018
17	13	11	3	BIOCARTA_PDGF_PATHWAY	2.48677e-06	RAF1,SHC1,STAT3	0.000242282
17	7	11	2	BIOCARTA_PTEN_PATHWAY	9.84843e-05	ITGB1,SHC1	0.00361665
17	11	11	2	BIOCARTA_RAS_PATHWAY	0.000256011	NFKB1,RAF1	0.00650105
17	8	11	2	BIOCARTA_CARDIACEGF_PATHWAY	0.000131067	EGFR,NFKB1	0.00417143
17	9	11	4	BIOCARTA_HER2_PATHWAY	1.83624e-09	EGFR,RAF1,SHC1,STAT3	1.46103e-06
17	17	11	3	BIOCARTA_MET_PATHWAY	5.87334e-06	ITGB1,RAF1,STAT3	0.000452247
17	17	11	2	BIOCARTA_GPCR_PATHWAY	0.000625968	CALM1,RAF1	0.0132816
17	8	11	3	BIOCARTA_SPRY_PATHWAY	4.90989e-07	EGFR,RAF1,SHC1	7.32494e-05
17	17	11	4	BIOCARTA_TCR_PATHWAY	3.42826e-08	CALM1,NFKB1,RAF1,SHC1	1.0911e-05
17	10	11	2	BIOCARTA_STRESS_PATHWAY	0.000209856	NFKB1,TNFRSF1A	0.00566575
17	11	11	4	BIOCARTA_TPO_PATHWAY	4.79521e-09	JAK2,RAF1,SHC1,STAT3	2.54359e-06
17	5	11	3	BIOCARTA_TFF_PATHWAY	8.81151e-08	EGFR,ITGB1,SHC1	2.10331e-05
19	6	69	2	BIOCARTA_TEL_PATHWAY	0.00286375	MYC,TP53	0.0445327
19	7	69	3	BIOCARTA_ARF_PATHWAY	9.29803e-05	MYC,POLR1D,TP53	0.00346197
2	8	48	2	BIOCARTA_RELA_PATHWAY	0.0025663	HDAC3,TRAF6	0.0401689
2	16	48	4	BIOCARTA_AGR_PATHWAY	1.4109e-05	ACTA1,CDC42,MAPK1,MAPK3	0.000898085
2	8	48	2	BIOCARTA_AKAP95_PATHWAY	0.0025663	DDX5,PPP1CA	0.0401689
2	5	48	2	BIOCARTA_DNAFRAGMENT_PATHWAY	0.000943313	HMGB1,TOP2A	0.0183811
2	9	48	2	BIOCARTA_SPPA_PATHWAY	0.00326799	MAPK1,MAPK3	0.0496506
2	12	48	6	BIOCARTA_ATM_PATHWAY	6.18857e-10	TP53,BRCA1,CDKN1A,CHEK1,MDM2,RAD51	5.90885e-07
2	8	48	3	BIOCARTA_CARM_ER_PATHWAY	4.95175e-05	BRCA1,HDAC1,HDAC3	0.00226513
2	8	48	2	BIOCARTA_CCR3_PATHWAY	0.0025663	MAPK1,MAPK3	0.0401689
2	17	48	4	BIOCARTA_G1_PATHWAY	1.82812e-05	TP53,CDK2,CDKN1A,HDAC1	0.0011189
2	14	48	5	BIOCARTA_G2_PATHWAY	1.46001e-07	TP53,BRCA1,CDKN1A,CHEK1,MDM2	2.78804e-05
2	5	48	2	BIOCARTA_P35ALZHEIMERS_PATHWAY	0.000943313	CSNK1A1,CSNK1D	0.0183811
2	8	48	2	BIOCARTA_CALCINEURIN_PATHWAY	0.0025663	CDKN1A,SP3	0.0401689
2	9	48	2	BIOCARTA_EPONFKB_PATHWAY	0.00326799	CDKN1A,HIF1A	0.0496506
2	7	48	2	BIOCARTA_GH_PATHWAY	0.00194329	MAPK1,MAPK3	0.0325518
2	6	48	2	BIOCARTA_SALMONELLA_PATHWAY	0.00140145	ACTA1,CDC42	0.0248718
2	14	48	4	BIOCARTA_MPR_PATHWAY	7.90398e-06	ACTA1,MAPK1,MAPK3,PIN1	0.000563188
2	6	48	2	BIOCARTA_HCMV_PATHWAY	0.00140145	MAPK1,MAPK3	0.0248718
2	11	48	6	BIOCARTA_P53HYPOXIA_PATHWAY	3.12154e-10	TP53,CDKN1A,CSNK1A1,CSNK1D,HIF1A,MDM2	3.72556e-07
2	8	48	2	BIOCARTA_IGF1_PATHWAY	0.0025663	CSNK2A1,MAPK3	0.0401689
2	8	48	2	BIOCARTA_IL2_PATHWAY	0.0025663	CSNK2A1,MAPK3	0.0401689
2	9	48	2	BIOCARTA_IL2RB_PATHWAY	0.00326799	MAPK1,MAPK3	0.0496506
2	14	48	4	BIOCARTA_RACCYCD_PATHWAY	7.90398e-06	CDK2,CDKN1A,MAPK1,MAPK3	0.000563188
2	8	48	2	BIOCARTA_INSULIN_PATHWAY	0.0025663	CSNK2A1,MAPK3	0.0401689
2	18	48	3	BIOCARTA_INTEGRIN_PATHWAY	0.000656789	ACTA1,MAPK1,MAPK3	0.0138128
2	21	48	3	BIOCARTA_KERATINOCYTE_PATHWAY	0.00104069	DAXX,MAPK1,MAPK3	0.0200333
2	41	48	4	BIOCARTA_MAPK_PATHWAY	0.000623409	DAXX,MAPK1,MAPK3,MAPK9	0.0132816
2	12	48	3	BIOCARTA_MCALPAIN_PATHWAY	0.000187357	ACTA1,MAPK1,MAPK3	0.00520025
2	8	48	2	BIOCARTA_NGF_PATHWAY	0.0025663	CSNK2A1,MAPK3	0.0401689
2	22	48	4	BIOCARTA_NFAT_PATHWAY	5.36605e-05	ACTA1,CSNK1A1,MAPK1,MAPK3	0.00239416
2	9	48	4	BIOCARTA_P53_PATHWAY	1.04169e-06	TP53,CDK2,CDKN1A,MDM2	0.00013174
2	9	48	2	BIOCARTA_EDG1_PATHWAY	0.00326799	MAPK1,MAPK3	0.0496506
2	6	48	2	BIOCARTA_CDK5_PATHWAY	0.00140145	MAPK1,MAPK3	0.0248718
2	7	48	2	BIOCARTA_PTEN_PATHWAY	0.00194329	MAPK1,MAPK3	0.0325518
2	10	48	3	BIOCARTA_RB_PATHWAY	0.000104134	TP53,CDK2,CHEK1	0.00379493
2	9	48	2	BIOCARTA_BAD_PATHWAY	0.00326799	MAPK1,MAPK3	0.0496506
2	6	48	2	BIOCARTA_PML_PATHWAY	0.00140145	TP53,DAXX	0.0248718
2	9	48	5	BIOCARTA_ATRBRCA_PATHWAY	9.61088e-09	TP53,BRCA1,BRCA2,CHEK1,RAD51	4.49598e-06
2	9	48	2	BIOCARTA_HER2_PATHWAY	0.00326799	MAPK1,MAPK3	0.0496506
2	5	48	2	BIOCARTA_ERK5_PATHWAY	0.000943313	MAPK1,MAPK3	0.0183811
2	12	48	4	BIOCARTA_MAL_PATHWAY	3.98109e-06	ACTA1,CDC42,MAPK1,MAPK3	0.000347617
2	8	48	2	BIOCARTA_BARR_MAPK_PATHWAY	0.0025663	MAPK1,MAPK3	0.0401689
2	8	48	2	BIOCARTA_BARRESTIN_SRC_PATHWAY	0.0025663	MAPK1,MAPK3	0.0401689
2	17	48	3	BIOCARTA_MET_PATHWAY	0.0005525	ACTA1,MAPK1,MAPK3	0.0118998
2	8	48	2	BIOCARTA_SPRY_PATHWAY	0.0025663	MAPK1,MAPK3	0.0401689
2	6	48	2	BIOCARTA_HSP27_PATHWAY	0.00140145	ACTA1,DAXX	0.0248718
2	6	48	2	BIOCARTA_TEL_PATHWAY	0.00140145	TP53,TEP1	0.0248718
2	5	48	2	BIOCARTA_TFF_PATHWAY	0.000943313	MAPK1,MAPK3	0.0183811
2	7	48	2	BIOCARTA_ARF_PATHWAY	0.00194329	TP53,MDM2	0.0325518
2	9	48	4	BIOCARTA_WNT_PATHWAY	1.04169e-06	CSNK1A1,CSNK1D,CSNK2A1,HDAC1	0.00013174
20	6	52	2	BIOCARTA_SALMONELLA_PATHWAY	0.00164194	CDC42,RAC1	0.0289248
20	5	52	2	BIOCARTA_CDC42RAC_PATHWAY	0.00110611	CDC42,RAC1	0.0211223
20	9	52	3	BIOCARTA_WNT_PATHWAY	9.35472e-05	APC,CSNK1D,CSNK2A1	0.00346197
21	5	51	3	BIOCARTA_EIF_PATHWAY	1.0937e-05	EIF2S1,EIF4E,EIF4A2	0.000735398
21	7	51	2	BIOCARTA_IGF1MTOR_PATHWAY	0.00218964	EIF2S1,EIF4E	0.0365501
3	6	30	2	BIOCARTA_RANMS_PATHWAY	0.000548656	AURKA,TPX2	0.0118998
5	6	55	2	BIOCARTA_CSK_PATHWAY	0.0018342	PRKAR1B,PRKAR2A	0.0311618
5	10	55	4	BIOCARTA_ALK_PATHWAY	2.9888e-06	SMAD4,MEF2C,SMAD1,SMAD5	0.000279775
5	16	55	3	BIOCARTA_AT1R_PATHWAY	0.000683497	MAPK1,MEF2C,PAK1	0.0140647
5	12	55	3	BIOCARTA_ATM_PATHWAY	0.000280455	BRCA1,CDKN1A,CHEK1	0.0069734
5	6	55	2	BIOCARTA_AGPCR_PATHWAY	0.0018342	PRKAR1B,PRKAR2A	0.0311618
5	7	55	2	BIOCARTA_BCELLSURVIVAL_PATHWAY	0.00253961	FOS,JUND	0.0401689
5	19	55	4	BIOCARTA_BIOPEPTIDES_PATHWAY	5.01154e-05	CAMK2A,CAMK2B,CAMK2G,MAPK1	0.00226513
5	8	55	3	BIOCARTA_CACAM_PATHWAY	7.456e-05	CAMK2A,CAMK2B,CAMK2G	0.0030423
5	10	55	3	BIOCARTA_CDMAC_PATHWAY	0.000156337	FOS,MAPK1,MYC	0.00457268
5	8	55	3	BIOCARTA_CARM_ER_PATHWAY	7.456e-05	BRCA1,HDAC1,MEF2C	0.0030423
5	17	55	5	BIOCARTA_G1_PATHWAY	8.76839e-07	SMAD4,CDKN1A,CDKN2B,HDAC1,TFDP1	0.000119601
5	14	55	3	BIOCARTA_G2_PATHWAY	0.000454044	BRCA1,CDKN1A,CHEK1	0.0100358
5	10	55	4	BIOCARTA_CTCF_PATHWAY	2.9888e-06	SMAD4,MYC,SMAD1,SMAD5	0.000279775
5	14	55	3	BIOCARTA_CELLCYCLE_PATHWAY	0.000454044	CDKN1A,CDKN2B,TFDP1	0.0100358
5	6	55	2	BIOCARTA_CFTR_PATHWAY	0.0018342	PRKAR1B,PRKAR2A	0.0311618
5	6	55	3	BIOCARTA_GATA3_PATHWAY	2.72132e-05	IL5,PRKAR1B,PRKAR2A	0.00152842
5	14	55	3	BIOCARTA_MPR_PATHWAY	0.000454044	MAPK1,PRKAR1B,PRKAR2A	0.0100358
5	9	55	3	BIOCARTA_IL2RB_PATHWAY	0.000110632	FOS,MAPK1,MYC	0.00379969
5	14	55	4	BIOCARTA_RACCYCD_PATHWAY	1.36519e-05	CDKN1A,MAPK1,PAK1,TFDP1	0.00088739
5	8	55	2	BIOCARTA_GLEEVEC_PATHWAY	0.00334887	FOS,MYC	0.0496506
5	41	55	6	BIOCARTA_MAPK_PATHWAY	5.23522e-06	FOS,MAPK1,MAX,MEF2C,MYC,PAK1	0.000423609
5	12	55	3	BIOCARTA_MCALPAIN_PATHWAY	0.000280455	MAPK1,PRKAR1B,PRKAR2A	0.0069734
5	17	55	4	BIOCARTA_PPARA_PATHWAY	3.14366e-05	MAPK1,MYC,PRKAR1B,PRKAR2A	0.00166754
5	11	55	3	BIOCARTA_IGF1R_PATHWAY	0.00021264	MAPK1,PRKAR1B,PRKAR2A	0.00566575
5	13	55	3	BIOCARTA_VIP_PATHWAY	0.00036065	MYC,PRKAR1B,PRKAR2A	0.00854858
5	22	55	4	BIOCARTA_NFAT_PATHWAY	9.15983e-05	MAPK1,MEF2C,PRKAR1B,PRKAR2A	0.00344323
5	7	55	2	BIOCARTA_ARENRF2_PATHWAY	0.00253961	FOS,MAPK1	0.0401689
5	18	55	3	BIOCARTA_P38MAPK_PATHWAY	0.000974511	MAX,MEF2C,MYC	0.0189119
5	6	55	2	BIOCARTA_PLCE_PATHWAY	0.0018342	PRKAR1B,PRKAR2A	0.0311618
5	9	55	3	BIOCARTA_BAD_PATHWAY	0.000110632	MAPK1,PRKAR1B,PRKAR2A	0.00379969
5	13	55	4	BIOCARTA_PGC1A_PATHWAY	9.85588e-06	CAMK2A,CAMK2B,CAMK2G,MEF2C	0.000672171
5	7	55	3	BIOCARTA_DREAM_PATHWAY	4.71088e-05	FOS,PRKAR1B,PRKAR2A	0.00222671
5	8	55	2	BIOCARTA_CARDIACEGF_PATHWAY	0.00334887	FOS,MYC	0.0496506
5	5	55	2	BIOCARTA_ERK5_PATHWAY	0.0012364	MAPK1,MEF2C	0.0225289
5	17	55	3	BIOCARTA_MET_PATHWAY	0.000820979	FOS,MAPK1,PAK1	0.0164679
5	17	55	3	BIOCARTA_GPCR_PATHWAY	0.000820979	FOS,PRKAR1B,PRKAR2A	0.0164679
5	5	55	2	BIOCARTA_SHH_PATHWAY	0.0012364	PRKAR1B,PRKAR2A	0.0225289
5	10	55	5	BIOCARTA_STATHMIN_PATHWAY	3.84194e-08	CAMK2A,CAMK2B,CAMK2G,PRKAR1B,PRKAR2A	1.14634e-05
5	13	55	6	BIOCARTA_CREB_PATHWAY	2.66383e-09	CAMK2A,CAMK2B,CAMK2G,MAPK1,PRKAR1B,PRKAR2A	1.81673e-06
5	6	55	2	BIOCARTA_CARM1_PATHWAY	0.0018342	PRKAR1B,PRKAR2A	0.0311618
5	9	55	4	BIOCARTA_WNT_PATHWAY	1.81249e-06	SMAD4,BTRC,HDAC1,MYC	0.000192285
6	6	7	2	BIOCARTA_MCM_PATHWAY	2.69993e-05	MCM6,MCM7	0.00152842
8	3	33	2	BIOCARTA_GRANULOCYTES_PATHWAY	0.000135456	ICAM1,IFNG	0.00419072
8	16	33	3	BIOCARTA_AT1R_PATHWAY	0.000150926	EGFR,PTK2B,SHC1	0.00453158
8	15	33	3	BIOCARTA_BCR_PATHWAY	0.000123398	FOS,LYN,SHC1	0.00417143
8	19	33	5	BIOCARTA_BIOPEPTIDES_PATHWAY	1.17426e-07	CAMK2G,JAK2,PTK2B,SHC1,STAT3	2.54681e-05
8	10	33	2	BIOCARTA_CDMAC_PATHWAY	0.00194202	FOS,MYC	0.0325518
8	5	33	2	BIOCARTA_CBL_PATHWAY	0.000445728	EGFR,MET	0.0100358
8	12	33	2	BIOCARTA_TID_PATHWAY	0.0028117	IFNG,JAK2	0.0438662
8	5	33	2	BIOCARTA_CTL_PATHWAY	0.000445728	FAS,ICAM1	0.0100358
8	13	33	4	BIOCARTA_EGF_PATHWAY	1.2326e-06	EGFR,FOS,SHC1,STAT3	0.000147111
8	11	33	3	BIOCARTA_EPO_PATHWAY	4.5883e-05	FOS,JAK2,SHC1	0.00221258
8	13	33	4	BIOCARTA_ERK_PATHWAY	1.2326e-06	EGFR,MYC,SHC1,STAT3	0.000147111
8	18	33	3	BIOCARTA_FCER1_PATHWAY	0.000217183	FOS,LYN,SHC1	0.00566575
8	7	33	2	BIOCARTA_GH_PATHWAY	0.000924016	JAK2,SHC1	0.018304
8	8	33	2	BIOCARTA_IGF1_PATHWAY	0.00122409	FOS,SHC1	0.0225289
8	8	33	2	BIOCARTA_IL2_PATHWAY	0.00122409	FOS,SHC1	0.0225289
8	6	33	3	BIOCARTA_IL3_PATHWAY	5.73819e-06	FOS,JAK2,SHC1	0.000449084
8	10	33	4	BIOCARTA_IL6_PATHWAY	3.68651e-07	FOS,JAK2,SHC1,STAT3	5.67723e-05
8	7	33	2	BIOCARTA_IL12_PATHWAY	0.000924016	IFNG,JAK2	0.018304
8	9	33	4	BIOCARTA_IL2RB_PATHWAY	2.22532e-07	FAS,FOS,MYC,SHC1	3.79417e-05
8	4	33	2	BIOCARTA_IL22BP_PATHWAY	0.000269169	JAK2,STAT3	0.00679901
8	8	33	3	BIOCARTA_GLEEVEC_PATHWAY	1.58673e-05	FOS,JAK2,MYC	0.000983773
8	8	33	2	BIOCARTA_INSULIN_PATHWAY	0.00122409	FOS,SHC1	0.0225289
8	18	33	3	BIOCARTA_INTEGRIN_PATHWAY	0.000217183	CAV1,CSK,SHC1	0.00566575
8	21	33	3	BIOCARTA_KERATINOCYTE_PATHWAY	0.000347394	EGFR,FAS,FOS	0.00829229
8	13	33	2	BIOCARTA_PYK2_PATHWAY	0.0033015	PTK2B,SHC1	0.0496506
8	41	33	4	BIOCARTA_MAPK_PATHWAY	0.000147306	FOS,MAX,MYC,SHC1	0.00445088
8	8	33	2	BIOCARTA_NGF_PATHWAY	0.00122409	FOS,SHC1	0.0225289
8	6	33	2	BIOCARTA_NO2IL12_PATHWAY	0.000664288	IFNG,JAK2	0.0138485
8	18	33	3	BIOCARTA_P38MAPK_PATHWAY	0.000217183	MAX,MYC,SHC1	0.00566575
8	13	33	3	BIOCARTA_PDGF_PATHWAY	7.85414e-05	FOS,SHC1,STAT3	0.0031509
8	7	33	2	BIOCARTA_CCR5_PATHWAY	0.000924016	FOS,PTK2B	0.018304
8	8	33	4	BIOCARTA_CARDIACEGF_PATHWAY	1.24378e-07	EGFR,EDNRA,FOS,MYC	2.54681e-05
8	9	33	4	BIOCARTA_HER2_PATHWAY	2.22532e-07	EGFR,ERBB4,SHC1,STAT3	3.79417e-05
8	17	33	4	BIOCARTA_MET_PATHWAY	4.0048e-06	FOS,MET,PTK2B,STAT3	0.000347617
8	8	33	2	BIOCARTA_SPRY_PATHWAY	0.00122409	EGFR,SHC1	0.0225289
8	6	33	2	BIOCARTA_TEL_PATHWAY	0.000664288	EGFR,MYC	0.0138485
8	11	33	4	BIOCARTA_TPO_PATHWAY	5.75816e-07	FOS,JAK2,SHC1,STAT3	8.33014e-05
8	5	33	2	BIOCARTA_TFF_PATHWAY	0.000445728	EGFR,SHC1	0.0100358
8	9	33	2	BIOCARTA_WNT_PATHWAY	0.00156369	HDAC1,MYC	0.0276484
9	6	9	5	BIOCARTA_MCM_PATHWAY	3.48785e-14	CDK2,MCM2,MCM3,MCM6,MCM7	1.6651e-10
9	17	9	2	BIOCARTA_G1_PATHWAY	0.000412291	CDK2,TP53	0.00969595
9	9	9	2	BIOCARTA_P53_PATHWAY	0.000110415	CDK2,TP53	0.00379969
9	10	9	2	BIOCARTA_RB_PATHWAY	0.000137818	CDK2,TP53	0.00419072
