# Supplementary material for: Voting-Based Cancer Module Identification by Combining Topological and Data-Driven Properties
Source: PLoS One. 2013 Aug 5;8(8):e70498. doi: 10.1371/journal.pone.0070498 (PMC3734239; doi:10.1371/journal.pone.0070498)
Supplement: Table S7 — Enrichment test results of GO biological processes for GBM modules (VToD algorithm). (XLSX) [file pone.0070498.s016.xlsx]

## Sheet: S7-GBM GO Enrichment(VToD)
ModuleID	# of gene in function	# of gene in module	# of common gene	Description	p-value	Overlapped_gene	q-value
1	44	55	5	ENZYME_LINKED_RECEPTOR_PROTEIN_SIGNALING_PATHWAY	0.000115927	CEP57,EGFR,PDPK1,PXN,RPS6KA5	0.00708443
1	183	55	8	CELL_DEVELOPMENT	0.000786043	BRAF,CDK5,CEP57,NFKB1,PPP2R1A,RAF1,RELA,YWHAZ	0.0327217
1	189	55	8	CELL_SURFACE_RECEPTOR_LINKED_SIGNAL_TRANSDUCTION_GO_0007166	0.000961934	ABCA1,CEP57,EGFR,NUP85,PDPK1,PXN,RELA,RPS6KA5	0.0381203
1	131	55	7	PROGRAMMED_CELL_DEATH	0.000537859	BRAF,CDK5,NFKB1,PPP2R1A,RAF1,RELA,YWHAZ	0.024528
1	40	55	6	MICROTUBULE_BASED_PROCESS	4.51537e-06	APC,CENPJ,MAPRE1,PAFAH1B1,TUBGCP2,TUBGCP6	0.000467195
1	176	55	9	ORGANELLE_ORGANIZATION_AND_BIOGENESIS	0.000117127	ABCA1,APC,CENPJ,MAPRE1,PAFAH1B1,PDPK1,RPS6KA5,TUBGCP2,TUBGCP6	0.00713374
1	20	55	6	MICROTUBULE_CYTOSKELETON_ORGANIZATION_AND_BIOGENESIS	5.60032e-08	APC,CENPJ,MAPRE1,PAFAH1B1,TUBGCP2,TUBGCP6	1.15507e-05
1	20	55	4	DEPHOSPHORYLATION	6.19789e-05	PPP1CA,PPP2R1A,PTPN12,PTPN13	0.00415099
1	148	55	12	POST_TRANSLATIONAL_PROTEIN_MODIFICATION	5.70986e-08	BRAF,CSK,CSNK1A1,CSNK1D,EGFR,PDPK1,PPP1CA,PPP2R1A,PTPN12,PTPN13,RAF1,RPS6KA5	1.16443e-05
1	205	55	12	BIOPOLYMER_MODIFICATION	1.90845e-06	BRAF,CSK,CSNK1A1,CSNK1D,EGFR,PDPK1,PPP1CA,PPP2R1A,PTPN12,PTPN13,RAF1,RPS6KA5	0.000227884
1	37	55	4	ANTI_APOPTOSIS	0.000704385	BRAF,NFKB1,RELA,YWHAZ	0.0301879
1	87	55	7	CYTOSKELETON_ORGANIZATION_AND_BIOGENESIS	4.41875e-05	APC,CENPJ,MAPRE1,PAFAH1B1,PDPK1,TUBGCP2,TUBGCP6	0.00315749
1	199	55	12	PROTEIN_MODIFICATION_PROCESS	1.39913e-06	BRAF,CSK,CSNK1A1,CSNK1D,EGFR,PDPK1,PPP1CA,PPP2R1A,PTPN12,PTPN13,RAF1,RPS6KA5	0.000178832
1	92	55	8	PROTEIN_AMINO_ACID_PHOSPHORYLATION	6.85754e-06	BRAF,CSK,CSNK1A1,CSNK1D,EGFR,PDPK1,RAF1,RPS6KA5	0.000658542
1	104	55	8	PHOSPHORYLATION	1.68305e-05	BRAF,CSK,CSNK1A1,CSNK1D,EGFR,PDPK1,RAF1,RPS6KA5	0.00141423
1	110	55	6	REGULATION_OF_APOPTOSIS	0.0012186	BRAF,CDK5,NFKB1,PPP2R1A,RELA,YWHAZ	0.0459825
1	20	55	4	PROTEIN_AMINO_ACID_DEPHOSPHORYLATION	6.19789e-05	PPP1CA,PPP2R1A,PTPN12,PTPN13	0.00415099
1	27	55	5	TRANSMEMBRANE_RECEPTOR_PROTEIN_TYROSINE_KINASE_SIGNALING_PATHWAY	1.0302e-05	CEP57,EGFR,PDPK1,PXN,RPS6KA5	0.000907676
1	110	55	6	REGULATION_OF_PROGRAMMED_CELL_DEATH	0.0012186	BRAF,CDK5,NFKB1,PPP2R1A,RELA,YWHAZ	0.0459825
1	131	55	7	APOPTOSIS_GO	0.000537859	BRAF,CDK5,NFKB1,PPP2R1A,RAF1,RELA,YWHAZ	0.024528
1	7	55	3	MICROTUBULE_POLYMERIZATION_OR_DEPOLYMERIZATION	4.71088e-05	APC,CENPJ,MAPRE1	0.00329404
10	131	8	3	PROGRAMMED_CELL_DEATH	0.000960189	NFKB1,RELA,TOP2A	0.0381203
10	20	8	2	MICROTUBULE_CYTOSKELETON_ORGANIZATION_AND_BIOGENESIS	0.000447714	CLASP2,PAFAH1B1	0.0209974
10	132	8	3	REGULATION_OF_DEVELOPMENTAL_PROCESS	0.000981472	NFKB1,RELA,TOP2A	0.0387255
10	22	8	2	INFLAMMATORY_RESPONSE	0.000542967	NFKB1,RELA	0.0246989
10	110	8	3	REGULATION_OF_APOPTOSIS	0.000578763	NFKB1,RELA,TOP2A	0.0257464
10	110	8	3	REGULATION_OF_PROGRAMMED_CELL_DEATH	0.000578763	NFKB1,RELA,TOP2A	0.0257464
10	131	8	3	APOPTOSIS_GO	0.000960189	NFKB1,RELA,TOP2A	0.0381203
11	237	8	5	RNA_METABOLIC_PROCESS	1.33157e-05	SNRPG,GEMIN6,GEMIN7,PTBP1,YBX1	0.00113465
11	26	8	2	RIBONUCLEOPROTEIN_COMPLEX_BIOGENESIS_AND_ASSEMBLY	0.0007601	GEMIN6,GEMIN7	0.0320833
11	55	8	4	RNA_PROCESSING	1.01772e-06	SNRPG,GEMIN6,GEMIN7,PTBP1	0.000138884
11	22	8	3	MRNA_PROCESSING_GO_0006397	4.53038e-06	GEMIN6,GEMIN7,PTBP1	0.000467195
11	14	8	2	RNA_SPLICINGVIA_TRANSESTERIFICATION_REACTIONS	0.000216045	GEMIN6,GEMIN7	0.0115516
11	24	8	3	MRNA_METABOLIC_PROCESS	5.94182e-06	GEMIN6,GEMIN7,PTBP1	0.000586109
11	35	8	4	RNA_SPLICING	1.58885e-07	SNRPG,GEMIN6,GEMIN7,PTBP1	2.94262e-05
12	107	10	4	REGULATION_OF_BIOLOGICAL_QUALITY	4.2342e-05	HIF1A,RB1,SMAD4,TP53	0.00305725
12	237	10	6	RNA_METABOLIC_PROCESS	2.29141e-06	FOS,HIF1A,RB1,SMAD4,TGIF1,TP53	0.000269702
12	53	10	3	NEGATIVE_REGULATION_OF_NUCLEOBASENUCLEOSIDENUCLEOTIDE_AND_NUCLEIC_ACID_METABOLIC_PROCESS	0.000140009	RB1,SMAD4,TGIF1	0.00822383
12	76	10	3	NEGATIVE_REGULATION_OF_CELLULAR_METABOLIC_PROCESS	0.000406166	RB1,SMAD4,TGIF1	0.0196584
12	24	10	2	REGULATION_OF_HYDROLASE_ACTIVITY	0.00103052	EGFR,TP53	0.0399657
12	23	10	2	POSITIVE_REGULATION_OF_TRANSCRIPTIONDNA_DEPENDENT	0.000946225	HIF1A,TP53	0.0378282
12	183	10	4	CELL_DEVELOPMENT	0.000336478	HDAC1,MAPK1,RELA,TP53	0.01676
12	15	10	2	POSITIVE_REGULATION_OF_TRANSCRIPTION_FROM_RNA_POLYMERASE_II_PROMOTER	0.000397975	HIF1A,TP53	0.0193653
12	121	10	4	REGULATION_OF_MOLECULAR_FUNCTION	6.847e-05	EGFR,RB1,RELA,TP53	0.00450176
12	174	10	6	TRANSCRIPTION_DNA_DEPENDENT	3.70245e-07	FOS,HIF1A,RB1,SMAD4,TGIF1,TP53	5.84343e-05
12	131	10	4	PROGRAMMED_CELL_DEATH	9.32323e-05	HDAC1,MAPK1,RELA,TP53	0.00591596
12	18	10	3	REGULATION_OF_GROWTH	5.13329e-06	RB1,SMAD4,TP53	0.00052638
12	24	10	2	POSITIVE_REGULATION_OF_RNA_METABOLIC_PROCESS	0.00103052	HIF1A,TP53	0.0399657
12	29	10	3	NEGATIVE_REGULATION_OF_TRANSCRIPTION_DNA_DEPENDENT	2.26204e-05	RB1,SMAD4,TGIF1	0.0018007
12	194	10	6	NEGATIVE_REGULATION_OF_CELLULAR_PROCESS	7.05421e-07	HDAC1,RB1,RELA,SMAD4,TGIF1,TP53	0.000100814
12	132	10	4	REGULATION_OF_DEVELOPMENTAL_PROCESS	9.60228e-05	HDAC1,MAPK1,RELA,TP53	0.0060305
12	14	10	3	NEGATIVE_REGULATION_OF_GROWTH	2.30324e-06	RB1,SMAD4,TP53	0.000269702
12	174	10	6	RNA_BIOSYNTHETIC_PROCESS	3.70245e-07	FOS,HIF1A,RB1,SMAD4,TGIF1,TP53	5.84343e-05
12	20	10	2	CYTOKINE_PRODUCTION	0.000714169	HIF1A,SMAD4	0.0304276
12	17	10	2	POSITIVE_REGULATION_OF_HYDROLASE_ACTIVITY	0.000513757	EGFR,TP53	0.0236068
12	84	10	5	REGULATION_OF_TRANSCRIPTION_FROM_RNA_POLYMERASE_II_PROMOTER	3.30698e-07	FOS,HIF1A,RB1,TGIF1,TP53	5.39956e-05
12	22	10	2	INFLAMMATORY_RESPONSE	0.000865387	FOS,RELA	0.0352961
12	134	10	5	RESPONSE_TO_STRESS	3.3914e-06	FOS,HIF1A,RELA,SMAD4,TP53	0.000373054
12	228	10	8	REGULATION_OF_CELLULAR_METABOLIC_PROCESS	9.11057e-10	EGFR,FOS,HIF1A,RB1,RELA,SMAD4,TGIF1,TP53	2.9528e-07
12	184	10	7	REGULATION_OF_GENE_EXPRESSION	1.13204e-08	FOS,HIF1A,RB1,RELA,SMAD4,TGIF1,TP53	2.73954e-06
12	21	10	3	GROWTH	8.33023e-06	RB1,SMAD4,TP53	0.000763604
12	57	10	3	POSITIVE_REGULATION_OF_METABOLIC_PROCESS	0.000173852	EGFR,HIF1A,TP53	0.00982995
12	9	10	2	REGULATION_OF_CYTOKINE_PRODUCTION	0.000137818	HIF1A,SMAD4	0.00812142
12	122	10	6	REGULATION_OF_TRANSCRIPTIONDNA_DEPENDENT	4.42907e-08	FOS,HIF1A,RB1,SMAD4,TGIF1,TP53	9.56995e-06
12	44	10	3	NEGATIVE_REGULATION_OF_TRANSCRIPTION	8.02072e-05	RB1,SMAD4,TGIF1	0.00518064
12	20	10	2	NEGATIVE_REGULATION_OF_TRANSCRIPTION_FROM_RNA_POLYMERASE_II_PROMOTER	0.000714169	RB1,TGIF1	0.0304276
12	104	10	3	REGULATION_OF_CATALYTIC_ACTIVITY	0.0010094	EGFR,RB1,TP53	0.0394268
12	29	10	3	NEGATIVE_REGULATION_OF_RNA_METABOLIC_PROCESS	2.26204e-05	RB1,SMAD4,TGIF1	0.0018007
12	205	10	7	TRANSCRIPTION	2.4082e-08	FOS,HIF1A,RB1,RELA,SMAD4,TGIF1,TP53	5.4636e-06
12	55	10	3	POSITIVE_REGULATION_OF_CELLULAR_METABOLIC_PROCESS	0.000156337	EGFR,HIF1A,TP53	0.0090946
12	200	10	5	POSITIVE_REGULATION_OF_BIOLOGICAL_PROCESS	2.39936e-05	EGFR,HIF1A,MAPK1,RELA,TP53	0.00188521
12	66	10	4	RESPONSE_TO_EXTERNAL_STIMULUS	6.22895e-06	FOS,MAPK1,RELA,TP53	0.00061111
12	78	10	3	NEGATIVE_REGULATION_OF_METABOLIC_PROCESS	0.000438241	RB1,SMAD4,TGIF1	0.0207348
12	232	10	8	REGULATION_OF_METABOLIC_PROCESS	1.0475e-09	EGFR,FOS,HIF1A,RB1,RELA,SMAD4,TGIF1,TP53	3.33546e-07
12	167	10	7	REGULATION_OF_NUCLEOBASENUCLEOSIDENUCLEOTIDE_AND_NUCLEIC_ACID_METABOLIC_PROCESS	5.73781e-09	FOS,HIF1A,RB1,RELA,SMAD4,TGIF1,TP53	1.48773e-06
12	123	10	6	REGULATION_OF_RNA_METABOLIC_PROCESS	4.65224e-08	FOS,HIF1A,RB1,SMAD4,TGIF1,TP53	9.81839e-06
12	190	10	5	POSITIVE_REGULATION_OF_CELLULAR_PROCESS	1.87176e-05	EGFR,HIF1A,MAPK1,RELA,TP53	0.0015442
12	128	10	5	TRANSCRIPTION_FROM_RNA_POLYMERASE_II_PROMOTER	2.70476e-06	FOS,HIF1A,RB1,TGIF1,TP53	0.000310705
12	199	10	6	NEGATIVE_REGULATION_OF_BIOLOGICAL_PROCESS	8.19855e-07	HDAC1,RB1,RELA,SMAD4,TGIF1,TP53	0.000114464
12	110	10	4	REGULATION_OF_APOPTOSIS	4.71874e-05	HDAC1,MAPK1,RELA,TP53	0.00329404
12	110	10	4	REGULATION_OF_PROGRAMMED_CELL_DEATH	4.71874e-05	HDAC1,MAPK1,RELA,TP53	0.00329404
12	151	10	7	REGULATION_OF_TRANSCRIPTION	2.82548e-09	FOS,HIF1A,RB1,RELA,SMAD4,TGIF1,TP53	8.14007e-07
12	27	10	2	POSITIVE_REGULATION_OF_TRANSCRIPTION	0.00130401	HIF1A,TP53	0.0484996
12	131	10	4	APOPTOSIS_GO	9.32323e-05	HDAC1,MAPK1,RELA,TP53	0.00591596
12	10	10	2	RESPONSE_TO_HYPOXIA	0.000171986	HIF1A,SMAD4	0.00975483
12	16	10	3	REGULATION_OF_CELL_GROWTH	3.53314e-06	RB1,SMAD4,TP53	0.000377215
14	237	4	3	RNA_METABOLIC_PROCESS	0.000446709	GEMIN7,LSM5,PTBP1	0.0209974
14	55	4	3	RNA_PROCESSING	5.5621e-06	GEMIN7,LSM5,PTBP1	0.000557746
14	22	4	3	MRNA_PROCESSING_GO_0006397	3.28757e-07	GEMIN7,LSM5,PTBP1	5.39956e-05
14	24	4	3	MRNA_METABOLIC_PROCESS	4.319e-07	GEMIN7,LSM5,PTBP1	6.64321e-05
14	35	4	2	RNA_SPLICING	0.000303071	GEMIN7,PTBP1	0.0154515
15	13	27	4	MITOTIC_CELL_CYCLE_CHECKPOINT	5.34642e-07	BUB1B,KNTC1,MAD2L1,ZWINT	7.9539e-05
15	8	27	2	CYTOKINESIS	0.00081988	PRC1,RACGAP1	0.033667
15	44	27	10	M_PHASE	1.00189e-14	BUB1B,ANAPC10,ANAPC11,KIF11,KIF2C,KNTC1,MAD2L1,UBE2C,ZWINT,SMC4	7.57679e-12
15	40	27	4	MICROTUBULE_BASED_PROCESS	6.00171e-05	KIF11,KIF2C,PRC1,KIF23	0.00404948
15	176	27	8	ORGANELLE_ORGANIZATION_AND_BIOGENESIS	3.04837e-06	KIF11,KIF2C,MIS12,PRC1,ZWINT,KIF23,RACGAP1,SMC4	0.000343652
15	10	27	2	CELLULAR_PROTEIN_CATABOLIC_PROCESS	0.00130401	ANAPC10,UBE2C	0.0484996
15	19	27	5	REGULATION_OF_MITOSIS	4.065e-08	BUB1B,KNTC1,MAD2L1,UBE2C,ZWINT	8.88913e-06
15	20	27	4	MICROTUBULE_CYTOSKELETON_ORGANIZATION_AND_BIOGENESIS	3.5032e-06	KIF11,KIF2C,PRC1,KIF23	0.000377215
15	78	27	14	CELL_CYCLE_PROCESS	4.1822e-19	BUB1B,ANAPC10,ANAPC11,CENPF,KIF11,KIF2C,KNTC1,MAD2L1,PRC1,UBE2C,ZWINT,KIF23,RACGAP1,SMC4	8.4341e-16
15	8	27	2	MITOTIC_SISTER_CHROMATID_SEGREGATION	0.00081988	ZWINT,SMC4	0.033667
15	61	27	13	MITOTIC_CELL_CYCLE	9.5291e-19	BUB1B,ANAPC10,ANAPC11,CENPF,KIF11,KIF2C,KNTC1,MAD2L1,PRC1,UBE2C,ZWINT,KIF23,SMC4	1.72953e-15
15	68	27	11	CELL_CYCLE_PHASE	2.03894e-14	BUB1B,ANAPC10,ANAPC11,CENPF,KIF11,KIF2C,KNTC1,MAD2L1,UBE2C,ZWINT,SMC4	1.42334e-11
15	22	27	4	CELL_CYCLE_CHECKPOINT_GO_0000075	5.23858e-06	BUB1B,KNTC1,MAD2L1,ZWINT	0.000534159
15	16	27	4	CHROMOSOME_SEGREGATION	1.34147e-06	CENPF,MIS12,ZWINT,SMC4	0.000173912
15	8	27	2	CELL_DIVISION	0.00081988	PRC1,RACGAP1	0.033667
15	33	27	10	MITOSIS	3.88676e-16	BUB1B,ANAPC10,ANAPC11,KIF11,KIF2C,KNTC1,MAD2L1,UBE2C,ZWINT,SMC4	4.14969e-13
15	114	27	14	CELL_CYCLE_GO_0007049	1.15659e-16	BUB1B,ANAPC10,ANAPC11,CENPF,KIF11,KIF2C,KNTC1,MAD2L1,PRC1,UBE2C,ZWINT,KIF23,RACGAP1,SMC4	1.39947e-13
15	8	27	2	SISTER_CHROMATID_SEGREGATION	0.00081988	ZWINT,SMC4	0.033667
15	87	27	5	CYTOSKELETON_ORGANIZATION_AND_BIOGENESIS	9.43195e-05	KIF11,KIF2C,PRC1,KIF23,RACGAP1	0.00594409
15	66	27	5	REGULATION_OF_CELL_CYCLE	2.51513e-05	BUB1B,KNTC1,MAD2L1,UBE2C,ZWINT	0.00193491
15	34	27	10	M_PHASE_OF_MITOTIC_CELL_CYCLE	5.48669e-16	BUB1B,ANAPC10,ANAPC11,KIF11,KIF2C,KNTC1,MAD2L1,UBE2C,ZWINT,SMC4	5.24123e-13
16	9	9	3	NUCLEOBASENUCLEOSIDENUCLEOTIDE_AND_NUCLEIC_ACID_TRANSPORT	3.75249e-07	RAE1,NCBP2,NUP160	5.87135e-05
16	101	9	4	INTRACELLULAR_TRANSPORT	2.06706e-05	NUP205,RAE1,NCBP2,NUP160	0.00167487
16	130	9	4	ESTABLISHMENT_OF_CELLULAR_LOCALIZATION	5.57608e-05	NUP205,RAE1,NCBP2,NUP160	0.00386282
16	32	9	4	NUCLEAR_TRANSPORT	1.95762e-07	NUP205,RAE1,NCBP2,NUP160	3.5179e-05
16	13	9	3	NUCLEAR_EXPORT	1.27127e-06	RAE1,NCBP2,NUP160	0.000165997
16	80	9	4	MACROMOLECULE_LOCALIZATION	8.18686e-06	NUP205,RAE1,NCBP2,NUP160	0.00075812
16	8	9	3	RNA_EXPORT_FROM_NUCLEUS	2.50479e-07	RAE1,NCBP2,NUP160	4.37134e-05
16	134	9	4	CELLULAR_LOCALIZATION	6.27669e-05	NUP205,RAE1,NCBP2,NUP160	0.00417296
16	32	9	4	NUCLEOCYTOPLASMIC_TRANSPORT	1.95762e-07	NUP205,RAE1,NCBP2,NUP160	3.5179e-05
17	9	11	2	POSITIVE_REGULATION_OF_PHOSPHATE_METABOLIC_PROCESS	0.000168199	EGFR,LYN	0.00956994
17	6	11	2	JAK_STAT_CASCADE	7.04776e-05	LYN,STAT3	0.00460133
17	8	11	2	POSITIVE_REGULATION_OF_PHOSPHORYLATION	0.000131067	EGFR,LYN	0.00785104
17	9	11	2	REGULATION_OF_PROTEIN_AMINO_ACID_PHOSPHORYLATION	0.000168199	EGFR,LYN	0.00956994
17	14	11	2	REGULATION_OF_PROTEIN_MODIFICATION_PROCESS	0.000421208	EGFR,LYN	0.0201182
17	50	11	3	DEFENSE_RESPONSE	0.000160201	ITGB1,NFKB1,TNFRSF1A	0.00928961
17	63	11	3	REGULATION_OF_SIGNAL_TRANSDUCTION	0.000317566	LYN,SHC1,TNFRSF1A	0.0158783
17	19	11	2	REGULATION_OF_PHOSPHORYLATION	0.000784116	EGFR,LYN	0.0327166
17	16	11	2	POSITIVE_REGULATION_OF_MAP_KINASE_ACTIVITY	0.000553361	EGFR,SHC1	0.0250461
17	22	11	2	INFLAMMATORY_RESPONSE	0.0010533	NFKB1,TNFRSF1A	0.040762
17	228	11	4	REGULATION_OF_CELLULAR_METABOLIC_PROCESS	0.0011532	EGFR,LYN,STAT3,TNFRSF1A	0.0439718
17	148	11	5	POST_TRANSLATIONAL_PROTEIN_MODIFICATION	9.83862e-06	JAK2,EGFR,LYN,RAF1,MAPKAPK2	0.000888413
17	57	11	3	POSITIVE_REGULATION_OF_METABOLIC_PROCESS	0.000236363	EGFR,LYN,TNFRSF1A	0.0124709
17	97	11	5	PROTEIN_KINASE_CASCADE	1.22447e-06	LYN,SHC1,STAT3,TNFRSF1A,MAPKAPK2	0.00016222
17	9	11	2	EPIDERMAL_GROWTH_FACTOR_RECEPTOR_SIGNALING_PATHWAY	0.000168199	EGFR,SHC1	0.00956994
17	205	11	5	BIOPOLYMER_MODIFICATION	4.75009e-05	JAK2,EGFR,LYN,RAF1,MAPKAPK2	0.00330322
17	24	11	2	CELL_CELL_ADHESION	0.00125377	EGFR,ITGB1	0.0469194
17	7	11	2	PEPTIDYL_TYROSINE_PHOSPHORYLATION	9.84843e-05	EGFR,LYN	0.00614258
17	17	11	2	PEPTIDYL_AMINO_ACID_MODIFICATION	0.000625968	EGFR,LYN	0.027576
17	8	11	2	PEPTIDYL_TYROSINE_MODIFICATION	0.000131067	EGFR,LYN	0.00785104
17	55	11	3	POSITIVE_REGULATION_OF_CELLULAR_METABOLIC_PROCESS	0.00021264	EGFR,LYN,TNFRSF1A	0.0114785
17	232	11	4	REGULATION_OF_METABOLIC_PROCESS	0.00122932	EGFR,LYN,STAT3,TNFRSF1A	0.0461949
17	199	11	5	PROTEIN_MODIFICATION_PROCESS	4.12037e-05	JAK2,EGFR,LYN,RAF1,MAPKAPK2	0.0030034
17	92	11	5	PROTEIN_AMINO_ACID_PHOSPHORYLATION	9.40316e-07	JAK2,EGFR,LYN,RAF1,MAPKAPK2	0.00013028
17	104	11	5	PHOSPHORYLATION	1.7318e-06	JAK2,EGFR,LYN,RAF1,MAPKAPK2	0.000209548
17	214	11	7	INTRACELLULAR_SIGNALING_CASCADE	8.54892e-08	JAK2,EGFR,LYN,SHC1,STAT3,TNFRSF1A,MAPKAPK2	1.68655e-05
19	92	69	8	DNA_METABOLIC_PROCESS	3.67022e-05	ERCC5,RPA1,SMC1A,TP53,UPF1,ERCC8,ERCC1,ERCC2	0.00272931
19	237	69	35	RNA_METABOLIC_PROCESS	1.66946e-28	POLR2E,CSTF1,CSTF3,DDX23,ELL,GTF3A,HNRNPC,ILF3,JUND,LSM4,MYC,NCBP1,NCBP2,POLR1D,POLR2D,POLR2F,POLR2G,POLR2J,SF3A2,SF3B4,SNRPB,SNRPB2,SNRPD3,SNRPF,SNRPG,SUPT16H,TCEB3,TP53,U2AF1,UPF1,YBX1,ZNF143,GTF2E2,PTBP1,ERCC2	1.51503e-24
19	42	69	8	DNA_REPAIR	8.87623e-08	ERCC5,RPA1,SMC1A,TP53,UPF1,ERCC8,ERCC1,ERCC2	1.7323e-05
19	60	69	8	RESPONSE_TO_ENDOGENOUS_STIMULUS	1.52629e-06	ERCC5,RPA1,SMC1A,TP53,UPF1,ERCC8,ERCC1,ERCC2	0.000192376
19	9	69	3	NUCLEOBASENUCLEOSIDENUCLEOTIDE_AND_NUCLEIC_ACID_TRANSPORT	0.000217075	HNRNPA2B1,NCBP2,UPF1	0.0115516
19	174	69	18	TRANSCRIPTION_DNA_DEPENDENT	1.42213e-11	POLR2E,ELL,GTF3A,ILF3,JUND,MYC,POLR1D,POLR2D,POLR2F,POLR2G,POLR2J,SUPT16H,TCEB3,TP53,YBX1,ZNF143,GTF2E2,ERCC2	6.29553e-09
19	32	69	4	POSITIVE_REGULATION_OF_NUCLEOBASENUCLEOSIDENUCLEOTIDE_AND_NUCLEIC_ACID_METABOLIC_PROCESS	0.00094431	ILF3,NCBP1,TP53,ERCC2	0.0378282
19	24	69	4	POSITIVE_REGULATION_OF_RNA_METABOLIC_PROCESS	0.000311243	ILF3,NCBP1,TP53,ERCC2	0.0157111
19	13	69	3	RESPONSE_TO_LIGHT_STIMULUS	0.000699355	ERCC5,ERCC8,ERCC2	0.0301503
19	174	69	18	RNA_BIOSYNTHETIC_PROCESS	1.42213e-11	POLR2E,ELL,GTF3A,ILF3,JUND,MYC,POLR1D,POLR2D,POLR2F,POLR2G,POLR2J,SUPT16H,TCEB3,TP53,YBX1,ZNF143,GTF2E2,ERCC2	6.29553e-09
19	84	69	6	REGULATION_OF_TRANSCRIPTION_FROM_RNA_POLYMERASE_II_PROMOTER	0.000995086	JUND,MYC,TCEB3,TP53,ZNF143,ERCC2	0.0391775
19	134	69	8	RESPONSE_TO_STRESS	0.000475121	ERCC5,RPA1,SMC1A,TP53,UPF1,ERCC8,ERCC1,ERCC2	0.0219986
19	228	69	10	REGULATION_OF_CELLULAR_METABOLIC_PROCESS	0.00100238	ILF3,JUND,MYC,NCBP1,TCEB3,TP53,UPF1,ZNF143,ERCC1,ERCC2	0.0393792
19	55	69	17	RNA_PROCESSING	2.39539e-19	CSTF1,CSTF3,DDX23,HNRNPC,LSM4,NCBP1,NCBP2,SF3A2,SF3B4,SNRPB,SNRPB2,SNRPD3,SNRPF,SNRPG,U2AF1,UPF1,PTBP1	5.43454e-16
19	11	69	3	DNA_CATABOLIC_PROCESS	0.00041478	ERCC5,ERCC1,ERCC2	0.019916
19	12	69	3	RESPONSE_TO_OXIDATIVE_STRESS	0.000545451	ERCC8,ERCC1,ERCC2	0.0247498
19	24	69	4	RESPONSE_TO_ABIOTIC_STIMULUS	0.000311243	ERCC5,SMC1A,ERCC8,ERCC2	0.0157111
19	122	69	7	REGULATION_OF_TRANSCRIPTIONDNA_DEPENDENT	0.00133678	ILF3,JUND,MYC,TCEB3,TP53,ZNF143,ERCC2	0.0495154
19	22	69	5	MRNA_PROCESSING_GO_0006397	1.08814e-05	CSTF1,CSTF3,NCBP1,SF3A2,PTBP1	0.000949507
19	8	69	5	NUCLEOTIDE_EXCISION_REPAIR	2.79164e-08	ERCC5,TP53,ERCC8,ERCC1,ERCC2	6.25534e-06
19	205	69	18	TRANSCRIPTION	2.22414e-10	POLR2E,ELL,GTF3A,ILF3,JUND,MYC,POLR1D,POLR2D,POLR2F,POLR2G,POLR2J,SUPT16H,TCEB3,TP53,YBX1,ZNF143,GTF2E2,ERCC2	7.91532e-08
19	9	69	3	RESPONSE_TO_UV	0.000217075	ERCC5,ERCC8,ERCC2	0.0115516
19	16	69	4	RESPONSE_TO_RADIATION	5.94506e-05	ERCC5,SMC1A,ERCC8,ERCC2	0.00403669
19	232	69	10	REGULATION_OF_METABOLIC_PROCESS	0.00113663	ILF3,JUND,MYC,NCBP1,TCEB3,TP53,UPF1,ZNF143,ERCC1,ERCC2	0.0435229
19	167	69	9	REGULATION_OF_NUCLEOBASENUCLEOSIDENUCLEOTIDE_AND_NUCLEIC_ACID_METABOLIC_PROCESS	0.000438686	ILF3,JUND,MYC,NCBP1,TCEB3,TP53,ZNF143,ERCC1,ERCC2	0.0207348
19	24	69	5	MRNA_METABOLIC_PROCESS	1.70976e-05	CSTF1,CSTF3,NCBP1,SF3A2,PTBP1	0.00143005
19	35	69	14	RNA_SPLICING	6.82685e-18	DDX23,HNRNPC,LSM4,NCBP1,NCBP2,SF3A2,SF3B4,SNRPB,SNRPB2,SNRPD3,SNRPF,SNRPG,U2AF1,PTBP1	1.03256e-14
19	123	69	8	REGULATION_OF_RNA_METABOLIC_PROCESS	0.000271183	ILF3,JUND,MYC,NCBP1,TCEB3,TP53,ZNF143,ERCC2	0.0141457
19	128	69	15	TRANSCRIPTION_FROM_RNA_POLYMERASE_II_PROMOTER	1.55737e-10	POLR2E,ELL,JUND,MYC,POLR2D,POLR2F,POLR2G,POLR2J,SUPT16H,TCEB3,TP53,YBX1,ZNF143,GTF2E2,ERCC2	5.88881e-08
19	53	69	8	RESPONSE_TO_DNA_DAMAGE_STIMULUS	5.78619e-07	ERCC5,RPA1,SMC1A,TP53,UPF1,ERCC8,ERCC1,ERCC2	8.53816e-05
2	92	48	14	DNA_METABOLIC_PROCESS	8.43281e-14	TP53,APEX1,BRCA1,BRCA2,CDK2,CHEK1,CSNK1D,HMGB1,KPNA2,POLA1,RAD51,TEP1,TOP2A,UBE2A	5.27778e-11
2	237	48	11	RNA_METABOLIC_PROCESS	1.22488e-05	TP53,APEX1,BRCA1,DAXX,HIF1A,HMGB1,MDM2,MDM4,PTTG1,SP3,TAF1A	0.00104866
2	42	48	9	DNA_REPAIR	1.48438e-10	TP53,APEX1,BRCA1,BRCA2,CSNK1D,HMGB1,POLA1,RAD51,UBE2A	5.73223e-08
2	53	48	6	NEGATIVE_REGULATION_OF_NUCLEOBASENUCLEOSIDENUCLEOTIDE_AND_NUCLEIC_ACID_METABOLIC_PROCESS	1.0715e-05	BRCA1,DAXX,HMGB1,MDM2,MDM4,PHB	0.000939504
2	76	48	7	NEGATIVE_REGULATION_OF_CELLULAR_METABOLIC_PROCESS	7.4294e-06	BRCA1,CDKN1A,DAXX,HMGB1,MDM2,MDM4,PHB	0.000709703
2	183	48	16	CELL_DEVELOPMENT	7.02351e-12	TP53,ACTA1,BARD1,BRCA1,CDKN1A,DAXX,HDAC1,HDAC3,HMGB1,MAPK1,MDM4,NPM1,PHB,TOP2A,WRN,YWHAZ	3.26863e-09
2	50	48	6	NEGATIVE_REGULATION_OF_APOPTOSIS	7.61611e-06	BARD1,HDAC1,HDAC3,HMGB1,NPM1,YWHAZ	0.00071996
2	99	48	7	MACROMOLECULAR_COMPLEX_ASSEMBLY	4.14178e-05	TP53,CDC42,HMGB1,MDM2,MDM4,NPM1,RAD51	0.00300693
2	121	48	6	REGULATION_OF_MOLECULAR_FUNCTION	0.000978636	TP53,APEX1,CHEK1,DAXX,NPM1,TRAF6	0.0386977
2	60	48	10	RESPONSE_TO_ENDOGENOUS_STIMULUS	1.78784e-10	TP53,APEX1,BRCA1,BRCA2,CHEK1,CSNK1D,HMGB1,POLA1,RAD51,UBE2A	6.51723e-08
2	174	48	11	TRANSCRIPTION_DNA_DEPENDENT	6.22707e-07	TP53,APEX1,BRCA1,DAXX,HIF1A,HMGB1,MDM2,MDM4,PTTG1,SP3,TAF1A	9.04171e-05
2	44	48	4	M_PHASE	0.000812801	CHEK1,KPNA2,PIN1,RAD51	0.033667
2	131	48	15	PROGRAMMED_CELL_DEATH	7.03324e-13	TP53,BARD1,BRCA1,CDKN1A,DAXX,HDAC1,HDAC3,HMGB1,MAPK1,MDM4,NPM1,PHB,TOP2A,WRN,YWHAZ	3.86828e-10
2	176	48	12	ORGANELLE_ORGANIZATION_AND_BIOGENESIS	7.69946e-08	TP53,ACTA1,BRCA2,CDC42,HDAC1,HDAC3,HMGB1,KPNA2,NPM1,PHB,TEP1,TOP2A	1.55272e-05
2	29	48	4	NEGATIVE_REGULATION_OF_TRANSCRIPTION_DNA_DEPENDENT	0.000163344	DAXX,HMGB1,MDM2,MDM4	0.00938194
2	29	48	4	INTERPHASE	0.000163344	CDK2,CDKN1A,KPNA2,POLA1	0.00938194
2	78	48	10	CELL_CYCLE_PROCESS	2.5824e-09	BRCA2,CDK2,CDKN1A,CHEK1,KPNA2,MDM4,NPM1,PIN1,POLA1,RAD51	7.55977e-07
2	194	48	17	NEGATIVE_REGULATION_OF_CELLULAR_PROCESS	1.2557e-12	TP53,BARD1,BRCA1,BRCA2,CDC42,CDKN1A,CHEK1,DAXX,HDAC1,HDAC3,HMGB1,ING1,MDM2,MDM4,NPM1,PHB,YWHAZ	6.15972e-10
2	15	48	3	REGULATION_OF_DNA_METABOLIC_PROCESS	0.00037671	CDK2,KPNA2,RAD51	0.0184293
2	132	48	15	REGULATION_OF_DEVELOPMENTAL_PROCESS	7.87911e-13	TP53,BARD1,BRCA1,CDC42,CDKN1A,DAXX,HDAC1,HDAC3,HMGB1,MAPK1,NPM1,PHB,TOP2A,WRN,YWHAZ	4.20605e-10
2	174	48	11	RNA_BIOSYNTHETIC_PROCESS	6.22707e-07	TP53,APEX1,BRCA1,DAXX,HIF1A,HMGB1,MDM2,MDM4,PTTG1,SP3,TAF1A	9.04171e-05
2	61	48	5	MITOTIC_CELL_CYCLE	0.000283824	CDK2,CDKN1A,KPNA2,PIN1,POLA1	0.0146347
2	68	48	7	CELL_CYCLE_PHASE	3.53111e-06	CDK2,CDKN1A,CHEK1,KPNA2,PIN1,POLA1,RAD51	0.000377215
2	84	48	6	REGULATION_OF_TRANSCRIPTION_FROM_RNA_POLYMERASE_II_PROMOTER	0.000144083	TP53,BRCA1,HIF1A,HMGB1,MDM2,MDM4	0.00843583
2	134	48	13	RESPONSE_TO_STRESS	2.59498e-10	TP53,APEX1,BRCA1,BRCA2,CHEK1,CSNK1D,HIF1A,HMGB1,MAPK9,NPM1,POLA1,RAD51,UBE2A	8.88658e-08
2	228	48	15	REGULATION_OF_CELLULAR_METABOLIC_PROCESS	2.06001e-09	TP53,BARD1,BRCA1,CDK2,CDKN1A,DAXX,HIF1A,HMGB1,KPNA2,MDM2,MDM4,NPM1,PHB,RAD51,SP3	6.12937e-07
2	184	48	10	REGULATION_OF_GENE_EXPRESSION	8.28077e-06	TP53,BRCA1,DAXX,HIF1A,HMGB1,MDM2,MDM4,NPM1,PHB,SP3	0.000762924
2	70	48	8	POSITIVE_REGULATION_OF_DEVELOPMENTAL_PROCESS	2.94118e-07	TP53,BARD1,BRCA1,CDC42,CDKN1A,DAXX,MAPK1,TOP2A	4.94282e-05
2	148	48	9	POST_TRANSLATIONAL_PROTEIN_MODIFICATION	1.01331e-05	BRCA1,CSNK1A1,CSNK1D,CSNK2A1,MAPK3,MDM2,PHB,PPP1CA,TRAF6	0.000905989
2	105	48	8	CELLULAR_COMPONENT_ASSEMBLY	6.45467e-06	TP53,ACTA1,CDC42,HMGB1,MDM2,MDM4,NPM1,RAD51	0.000629851
2	15	48	3	PROTEIN_MODIFICATION_BY_SMALL_PROTEIN_CONJUGATION	0.00037671	BRCA1,MDM2,TRAF6	0.0184293
2	15	48	3	PROTEIN_UBIQUITINATION	0.00037671	BRCA1,MDM2,TRAF6	0.0184293
2	15	48	3	PROTEIN_CATABOLIC_PROCESS	0.00037671	MDM2,MDM4,UBE2A	0.0184293
2	122	48	8	REGULATION_OF_TRANSCRIPTIONDNA_DEPENDENT	1.92812e-05	TP53,BRCA1,DAXX,HIF1A,HMGB1,MDM2,MDM4,SP3	0.00158343
2	205	48	9	BIOPOLYMER_MODIFICATION	0.000126132	BRCA1,CSNK1A1,CSNK1D,CSNK2A1,MAPK3,MDM2,PHB,PPP1CA,TRAF6	0.00763099
2	44	48	6	NEGATIVE_REGULATION_OF_TRANSCRIPTION	3.56747e-06	BRCA1,DAXX,HMGB1,MDM2,MDM4,PHB	0.000378653
2	51	48	6	NEGATIVE_REGULATION_OF_CELL_PROLIFERATION	8.55561e-06	BRCA2,CHEK1,ING1,MDM2,MDM4,NPM1	0.000780323
2	12	48	3	DNA_DAMAGE_RESPONSESIGNAL_TRANSDUCTION	0.000187357	TP53,BRCA1,CHEK1	0.0104311
2	20	48	3	NEGATIVE_REGULATION_OF_TRANSCRIPTION_FROM_RNA_POLYMERASE_II_PROMOTER	0.000900458	HMGB1,MDM2,MDM4	0.0364806
2	37	48	5	ANTI_APOPTOSIS	2.58414e-05	HDAC1,HDAC3,HMGB1,NPM1,YWHAZ	0.00197068
2	61	48	5	PROTEIN_COMPLEX_ASSEMBLY	0.000283824	TP53,CDC42,MDM2,MDM4,RAD51	0.0146347
2	7	48	3	DOUBLE_STRAND_BREAK_REPAIR	3.12405e-05	BRCA1,POLA1,RAD51	0.00234304
2	160	48	11	CELL_PROLIFERATION_GO_0008283	2.68873e-07	TP53,BRCA1,BRCA2,CDK2,CDKN1A,CHEK1,ING1,MDM2,MDM4,NPM1,POLA1	4.63719e-05
2	29	48	4	NEGATIVE_REGULATION_OF_RNA_METABOLIC_PROCESS	0.000163344	DAXX,HMGB1,MDM2,MDM4	0.00938194
2	14	48	6	DNA_RECOMBINATION	1.9763e-09	BRCA1,CHEK1,HMGB1,KPNA2,RAD51,TEP1	6.07963e-07
2	205	48	13	TRANSCRIPTION	4.72104e-08	TP53,APEX1,BRCA1,DAXX,HIF1A,HMGB1,MDM2,MDM4,NPM1,PHB,PTTG1,SP3,TAF1A	9.84907e-06
2	200	48	12	POSITIVE_REGULATION_OF_BIOLOGICAL_PROCESS	3.10279e-07	TP53,BARD1,BRCA1,CDC42,CDK2,CDKN1A,DAXX,HIF1A,MAPK1,RAD51,TOP2A,TRAF6	5.16657e-05
2	78	48	8	NEGATIVE_REGULATION_OF_METABOLIC_PROCESS	6.82687e-07	BRCA1,CDC42,CDKN1A,DAXX,HMGB1,MDM2,MDM4,PHB	9.83394e-05
2	232	48	16	REGULATION_OF_METABOLIC_PROCESS	2.57283e-10	TP53,BARD1,BRCA1,CDC42,CDK2,CDKN1A,DAXX,HIF1A,HMGB1,KPNA2,MDM2,MDM4,NPM1,PHB,RAD51,SP3	8.88658e-08
2	114	48	11	CELL_CYCLE_GO_0007049	8.03508e-09	TP53,BRCA2,CDK2,CDKN1A,CHEK1,KPNA2,MDM4,NPM1,PIN1,POLA1,RAD51	1.99776e-06
2	167	48	13	REGULATION_OF_NUCLEOBASENUCLEOSIDENUCLEOTIDE_AND_NUCLEIC_ACID_METABOLIC_PROCESS	4.00163e-09	TP53,BRCA1,CDK2,DAXX,HIF1A,HMGB1,KPNA2,MDM2,MDM4,NPM1,PHB,RAD51,SP3	1.10931e-06
2	199	48	9	PROTEIN_MODIFICATION_PROCESS	0.000101029	BRCA1,CSNK1A1,CSNK1D,CSNK2A1,MAPK3,MDM2,PHB,PPP1CA,TRAF6	0.00625828
2	43	48	6	CHROMOSOME_ORGANIZATION_AND_BIOGENESIS	3.10832e-06	HDAC1,HDAC3,HMGB1,PHB,TEP1,TOP2A	0.000347037
2	123	48	8	REGULATION_OF_RNA_METABOLIC_PROCESS	2.04469e-05	TP53,BRCA1,DAXX,HIF1A,HMGB1,MDM2,MDM4,SP3	0.00166418
2	13	48	3	CHROMATIN_MODIFICATION	0.000241285	HDAC1,HDAC3,PHB	0.0126937
2	23	48	4	ESTABLISHMENT_AND_OR_MAINTENANCE_OF_CHROMATIN_ARCHITECTURE	6.43619e-05	HDAC1,HDAC3,HMGB1,PHB	0.00424789
2	61	48	6	NEGATIVE_REGULATION_OF_DEVELOPMENTAL_PROCESS	2.41433e-05	BARD1,HDAC1,HDAC3,HMGB1,NPM1,YWHAZ	0.0018888
2	190	48	12	POSITIVE_REGULATION_OF_CELLULAR_PROCESS	1.78036e-07	TP53,BARD1,BRCA1,CDC42,CDK2,CDKN1A,DAXX,HIF1A,MAPK1,RAD51,TOP2A,TRAF6	3.26399e-05
2	20	48	3	DNA_DEPENDENT_DNA_REPLICATION	0.000900458	CDK2,POLA1,RAD51	0.0364806
2	128	48	9	TRANSCRIPTION_FROM_RNA_POLYMERASE_II_PROMOTER	3.11664e-06	TP53,APEX1,BRCA1,HIF1A,HMGB1,MDM2,MDM4,PTTG1,TAF1A	0.000347037
2	26	48	4	INTERPHASE_OF_MITOTIC_CELL_CYCLE	0.0001057	CDK2,CDKN1A,KPNA2,POLA1	0.00650324
2	104	48	6	PHOSPHORYLATION	0.000449939	BARD1,CDKN1A,CSNK1A1,CSNK1D,CSNK2A1,MAPK3	0.0210474
2	199	48	17	NEGATIVE_REGULATION_OF_BIOLOGICAL_PROCESS	1.90661e-12	TP53,BARD1,BRCA1,BRCA2,CDC42,CDKN1A,CHEK1,DAXX,HDAC1,HDAC3,HMGB1,ING1,MDM2,MDM4,NPM1,PHB,YWHAZ	9.10657e-10
2	6	48	3	BASE_EXCISION_REPAIR	1.80201e-05	TP53,APEX1,HMGB1	0.0015003
2	110	48	14	REGULATION_OF_APOPTOSIS	1.07958e-12	TP53,BARD1,BRCA1,CDKN1A,DAXX,HDAC1,HDAC3,HMGB1,MAPK1,NPM1,PHB,TOP2A,WRN,YWHAZ	5.44288e-10
2	50	48	6	NEGATIVE_REGULATION_OF_PROGRAMMED_CELL_DEATH	7.61611e-06	BARD1,HDAC1,HDAC3,HMGB1,NPM1,YWHAZ	0.00071996
2	110	48	14	REGULATION_OF_PROGRAMMED_CELL_DEATH	1.07958e-12	TP53,BARD1,BRCA1,CDKN1A,DAXX,HDAC1,HDAC3,HMGB1,MAPK1,NPM1,PHB,TOP2A,WRN,YWHAZ	5.44288e-10
2	53	48	10	RESPONSE_TO_DNA_DAMAGE_STIMULUS	4.89042e-11	TP53,APEX1,BRCA1,BRCA2,CHEK1,CSNK1D,HMGB1,POLA1,RAD51,UBE2A	2.0173e-08
2	151	48	10	REGULATION_OF_TRANSCRIPTION	1.42241e-06	TP53,BRCA1,DAXX,HIF1A,HMGB1,MDM2,MDM4,NPM1,PHB,SP3	0.000180537
2	16	48	3	UBIQUITIN_CYCLE	0.000459301	BRCA1,MDM2,TRAF6	0.0213205
2	131	48	15	APOPTOSIS_GO	7.03324e-13	TP53,BARD1,BRCA1,CDKN1A,DAXX,HDAC1,HDAC3,HMGB1,MAPK1,MDM4,NPM1,PHB,TOP2A,WRN,YWHAZ	3.86828e-10
2	96	48	9	REGULATION_OF_CELL_PROLIFERATION	2.76602e-07	BRCA1,BRCA2,CDK2,CDKN1A,CHEK1,ING1,MDM2,MDM4,NPM1	4.69189e-05
2	9	48	3	INDUCTION_OF_APOPTOSIS_BY_INTRACELLULAR_SIGNALS	7.35818e-05	TP53,BRCA1,CDKN1A	0.00478677
20	13	52	4	MITOTIC_CELL_CYCLE_CHECKPOINT	7.86794e-06	BUB1B,KNTC1,MAD2L1,ZWINT	0.000736099
20	44	52	6	M_PHASE	5.73216e-06	BUB1B,KNTC1,MAD2L1,BIRC5,NDC80,ZWINT	0.000571641
20	40	52	6	MICROTUBULE_BASED_PROCESS	3.23982e-06	MAPRE1,APC,PAFAH1B1,CENPJ,CLASP2,TUBGCP2	0.000358553
20	176	52	11	ORGANELLE_ORGANIZATION_AND_BIOGENESIS	1.61985e-06	MAPRE1,APC,MIS12,PAFAH1B1,CDC42,CENPJ,CLASP2,NDC80,RAC1,TUBGCP2,ZWINT	0.000198651
20	130	52	7	ESTABLISHMENT_OF_CELLULAR_LOCALIZATION	0.000366777	CEP57,NUP107,NUP160,PAFAH1B1,BIRC5,CENPF,ZWINT	0.018139
20	19	52	5	REGULATION_OF_MITOSIS	1.21616e-06	BUB1B,KNTC1,MAD2L1,BIRC5,ZWINT	0.00016222
20	20	52	6	MICROTUBULE_CYTOSKELETON_ORGANIZATION_AND_BIOGENESIS	3.96777e-08	MAPRE1,APC,PAFAH1B1,CENPJ,CLASP2,TUBGCP2	8.78232e-06
20	78	52	9	CELL_CYCLE_PROCESS	9.34422e-08	BUB1B,KNTC1,MAD2L1,PAFAH1B1,BIRC5,CENPF,KATNA1,NDC80,ZWINT	1.80423e-05
20	20	52	3	NEGATIVE_REGULATION_OF_PROTEIN_METABOLIC_PROCESS	0.00113425	MAPRE1,APC,CDC42	0.0435229
20	61	52	9	MITOTIC_CELL_CYCLE	1.03707e-08	BUB1B,KNTC1,MAD2L1,PAFAH1B1,BIRC5,CENPF,KATNA1,NDC80,ZWINT	2.54362e-06
20	41	52	5	REGULATION_OF_CELLULAR_COMPONENT_ORGANIZATION_AND_BIOGENESIS	6.30981e-05	MAPRE1,APC,CDC42,CLASP2,RAC1	0.00417967
20	68	52	8	CELL_CYCLE_PHASE	4.44058e-07	BUB1B,KNTC1,MAD2L1,BIRC5,CENPF,KATNA1,NDC80,ZWINT	6.71638e-05
20	22	52	5	CELL_CYCLE_CHECKPOINT_GO_0000075	2.67415e-06	BUB1B,KNTC1,MAD2L1,BIRC5,ZWINT	0.000309145
20	16	52	5	CHROMOSOME_SEGREGATION	4.70521e-07	MIS12,PMF1,CENPF,NDC80,ZWINT	7.05781e-05
20	10	52	3	PROTEIN_POLYMERIZATION	0.000132278	MAPRE1,CENPJ,RAC1	0.00787163
20	9	52	3	ESTABLISHMENT_OF_ORGANELLE_LOCALIZATION	9.35472e-05	PAFAH1B1,BIRC5,CENPF	0.00591596
20	13	52	3	REGULATION_OF_ORGANELLE_ORGANIZATION_AND_BIOGENESIS	0.000305726	MAPRE1,APC,CLASP2	0.0155432
20	17	52	4	NEGATIVE_REGULATION_OF_CELLULAR_COMPONENT_ORGANIZATION_AND_BIOGENESIS	2.51592e-05	MAPRE1,APC,CDC42,RAC1	0.00193491
20	61	52	5	PROTEIN_COMPLEX_ASSEMBLY	0.000410922	APC,MIS12,PPP2R1A,CDC42,TUBGCP2	0.0197831
20	10	52	3	REGULATION_OF_CYTOSKELETON_ORGANIZATION_AND_BIOGENESIS	0.000132278	MAPRE1,APC,CLASP2	0.00787163
20	134	52	7	CELLULAR_LOCALIZATION	0.000438477	CEP57,NUP107,NUP160,PAFAH1B1,BIRC5,CENPF,ZWINT	0.0207348
20	33	52	6	MITOSIS	1.00025e-06	BUB1B,KNTC1,MAD2L1,BIRC5,NDC80,ZWINT	0.000137534
20	114	52	11	CELL_CYCLE_GO_0007049	1.96846e-08	APC,BUB1B,CDC20,KNTC1,MAD2L1,PAFAH1B1,BIRC5,CENPF,KATNA1,NDC80,ZWINT	4.58045e-06
20	11	52	3	ORGANELLE_LOCALIZATION	0.00018003	PAFAH1B1,BIRC5,CENPF	0.010085
20	87	52	8	CYTOSKELETON_ORGANIZATION_AND_BIOGENESIS	2.9407e-06	MAPRE1,APC,PAFAH1B1,CDC42,CENPJ,CLASP2,RAC1,TUBGCP2	0.000333586
20	66	52	6	REGULATION_OF_CELL_CYCLE	5.96051e-05	APC,BUB1B,KNTC1,MAD2L1,BIRC5,ZWINT	0.00403669
20	34	52	6	M_PHASE_OF_MITOTIC_CELL_CYCLE	1.20292e-06	BUB1B,KNTC1,MAD2L1,BIRC5,NDC80,ZWINT	0.000161726
20	7	52	4	MICROTUBULE_POLYMERIZATION_OR_DEPOLYMERIZATION	4.09024e-07	MAPRE1,APC,CENPJ,CLASP2	6.34512e-05
21	99	51	8	MACROMOLECULAR_COMPLEX_ASSEMBLY	6.64334e-06	EIF2S1,EIF3B,EIF3D,EIF3G,RPS14,EIF4A2,EIF3I,SMAD4	0.000642235
21	129	51	22	BIOSYNTHETIC_PROCESS	3.22409e-22	EIF2S1,EIF3B,EIF3D,EIF3G,RPL19,RPL30,RPS10,EIF4A2,RPL5,RPS19,RPS2,RPL13,EEF1A1,EIF3I,RPL18,RPS5,RPS9,RPL18A,RPL8,RPL29,RPL21,RPL22	8.3596e-19
21	12	51	5	TRANSLATIONAL_INITIATION	8.03195e-08	EIF3B,EIF3D,EIF3G,EIF4A2,EIF3I	1.60198e-05
21	11	51	4	REGULATION_OF_TRANSLATIONAL_INITIATION	3.42497e-06	EIF3D,EIF3G,EIF4A2,EIF3I	0.000374477
21	29	51	5	REGULATION_OF_TRANSLATION	1.02251e-05	EIF2S1,EIF3D,EIF3G,EIF4A2,EIF3I	0.000906721
21	58	51	5	REGULATION_OF_PROTEIN_METABOLIC_PROCESS	0.000298017	EIF2S1,EIF3D,EIF3G,EIF4A2,EIF3I	0.0152743
21	91	51	22	CELLULAR_BIOSYNTHETIC_PROCESS	7.94139e-26	EIF2S1,EIF3B,EIF3D,EIF3G,RPL19,RPL30,RPS10,EIF4A2,RPL5,RPS19,RPS2,RPL13,EEF1A1,EIF3I,RPL18,RPS5,RPS9,RPL18A,RPL8,RPL29,RPL21,RPL22	2.88272e-22
21	41	51	4	REGULATION_OF_CELLULAR_COMPONENT_ORGANIZATION_AND_BIOGENESIS	0.000782168	EIF3D,EIF3G,EIF4A2,EIF3I	0.0327105
21	26	51	7	RIBONUCLEOPROTEIN_COMPLEX_BIOGENESIS_AND_ASSEMBLY	5.34765e-09	EIF2S1,EIF3B,EIF3D,EIF3G,RPS14,EIF4A2,EIF3I	1.40666e-06
21	23	51	7	PROTEIN_RNA_COMPLEX_ASSEMBLY	2.04889e-09	EIF2S1,EIF3B,EIF3D,EIF3G,RPS14,EIF4A2,EIF3I	6.12937e-07
21	105	51	8	CELLULAR_COMPONENT_ASSEMBLY	1.02412e-05	EIF2S1,EIF3B,EIF3D,EIF3G,RPS14,EIF4A2,EIF3I,SMAD4	0.000906721
21	89	51	22	MACROMOLECULE_BIOSYNTHETIC_PROCESS	4.60586e-26	EIF2S1,EIF3B,EIF3D,EIF3G,RPL19,RPL30,RPS10,EIF4A2,RPL5,RPS19,RPS2,RPL13,EEF1A1,EIF3I,RPL18,RPS5,RPS9,RPL18A,RPL8,RPL29,RPL21,RPL22	2.08991e-22
21	53	51	22	TRANSLATION	6.59485e-32	EIF2S1,EIF3B,EIF3D,EIF3G,RPL19,RPL30,RPS10,EIF4A2,RPL5,RPS19,RPS2,RPL13,EEF1A1,EIF3I,RPL18,RPS5,RPS9,RPL18A,RPL8,RPL29,RPL21,RPL22	1.19697e-27
21	53	51	5	REGULATION_OF_CELLULAR_PROTEIN_METABOLIC_PROCESS	0.000195916	EIF2S1,EIF3D,EIF3G,EIF4A2,EIF3I	0.0108081
22	237	9	4	RNA_METABOLIC_PROCESS	0.000560532	SNRPD3,GEMIN7,SNRPF,LSM5	0.0252448
22	55	9	4	RNA_PROCESSING	1.81249e-06	SNRPD3,GEMIN7,SNRPF,LSM5	0.000217859
22	22	9	2	MRNA_PROCESSING_GO_0006397	0.000695199	GEMIN7,LSM5	0.0300425
22	24	9	2	MRNA_METABOLIC_PROCESS	0.000828206	GEMIN7,LSM5	0.0339321
22	35	9	3	RNA_SPLICING	2.83025e-05	SNRPD3,GEMIN7,SNRPF	0.00214038
3	35	30	3	BIOPOLYMER_CATABOLIC_PROCESS	0.00118876	CDC20,ANAPC10,UBE2C	0.0450438
3	13	30	3	MITOTIC_CELL_CYCLE_CHECKPOINT	5.8813e-05	BUB1B,CCNA2,ZWINT	0.00401299
3	7	30	2	G2_M_TRANSITION_OF_MITOTIC_CELL_CYCLE	0.000763652	ANAPC10,BIRC5	0.032084
3	44	30	11	M_PHASE	4.53795e-16	ANAPC10,AURKA,BIRC5,BUB1B,CCNA2,CDC16,KIF2C,NDC80,TPX2,UBE2C,ZWINT	4.57577e-13
3	40	30	4	MICROTUBULE_BASED_PROCESS	9.16231e-05	CLASP2,KIF2C,MAPRE1,PAFAH1B1	0.00587618
3	176	30	7	ORGANELLE_ORGANIZATION_AND_BIOGENESIS	6.87046e-05	CLASP2,KIF2C,MAPRE1,MIS12,NDC80,PAFAH1B1,ZWINT	0.00450176
3	10	30	3	CELLULAR_PROTEIN_CATABOLIC_PROCESS	2.5097e-05	CDC20,ANAPC10,UBE2C	0.00193491
3	19	30	6	REGULATION_OF_MITOSIS	8.68397e-10	BIRC5,BUB1B,CCNA2,CDC16,UBE2C,ZWINT	2.86571e-07
3	20	30	4	MICROTUBULE_CYTOSKELETON_ORGANIZATION_AND_BIOGENESIS	5.41577e-06	CLASP2,KIF2C,MAPRE1,PAFAH1B1	0.000547996
3	78	30	13	CELL_CYCLE_PROCESS	1.74414e-16	ANAPC10,AURKA,BIRC5,BUB1B,CCNA2,CDC16,FBXO5,KIF2C,NDC80,PAFAH1B1,TPX2,UBE2C,ZWINT	1.97851e-13
3	8	30	2	MITOTIC_SISTER_CHROMATID_SEGREGATION	0.00101228	NDC80,ZWINT	0.0394268
3	61	30	13	MITOTIC_CELL_CYCLE	5.52021e-18	ANAPC10,AURKA,BIRC5,BUB1B,CCNA2,CDC16,FBXO5,KIF2C,NDC80,PAFAH1B1,TPX2,UBE2C,ZWINT	9.10835e-15
3	68	30	11	CELL_CYCLE_PHASE	8.24176e-14	ANAPC10,AURKA,BIRC5,BUB1B,CCNA2,CDC16,KIF2C,NDC80,TPX2,UBE2C,ZWINT	5.27778e-11
3	22	30	4	CELL_CYCLE_CHECKPOINT_GO_0000075	8.08842e-06	BIRC5,BUB1B,CCNA2,ZWINT	0.000752845
3	16	30	3	CHROMOSOME_SEGREGATION	0.000113229	MIS12,NDC80,ZWINT	0.00694293
3	9	30	2	ESTABLISHMENT_OF_ORGANELLE_LOCALIZATION	0.00129393	BIRC5,PAFAH1B1	0.0483227
3	15	30	3	PROTEIN_CATABOLIC_PROCESS	9.25181e-05	CDC20,ANAPC10,UBE2C	0.00591269
3	8	30	2	REGULATION_OF_MITOTIC_CELL_CYCLE	0.00101228	BIRC5,FBXO5	0.0394268
3	28	30	3	CELLULAR_MACROMOLECULE_CATABOLIC_PROCESS	0.00061903	CDC20,ANAPC10,UBE2C	0.0273367
3	33	30	11	MITOSIS	1.19641e-17	ANAPC10,AURKA,BIRC5,BUB1B,CCNA2,CDC16,KIF2C,NDC80,TPX2,UBE2C,ZWINT	1.67037e-14
3	114	30	14	CELL_CYCLE_GO_0007049	7.8713e-16	CDC20,ANAPC10,AURKA,BIRC5,BUB1B,CCNA2,CDC16,FBXO5,KIF2C,NDC80,PAFAH1B1,TPX2,UBE2C,ZWINT	7.1432e-13
3	8	30	2	SISTER_CHROMATID_SEGREGATION	0.00101228	NDC80,ZWINT	0.0394268
3	66	30	7	REGULATION_OF_CELL_CYCLE	9.97829e-08	BIRC5,BUB1B,CCNA2,CDC16,FBXO5,UBE2C,ZWINT	1.90638e-05
3	34	30	11	M_PHASE_OF_MITOTIC_CELL_CYCLE	1.76159e-17	ANAPC10,AURKA,BIRC5,BUB1B,CCNA2,CDC16,KIF2C,NDC80,TPX2,UBE2C,ZWINT	2.28378e-14
3	7	30	2	MICROTUBULE_POLYMERIZATION_OR_DEPOLYMERIZATION	0.000763652	CLASP2,MAPRE1	0.032084
4	44	6	2	M_PHASE	0.00117928	MAD2L1,CDC16	0.0447781
4	19	6	2	REGULATION_OF_MITOSIS	0.000217667	MAD2L1,CDC16	0.0115516
4	33	6	2	MITOSIS	0.000664288	MAD2L1,CDC16	0.0289133
4	34	6	2	M_PHASE_OF_MITOTIC_CELL_CYCLE	0.000705216	MAD2L1,CDC16	0.0301879
5	237	55	14	RNA_METABOLIC_PROCESS	2.04248e-07	SMAD4,BRCA1,CBFB,ESR2,FOS,FOXO4,HIF1A,JUND,MAX,MYC,SAP18,TCF3,TFDP1,TGIF1	3.63441e-05
5	6	55	3	REGULATION_OF_TRANSFORMING_GROWTH_FACTOR_BETA_RECEPTOR_SIGNALING_PATHWAY	2.72132e-05	SMAD4,CDKN2B,ENG	0.00206661
5	76	55	6	NEGATIVE_REGULATION_OF_CELLULAR_METABOLIC_PROCESS	0.000177245	SMAD4,BRCA1,CDKN1A,CDKN2B,RUNX2,TGIF1	0.00999067
5	44	55	8	ENZYME_LINKED_RECEPTOR_PROTEIN_SIGNALING_PATHWAY	2.10375e-08	SMAD4,CDKN2B,ENG,ERBB2IP,FOXO4,SMAD1,SMAD5,SMURF1	4.8333e-06
5	189	55	8	CELL_SURFACE_RECEPTOR_LINKED_SIGNAL_TRANSDUCTION_GO_0007166	0.000961934	SMAD4,CDKN2B,ENG,ERBB2IP,FOXO4,SMAD1,SMAD5,SMURF1	0.0381203
5	174	55	14	TRANSCRIPTION_DNA_DEPENDENT	4.09496e-09	SMAD4,BRCA1,CBFB,ESR2,FOS,FOXO4,HIF1A,JUND,MAX,MYC,SAP18,TCF3,TFDP1,TGIF1	1.10931e-06
5	29	55	4	INTERPHASE	0.000275965	CDKN1A,CDKN2B,FOXO4,KPNA2	0.0143518
5	194	55	12	NEGATIVE_REGULATION_OF_CELLULAR_PROCESS	1.07068e-06	SMAD4,BRCA1,CDKN1A,CDKN2B,CHEK1,FOXO4,HDAC1,MYC,RBBP4,RUNX2,SMURF1,TGIF1	0.000145021
5	174	55	14	RNA_BIOSYNTHETIC_PROCESS	4.09496e-09	SMAD4,BRCA1,CBFB,ESR2,FOS,FOXO4,HIF1A,JUND,MAX,MYC,SAP18,TCF3,TFDP1,TGIF1	1.10931e-06
5	19	55	3	REGULATION_OF_PHOSPHORYLATION	0.0011447	CDKN1A,CDKN2B,IL5	0.0437396
5	68	55	5	CELL_CYCLE_PHASE	0.00086388	CDKN1A,CDKN2B,CHEK1,FOXO4,KPNA2	0.0352961
5	84	55	8	REGULATION_OF_TRANSCRIPTION_FROM_RNA_POLYMERASE_II_PROMOTER	3.47869e-06	BRCA1,FOS,HIF1A,JUND,MYC,SAP18,TFDP1,TGIF1	0.000377215
5	134	55	7	RESPONSE_TO_STRESS	0.00061335	SMAD4,BRCA1,CHEK1,FOS,HIF1A,IL5,TDG	0.027152
5	228	55	20	REGULATION_OF_CELLULAR_METABOLIC_PROCESS	1.47244e-13	SMAD4,BRCA1,CAMK2A,CDKN1A,CDKN2B,EIF2AK4,ENG,ESR2,FOS,FOXO4,HIF1A,IL5,JUND,KPNA2,MYC,RUNX2,SAP18,TCF3,TFDP1,TGIF1	8.90826e-11
5	184	55	16	REGULATION_OF_GENE_EXPRESSION	7.84174e-11	SMAD4,BRCA1,CAMK2A,EIF2AK4,ENG,ESR2,FOS,FOXO4,HIF1A,JUND,MYC,RUNX2,SAP18,TCF3,TFDP1,TGIF1	3.09408e-08
5	148	55	7	POST_TRANSLATIONAL_PROTEIN_MODIFICATION	0.00108087	BRCA1,CAMK2A,CAMK2B,EIF2AK4,IL5,PAK1,SMURF1	0.0416514
5	122	55	12	REGULATION_OF_TRANSCRIPTIONDNA_DEPENDENT	6.45775e-09	SMAD4,BRCA1,ESR2,FOS,FOXO4,HIF1A,JUND,MYC,SAP18,TCF3,TFDP1,TGIF1	1.65082e-06
5	44	55	4	NEGATIVE_REGULATION_OF_TRANSCRIPTION	0.0013431	SMAD4,BRCA1,RUNX2,TGIF1	0.0496482
5	160	55	9	CELL_PROLIFERATION_GO_0008283	5.70111e-05	BRCA1,CDKN1A,CDKN2B,CHEK1,FOXO4,LAMC1,MYC,RBBP4,TFDP1	0.00393442
5	12	55	3	TRANSFORMING_GROWTH_FACTOR_BETA_RECEPTOR_SIGNALING_PATHWAY	0.000280455	SMAD4,CDKN2B,ENG	0.0145436
5	14	55	3	DNA_RECOMBINATION	0.000454044	BRCA1,CHEK1,KPNA2	0.0211848
5	205	55	17	TRANSCRIPTION	3.76055e-11	SMAD4,BRCA1,CAMK2A,CBFB,ENG,ESR2,FOS,FOXO4,HIF1A,JUND,MAX,MYC,RUNX2,SAP18,TCF3,TFDP1,TGIF1	1.5873e-08
5	200	55	9	POSITIVE_REGULATION_OF_BIOLOGICAL_PROCESS	0.000298754	BRCA1,CDKN1A,CDKN2B,HIF1A,IL5,LAMC1,MAPK1,MYC,TCF3	0.0152743
5	66	55	5	RESPONSE_TO_EXTERNAL_STIMULUS	0.000756458	CDKN1A,CDKN2B,FOS,IL5,MAPK1	0.032004
5	78	55	6	NEGATIVE_REGULATION_OF_METABOLIC_PROCESS	0.000203963	SMAD4,BRCA1,CDKN1A,CDKN2B,RUNX2,TGIF1	0.0111504
5	232	55	20	REGULATION_OF_METABOLIC_PROCESS	2.05317e-13	SMAD4,BRCA1,CAMK2A,CDKN1A,CDKN2B,EIF2AK4,ENG,ESR2,FOS,FOXO4,HIF1A,IL5,JUND,KPNA2,MYC,RUNX2,SAP18,TCF3,TFDP1,TGIF1	1.2021e-10
5	20	55	3	CELL_CYCLE_ARREST_GO_0007050	0.00133213	CDKN2B,FOXO4,MYC	0.0494441
5	167	55	16	REGULATION_OF_NUCLEOBASENUCLEOSIDENUCLEOTIDE_AND_NUCLEIC_ACID_METABOLIC_PROCESS	1.78802e-11	SMAD4,BRCA1,CAMK2A,ENG,ESR2,FOS,FOXO4,HIF1A,JUND,KPNA2,MYC,RUNX2,SAP18,TCF3,TFDP1,TGIF1	7.7268e-09
5	123	55	12	REGULATION_OF_RNA_METABOLIC_PROCESS	7.09041e-09	SMAD4,BRCA1,ESR2,FOS,FOXO4,HIF1A,JUND,MYC,SAP18,TCF3,TFDP1,TGIF1	1.78737e-06
5	190	55	9	POSITIVE_REGULATION_OF_CELLULAR_PROCESS	0.000206056	BRCA1,CDKN1A,CDKN2B,HIF1A,IL5,LAMC1,MAPK1,MYC,TCF3	0.0112109
5	128	55	11	TRANSCRIPTION_FROM_RNA_POLYMERASE_II_PROMOTER	1.21074e-07	BRCA1,CBFB,FOS,FOXO4,HIF1A,JUND,MAX,MYC,SAP18,TFDP1,TGIF1	2.28906e-05
5	16	55	6	TRANSMEMBRANE_RECEPTOR_PROTEIN_SERINE_THREONINE_KINASE_SIGNALING_PATHWAY	1.20549e-08	SMAD4,CDKN2B,ENG,SMAD1,SMAD5,SMURF1	2.8789e-06
5	26	55	4	INTERPHASE_OF_MITOTIC_CELL_CYCLE	0.000179369	CDKN1A,CDKN2B,FOXO4,KPNA2	0.0100791
5	104	55	7	PHOSPHORYLATION	0.000135049	CAMK2A,CAMK2B,CDKN1A,CDKN2B,EIF2AK4,IL5,PAK1	0.00800823
5	199	55	12	NEGATIVE_REGULATION_OF_BIOLOGICAL_PROCESS	1.39913e-06	SMAD4,BRCA1,CDKN1A,CDKN2B,CHEK1,FOXO4,HDAC1,MYC,RBBP4,RUNX2,SMURF1,TGIF1	0.000178832
5	140	55	7	ORGAN_DEVELOPMENT	0.000788944	COL1A2,ENG,FOXO4,LAMC1,MEF2C,RUNX2,SMURF1	0.0327674
5	151	55	15	REGULATION_OF_TRANSCRIPTION	5.1252e-11	SMAD4,BRCA1,CAMK2A,ENG,ESR2,FOS,FOXO4,HIF1A,JUND,MYC,RUNX2,SAP18,TCF3,TFDP1,TGIF1	2.06716e-08
5	96	55	8	REGULATION_OF_CELL_PROLIFERATION	9.38637e-06	BRCA1,CDKN1A,CDKN2B,CHEK1,FOXO4,LAMC1,MYC,RBBP4	0.000851813
6	92	7	5	DNA_METABOLIC_PROCESS	4.59773e-08	SMC1A,BRCA1,MCM7,POLA1,RFC1	9.81751e-06
6	42	7	3	DNA_REPAIR	2.08399e-05	SMC1A,BRCA1,POLA1	0.00168109
6	60	7	4	RESPONSE_TO_ENDOGENOUS_STIMULUS	7.3304e-07	SMC1A,BRCA1,MCM7,POLA1	0.000103943
6	16	7	2	CHROMOSOME_SEGREGATION	0.00021376	SMC1A,BRCA1	0.0114785
6	134	7	4	RESPONSE_TO_STRESS	1.84166e-05	SMC1A,BRCA1,MCM7,POLA1	0.00152631
6	24	7	2	RESPONSE_TO_ABIOTIC_STIMULUS	0.000487567	SMC1A,POLA1	0.0225174
6	41	7	3	DNA_REPLICATION	1.93676e-05	MCM7,POLA1,RFC1	0.00158343
6	12	7	2	DNA_DAMAGE_RESPONSESIGNAL_TRANSDUCTION	0.000118058	SMC1A,BRCA1	0.0071664
6	7	7	2	DOUBLE_STRAND_BREAK_REPAIR	3.77598e-05	BRCA1,POLA1	0.00277466
6	20	7	2	DNA_DEPENDENT_DNA_REPLICATION	0.000337046	POLA1,RFC1	0.01676
6	53	7	4	RESPONSE_TO_DNA_DAMAGE_STIMULUS	4.42136e-07	SMC1A,BRCA1,MCM7,POLA1	6.71638e-05
7	55	16	4	RNA_PROCESSING	2.42976e-05	SNRPB,GEMIN6,GEMIN7,PTBP1	0.00189271
7	13	16	2	NUCLEAR_EXPORT	0.000780204	NUPL2,RAE1	0.0327037
7	22	16	3	MRNA_PROCESSING_GO_0006397	4.38917e-05	GEMIN6,GEMIN7,PTBP1	0.00314875
7	14	16	2	RNA_SPLICINGVIA_TRANSESTERIFICATION_REACTIONS	0.000907588	GEMIN6,GEMIN7	0.0366876
7	24	16	3	MRNA_METABOLIC_PROCESS	5.73741e-05	GEMIN6,GEMIN7,PTBP1	0.00394397
7	35	16	4	RNA_SPLICING	3.92273e-06	SNRPB,GEMIN6,GEMIN7,PTBP1	0.000413939
8	107	33	5	REGULATION_OF_BIOLOGICAL_QUALITY	0.000638668	CAV1,EDNRA,LYN,MYC,NCK1	0.0280674
8	9	33	3	POSITIVE_REGULATION_OF_PHOSPHATE_METABOLIC_PROCESS	2.36526e-05	EGFR,LYN,TNK2	0.0018665
8	44	33	6	ENZYME_LINKED_RECEPTOR_PROTEIN_SIGNALING_PATHWAY	3.62925e-07	EGFR,CBLC,EPS8,PTK2B,SHC1,SHC3	5.82928e-05
8	41	33	5	POSITIVE_REGULATION_OF_CELL_PROLIFERATION	6.65235e-06	EGFR,LYN,MYC,NCK1,PTK2B	0.000642235
8	6	33	2	JAK_STAT_CASCADE	0.000664288	LYN,STAT3	0.0289133
8	50	33	4	NEGATIVE_REGULATION_OF_APOPTOSIS	0.000317124	FAS,HDAC1,PIK3R2,YWHAZ	0.0158783
8	8	33	3	POSITIVE_REGULATION_OF_PHOSPHORYLATION	1.58673e-05	EGFR,LYN,TNK2	0.0013395
8	9	33	3	REGULATION_OF_PROTEIN_AMINO_ACID_PHOSPHORYLATION	2.36526e-05	EGFR,LYN,TNK2	0.0018665
8	6	33	2	PHOSPHOLIPASE_C_ACTIVATION	0.000664288	EGFR,EDNRA	0.0289133
8	189	33	8	CELL_SURFACE_RECEPTOR_LINKED_SIGNAL_TRANSDUCTION_GO_0007166	2.56559e-05	EGFR,CBLC,EDNRA,EPS8,IFNG,PTK2B,SHC1,SHC3	0.00196479
8	14	33	3	REGULATION_OF_PROTEIN_MODIFICATION_PROCESS	9.9338e-05	EGFR,LYN,TNK2	0.00617461
8	58	33	4	REGULATION_OF_PROTEIN_METABOLIC_PROCESS	0.000556389	EGFR,LYN,NCK1,TNK2	0.0251205
8	194	33	8	NEGATIVE_REGULATION_OF_CELLULAR_PROCESS	3.08925e-05	CBLC,FAS,HDAC1,MYC,PIK3R2,RBBP4,STAT3,YWHAZ	0.00232655
8	19	33	3	REGULATION_OF_PHOSPHORYLATION	0.000256294	EGFR,LYN,TNK2	0.0134443
8	21	33	3	POSITIVE_REGULATION_OF_CELLULAR_PROTEIN_METABOLIC_PROCESS	0.000347394	LYN,NCK1,TNK2	0.0172273
8	228	33	7	REGULATION_OF_CELLULAR_METABOLIC_PROCESS	0.000607659	EGFR,FOS,LYN,MYC,NCK1,STAT3,TNK2	0.0269658
8	148	33	8	POST_TRANSLATIONAL_PROTEIN_MODIFICATION	4.33647e-06	EGFR,CBLC,CSK,JAK2,LYN,PTK2B,PTPN2,TNK2	0.000454953
8	57	33	4	POSITIVE_REGULATION_OF_METABOLIC_PROCESS	0.00052119	EGFR,LYN,NCK1,TNK2	0.0238879
8	9	33	5	EPIDERMAL_GROWTH_FACTOR_RECEPTOR_SIGNALING_PATHWAY	1.34896e-09	EGFR,CBLC,EPS8,SHC1,SHC3	4.22131e-07
8	205	33	9	BIOPOLYMER_MODIFICATION	5.43467e-06	EGFR,CBLC,CSK,FOS,JAK2,LYN,PTK2B,PTPN2,TNK2	0.000547996
8	48	33	4	HOMEOSTATIC_PROCESS	0.000271223	CAV1,EDNRA,LYN,MYC	0.0141457
8	37	33	4	ANTI_APOPTOSIS	9.84343e-05	FAS,HDAC1,PIK3R2,YWHAZ	0.00614258
8	7	33	3	PEPTIDYL_TYROSINE_PHOSPHORYLATION	9.97926e-06	EGFR,LYN,TNK2	0.000896651
8	17	33	3	PEPTIDYL_AMINO_ACID_MODIFICATION	0.000182123	EGFR,LYN,TNK2	0.0101709
8	160	33	8	CELL_PROLIFERATION_GO_0008283	7.6981e-06	EGFR,EPS8,ERBB4,LYN,MYC,NCK1,PTK2B,RBBP4	0.00072394
8	8	33	3	PEPTIDYL_TYROSINE_MODIFICATION	1.58673e-05	EGFR,LYN,TNK2	0.0013395
8	55	33	4	POSITIVE_REGULATION_OF_CELLULAR_METABOLIC_PROCESS	0.000455527	EGFR,LYN,NCK1,TNK2	0.0211995
8	200	33	8	POSITIVE_REGULATION_OF_BIOLOGICAL_PROCESS	3.83252e-05	EGFR,FAS,IFNG,LYN,MYC,NCK1,PTK2B,TNK2	0.00280485
8	232	33	7	REGULATION_OF_METABOLIC_PROCESS	0.000672001	EGFR,FOS,LYN,MYC,NCK1,STAT3,TNK2	0.0291094
8	22	33	3	POSITIVE_REGULATION_OF_PROTEIN_METABOLIC_PROCESS	0.000399731	LYN,NCK1,TNK2	0.0193987
8	199	33	8	PROTEIN_MODIFICATION_PROCESS	3.69923e-05	EGFR,CBLC,CSK,JAK2,LYN,PTK2B,PTPN2,TNK2	0.00272931
8	92	33	7	PROTEIN_AMINO_ACID_PHOSPHORYLATION	1.96719e-06	EGFR,CBLC,CSK,JAK2,LYN,PTK2B,TNK2	0.000233363
8	8	33	2	POSITIVE_REGULATION_OF_PROTEIN_MODIFICATION_PROCESS	0.00122409	LYN,TNK2	0.0460938
8	61	33	4	NEGATIVE_REGULATION_OF_DEVELOPMENTAL_PROCESS	0.000671936	FAS,HDAC1,PIK3R2,YWHAZ	0.0291094
8	190	33	7	POSITIVE_REGULATION_OF_CELLULAR_PROCESS	0.000206305	EGFR,FAS,LYN,MYC,NCK1,PTK2B,TNK2	0.0112109
8	104	33	7	PHOSPHORYLATION	4.46449e-06	EGFR,CBLC,CSK,JAK2,LYN,PTK2B,TNK2	0.000465692
8	199	33	8	NEGATIVE_REGULATION_OF_BIOLOGICAL_PROCESS	3.69923e-05	CBLC,FAS,HDAC1,MYC,PIK3R2,RBBP4,STAT3,YWHAZ	0.00272931
8	53	33	4	REGULATION_OF_CELLULAR_PROTEIN_METABOLIC_PROCESS	0.000395911	EGFR,LYN,NCK1,TNK2	0.0193166
8	50	33	4	NEGATIVE_REGULATION_OF_PROGRAMMED_CELL_DEATH	0.000317124	FAS,HDAC1,PIK3R2,YWHAZ	0.0158783
8	27	33	6	TRANSMEMBRANE_RECEPTOR_PROTEIN_TYROSINE_KINASE_SIGNALING_PATHWAY	1.67551e-08	EGFR,CBLC,EPS8,PTK2B,SHC1,SHC3	3.94942e-06
8	214	33	7	INTRACELLULAR_SIGNALING_CASCADE	0.000419568	EGFR,EDNRA,JAK2,LYN,SHC1,STAT3,TNK2	0.0200928
8	96	33	6	REGULATION_OF_CELL_PROLIFERATION	3.54387e-05	EGFR,LYN,MYC,NCK1,PTK2B,RBBP4	0.00264696
9	92	9	6	DNA_METABOLIC_PROCESS	3.26427e-09	CDK2,MCM2,MCM3,MCM7,POLE2,TP53	9.25727e-07
9	60	9	4	RESPONSE_TO_ENDOGENOUS_STIMULUS	2.5779e-06	CCNA2,MCM7,POLE2,TP53	0.000299929
9	78	9	3	CELL_CYCLE_PROCESS	0.000311626	CDK2,CCNA2,PRC1	0.0157111
9	61	9	3	MITOTIC_CELL_CYCLE	0.000150625	CDK2,CCNA2,PRC1	0.00879049
9	134	9	4	RESPONSE_TO_STRESS	6.27669e-05	CCNA2,MCM7,POLE2,TP53	0.00417296
9	41	9	5	DNA_REPLICATION	4.23098e-09	CDK2,MCM2,MCM3,MCM7,POLE2	1.1293e-06
9	12	9	2	DNA_DAMAGE_RESPONSESIGNAL_TRANSDUCTION	0.000201546	CCNA2,TP53	0.0110515
9	114	9	5	CELL_CYCLE_GO_0007049	7.7933e-07	CDK2,CCNA2,MCM2,PRC1,TP53	0.00010965
9	20	9	2	DNA_DEPENDENT_DNA_REPLICATION	0.00057348	CDK2,MCM3	0.0256371
9	53	9	4	RESPONSE_TO_DNA_DAMAGE_STIMULUS	1.55945e-06	CCNA2,MCM7,POLE2,TP53	0.000192544
9	66	9	3	REGULATION_OF_CELL_CYCLE	0.000190309	CDK2,CCNA2,TP53	0.0105448
