# Supplementary material for: Voting-Based Cancer Module Identification by Combining Topological and Data-Driven Properties
Source: PLoS One. 2013 Aug 5;8(8):e70498. doi: 10.1371/journal.pone.0070498 (PMC3734239; doi:10.1371/journal.pone.0070498)
Supplement: Table S8 — Summary of enrichment test results for OVC modules (VToD algorithm). (XLSX) [file pone.0070498.s017.xlsx]

## Sheet: S8-OVC Enrichment Summery(VTod)
ModuleID	Kegg_Terms	Kegg_genes	Kegg_q_value	Biocharta_Terms	Biocharta_genes	Biocharta_q_value	GO_bp_Terms	GO_bp_genes	GO_bp_q_value	moduleSize	Num_all_relations	Perc_GE_GE	Perc_CNA_GE	Perc_CNA_CNA	CGC_overlap_q_value	CGC_overlap_genes	OVC_overlap_q_value	OVC_overlap_genes
1	KEGG_MAPK_SIGNALING_PATHWAY;KEGG_ERBB_SIGNALING_PATHWAY;KEGG_CYTOKINE_CYTOKINE_RECEPTOR_INTERACTION;KEGG_CHEMOKINE_SIGNALING_PATHWAY;KEGG_ENDOCYTOSIS;KEGG_MTOR_SIGNALING_PATHWAY;KEGG_APOPTOSIS;KEGG_AXON_GUIDANCE;KEGG_VEGF_SIGNALING_PATHWAY;KEGG_FOCAL_ADHESION;KEGG_ADHERENS_JUNCTION;KEGG_TIGHT_JUNCTION;KEGG_TOLL_LIKE_RECEPTOR_SIGNALING_PATHWAY;KEGG_RIG_I_LIKE_RECEPTOR_SIGNALING_PATHWAY;KEGG_JAK_ST…	AKT1;CDC42;EGF;HRAS;MAP2K3;MAP2K4;MAP3K1;NFKB1;PPM1A;RAC1;RASA1;PIK3R1;ABL1;AKT1;CBL;EGF;ERBB3;HRAS;MAP2K4;EGF;GHR;IL12B;IL23R;IL2RA;IL7R;VEGFA;PIK3R1;AKT1;CDC42;HRAS;NFKB1;PRKCZ;PXN;RAC1;STAT3;VAV2;VAV3;CBL;CDC42;EGF;ERBB3;HGS;HRAS;IL2RA;PRKCZ;PIK3R1;AKT1;VEGFA;PIK3R1;AKT1;BCL2L1;NFKB1;ABL1;CDC42;FES;FYN;HRAS;RAC1;RASA1;PIK3R1;AKT1;CDC42;HRAS;PXN;RAC1;VEGFA;PIK3R1;AKT1;CCND3;CDC42;DOCK1;EGF;FYN;…	4.56359763461538e-08;5.62326802857143e-09;0.000102172700559441;1.61490489375e-10;2.94040767878788e-06;0.0128048229215686;0.00198041113274336;2.56368632164948e-06;1.06091344285714e-06;1.8528285375e-14;0.00249987985714286;5.93163573529412e-05;1.11459470357143e-07;0.00851884040689655;2.86255953e-15;0.0145970082467532;7.08918075e-07;8.44056775862069e-11;3.53393357142857e-10;1.8468126e-11;2.4394158656…	BIOCARTA_NO1_PATHWAY;BIOCARTA_AGR_PATHWAY;BIOCARTA_AKT_PATHWAY;BIOCARTA_AT1R_PATHWAY;BIOCARTA_CHEMICAL_PATHWAY;BIOCARTA_ATM_PATHWAY;BIOCARTA_BCELLSURVIVAL_PATHWAY;BIOCARTA_BCR_PATHWAY;BIOCARTA_BIOPEPTIDES_PATHWAY;BIOCARTA_CDMAC_PATHWAY;BIOCARTA_CBL_PATHWAY;BIOCARTA_CD40_PATHWAY;BIOCARTA_CERAMIDE_PATHWAY;BIOCARTA_TID_PATHWAY;BIOCARTA_HDAC_PATHWAY;BIOCARTA_GCR_PATHWAY;BIOCARTA_CTCF_PATHWAY;BIOCARTA…	AKT1;VEGFA;CDC42;PXN;RAC1;PIK3R1;AKT1;GHR;NFKB1;HRAS;MAP2K4;MAP3K1;RAC1;AKT1;BCL2L1;PXN;ABL1;NFKB1;PIK3R1;AKT1;HRAS;MAP3K1;RAC1;FYN;HRAS;STAT3;HRAS;NFKB1;CBL;EGF;MAP3K1;NFKB1;MAP2K4;MAP3K1;NFKB1;NFKB1;RB1;PIK3R1;AKT1;INSR;PIK3R1;AKT1;NFKB1;PIK3R1;PTEN;PIK3R1;HRAS;NFKB1;PXN;PIK3R1;EGF;HRAS;JAK1;MAP2K4;MAP3K1;RASA1;STAT3;PIK3R1;FYN;HRAS;PXN;HRAS;STAT3;MAP2K4;MAP3K1;RB1;PIK3R1;HRAS;MAP2K4;MAP3K1;HRA…	0.0196105353880266;0.00134715443138075;4.0396100853211e-05;0.00233481231578947;0.037166749375;0.00360933893220339;0.0151447804988124;0.00753001573333333;0.0002484154833125;0.00298400093090909;0.000962681825777778;3.06910970847458e-06;4.21585610833333e-11;7.27579886486487e-06;0.030753118946281;8.64738374045802e-05;6.0819624140625e-06;8.70966746268657e-05;0.0109160662849873;1.78684152181818e-09;2.6…	REGULATION_OF_BIOLOGICAL_QUALITY;ENZYME_LINKED_RECEPTOR_PROTEIN_SIGNALING_PATHWAY;CELL_DEVELOPMENT;INSULIN_RECEPTOR_SIGNALING_PATHWAY;NEGATIVE_REGULATION_OF_APOPTOSIS;REGULATION_OF_KINASE_ACTIVITY;CELL_ACTIVATION;REGULATION_OF_PROTEIN_KINASE_ACTIVITY;MACROMOLECULAR_COMPLEX_ASSEMBLY;T_CELL_PROLIFERATION;POSITIVE_REGULATION_OF_IMMUNE_SYSTEM_PROCESS;REGULATION_OF_MOLECULAR_FUNCTION;CELL_SURFACE_RECE…	AKT1;BCL2L1;F2RL1;GDNF;PTEN;RASA1;RB1;PIK3R1;AKT1;CBL;CD3E;EGF;ERBB3;FRS2;INSR;PXN;ABL1;ADAM12;AKT1;BCL2L1;DOCK1;GDNF;IL12B;IL2RA;NFKB1;PRKCE;PRKCZ;PSEN1;PTEN;RASA1;VEGFA;PIK3R1;AKT1;INSR;BCL2L1;GDNF;NFKB1;PRKCZ;PSEN1;RASA1;VEGFA;CCND3;EGF;MAP2K3;PTEN;RB1;CD3E;HDAC4;IL12B;CD2AP;CD3E;CDC42;INSR;PXN;CD3E;IL12B;CD3E;FYN;IL12B;ABL1;CCND3;EGF;MAP2K3;PSEN1;PTEN;RB1;PIK3R1;AKT1;CBL;CD3E;DOCK1;EGF;ERBB3;…	0.00343279524590164;0.0000000082947315;0.0000000518113134;0.00148861615072202;0.0000753532056213018;0.00375434805825243;0.0223558259529148;0.019729963699422;0.0427540170837344;0.0157250221646341;0.00298576685;0.000000000307264392857143;0.0339988255813954;0.00435175937007874;0.0272974997334755;0.0000000170683513392857;0.0274080638977636;0.0329587081218274;0.00404218947368421;0.0148639608333333;0.0…	63	1953	0.000512033	0.0174091	0.105479	1.78591e-10	_;PIK3R1;ABL1;AKT1;CBL;CCND3;HRAS;JAK1;MAP2K4;PTEN;PTPN11;RB1;	8.76981e-09	_;PIK3R1;BCL2L1;EGF;PTEN;STAT3;VEGFA;
2	KEGG_PURINE_METABOLISM;KEGG_PYRIMIDINE_METABOLISM;KEGG_RNA_DEGRADATION;KEGG_RNA_POLYMERASE;KEGG_BASAL_TRANSCRIPTION_FACTORS;KEGG_DNA_REPLICATION;KEGG_SPLICEOSOME;KEGG_NUCLEOTIDE_EXCISION_REPAIR;KEGG_MISMATCH_REPAIR;KEGG_HOMOLOGOUS_RECOMBINATION;KEGG_ERBB_SIGNALING_PATHWAY;KEGG_CELL_CYCLE;KEGG_OOCYTE_MEIOSIS;KEGG_WNT_SIGNALING_PATHWAY;KEGG_HUNTINGTONS_DISEASE;KEGG_PATHWAYS_IN_CANCER;KEGG_COLORECTA…	POLR2H;POLE;POLR2K;POLR2L;POLR3A;POLR3B;DDX6;EXOSC10;EXOSC4;EXOSC5;LSM2;LSM7;SKIV2L;POLR2H;POLR2K;POLR2L;POLR3A;POLR3B;GTF2B;GTF2H2;GTF2H3;GTF2H4;TAF13;TAF2;TAF4B;TAF5;TAF9;TBP;MCM4;MCM6;MCM7;POLE;RFC4;RFC5;RPA2;RPA3;CDC40;EIF4A3;HNRNPU;HSPA1A;LSM2;LSM7;PRPF6;SF3A2;SF3B4;SMNDC1;SNRPA;SNRPA1;SNRPD2;SNRPF;SRSF5;THOC4;TXNL4A;CCNH;CDK7;ERCC1;ERCC2;GTF2H2;GTF2H3;GTF2H4;MNAT1;POLE;RFC4;RFC5;RPA2;RPA3;M…	0.00876702846575342;0.00105609707010309;1.70139062105263e-05;1.29766770810811e-05;9.12949442e-11;1.34711968421053e-07;1.8528285375e-14;8.32836762e-15;0.000282275403636364;0.0203346291743119;0.00894191064163822;3.53393357142857e-10;0.0241586370348837;0.0264692311815562;0.0124573530592105;5.39509671111111e-05;0.00650876698909091;0.00762475718181818;0.047653345691906;0.00160244395754717;0.0025022541…	BIOCARTA_ATM_PATHWAY;BIOCARTA_CARM_ER_PATHWAY;BIOCARTA_MCM_PATHWAY;BIOCARTA_G1_PATHWAY;BIOCARTA_VDR_PATHWAY;BIOCARTA_CELLCYCLE_PATHWAY;BIOCARTA_SKP2E2F_PATHWAY;BIOCARTA_EGF_PATHWAY;BIOCARTA_HCMV_PATHWAY;BIOCARTA_P53HYPOXIA_PATHWAY;BIOCARTA_IGF1_PATHWAY;BIOCARTA_IL2RB_PATHWAY;BIOCARTA_RACCYCD_PATHWAY;BIOCARTA_GLEEVEC_PATHWAY;BIOCARTA_INSULIN_PATHWAY;BIOCARTA_EGFR_SMRTE_PATHWAY;BIOCARTA_PPARA_PATHW…	ABL1;ATM;JUN;CREBBP;NCOR2;TBP;CDK2;MCM4;MCM6;MCM7;ABL1;ATM;CDK2;E2F1;RB1;CREBBP;RXRA;CCNH;CDK2;CDK7;E2F1;RB1;CDK2;CUL1;E2F1;RB1;JUN;PIK3R1;SRF;AKT1;PIK3R1;RB1;AKT1;ATM;HSPA1A;AKT1;E2F1;MYC;PIK3R1;SOCS3;AKT1;CDK2;E2F1;PIK3R1;RB1;AKT1;JUN;MYC;PIK3R1;NCOR2;RXRA;ZBTB16;CREBBP;HSPA1A;JUN;MYC;NCOR2;NR2F1;PIK3R1;RB1;RXRA;E2F1;JUN;NCOR2;JUN;PIK3R1;GTF2B;NCOR2;RXRA;TBP;ATM;CDK2;E2F1;RB1;AKT1;PIK3R1;ATM;CD…	0.0232472657601713;0.0175512692986425;0.000861092692727273;0.000633774222439024;0.0103350213105263;0.000451987586842105;0.000257291100416667;0.0456560654738878;0.00919139608333333;0.0131989038461538;0.00031464937283237;0.00136459485555556;0.0060344936996997;3.0113822375e-07;0.0244221655223881;3.08796225714286e-05;0.00204346342205323;0.0434119709551657;0.000504683196373057;0.001700463646;1.8395162…	DNA_METABOLIC_PROCESS;RNA_METABOLIC_PROCESS;DNA_REPAIR;NEGATIVE_REGULATION_OF_NUCLEOBASENUCLEOSIDENUCLEOTIDE_AND_NUCLEIC_ACID_METABOLIC_PROCESS;NEGATIVE_REGULATION_OF_CELLULAR_METABOLIC_PROCESS;POSITIVE_REGULATION_OF_TRANSCRIPTIONDNA_DEPENDENT;CHROMATIN_REMODELING;CELL_DEVELOPMENT;POSITIVE_REGULATION_OF_TRANSCRIPTION_FROM_RNA_POLYMERASE_II_PROMOTER;MACROMOLECULAR_COMPLEX_ASSEMBLY;RESPONSE_TO_ENDO…	ABL1;ASF1A;ATM;BLM;BNIP3;CDK2;DBF4;ERCC1;ERCC2;GTF2H4;MCM7;MNAT1;MSH2;MSH4;POLE;POLL;RAD17;RAN;RFC4;RPA2;RPA3;TERT;TOP2A;ABL1;BTF3;CCNH;CDC40;CDK7;CHD1;CPSF1;CPSF6;CREBBP;CTCF;DEK;DR1;E2F1;EDF1;ERCC2;FUBP1;GEMIN7;GFI1B;GTF2B;GTF2H4;GTF3C4;HNRNPR;ILF3;MLL;MNAT1;MYC;NFIC;NFIX;NFYA;NFYB;NOL3;NOLC1;POLR2K;POLR2L;POU2F2;PRPF6;RB1;RXRA;SF3A2;SF3B4;SMARCC2;SMNDC1;SNAPC4;SNRPA1;SNRPD2;SNRPF;SRPK1;SRRM1;S…	8.74168435344827e-14;3.3120577875e-38;0.000000118314388138686;0.00000177914939698492;0.00000235367503521127;0.000010607025;0.015756679;0.0232536723273942;0.0000191123894329897;0.00000362099841409692;0.0000000281186794871795;1.99443305769231e-24;0.020022550862069;0.00771410457446809;0.00114631726711027;0.000000982421443548387;0.0399279495614035;0.0000617143130699088;0.00000762386772908367;0.000000…	187	17391	0.00879765	0.0302455	0.0908516	4.64629e-16	_;ABL1;AKT1;ARNT;ATM;BCL3;BLM;CREBBP;DDX6;DEK;ERCC2;JUN;MLL;MSH2;MYC;PIK3R1;RB1;REL;SRSF3;TRIM24;TTF1;ZBTB16;ZMYM2;	0.000776572	_;CDK2;MYC;PIK3R1;SFN;
3	KEGG_PYRIMIDINE_METABOLISM;KEGG_RNA_DEGRADATION;KEGG_RNA_POLYMERASE;KEGG_DNA_REPLICATION;KEGG_SPLICEOSOME;KEGG_NUCLEOTIDE_EXCISION_REPAIR;KEGG_MISMATCH_REPAIR;KEGG_HOMOLOGOUS_RECOMBINATION;KEGG_CELL_CYCLE;KEGG_WNT_SIGNALING_PATHWAY;KEGG_ADHERENS_JUNCTION;KEGG_PROGESTERONE_MEDIATED_OOCYTE_MATURATION;KEGG_PATHOGENIC_ESCHERICHIA_COLI_INFECTION;KEGG_PATHWAYS_IN_CANCER;KEGG_COLORECTAL_CANCER;KEGG_RENA…	POLR2K;POLR2H;POLR2L;POLR3A;DDX6;EXOSC10;EXOSC5;LSM2;SKIV2L;MCM2;MCM4;MCM6;MCM7;RFC4;RFC5;RPA2;RPA3;CDC40;LSM2;NCBP2;SNRPA1;SNRPD2;SNRPF;U2AF1;CCNH;CDK7;ERCC1;ERCC2;MNAT1;RFC4;RFC5;RPA2;RPA3;MSH2;RFC4;RFC5;RPA2;RPA3;RAD51;RAD52;RPA2;RPA3;ABL1;CCNB1;CCNH;CDK2;CDK7;CREBBP;E2F1;MCM2;MCM4;MCM6;MCM7;RB1;CREBBP;CSNK2B;JUN;LEF1;PRKACA;ACTB;CREBBP;CSNK2B;LEF1;CCNB1;CDK2;PIK3R1;PRKACA;ABL1;ACTB;ARPC3;ABL1…	0.0226262031858407;0.000924741486315789;0.000202122804;2.16558471428571e-08;0.000342704468571429;2.0416755e-09;9.79526429577465e-05;0.000583854502702703;2.3542593e-07;0.0434418450793651;0.0362783802197802;0.0402974881621622;0.0354214825069638;3.57758235294118e-06;0.0202588968;0.0441997541952507;0.000397999786592179;0.0070828707;0.0108763388770764	BIOCARTA_ATM_PATHWAY;BIOCARTA_MCM_PATHWAY;BIOCARTA_G1_PATHWAY;BIOCARTA_CELLCYCLE_PATHWAY;BIOCARTA_SKP2E2F_PATHWAY;BIOCARTA_RACCYCD_PATHWAY;BIOCARTA_PPARA_PATHWAY;BIOCARTA_NGF_PATHWAY;BIOCARTA_P53_PATHWAY;BIOCARTA_P27_PATHWAY;BIOCARTA_ATRBRCA_PATHWAY;BIOCARTA_ACH_PATHWAY;BIOCARTA_CDC42RAC_PATHWAY;BIOCARTA_PTC1_PATHWAY;BIOCARTA_ARF_PATHWAY	ABL1;JUN;RAD51;RBBP8;CDK2;MCM2;MCM4;MCM6;MCM7;ABL1;CDK2;E2F1;RB1;CCNB1;CCNH;CDK2;CDK7;E2F1;RB1;CDK2;E2F1;RB1;CDK2;E2F1;PIK3R1;RB1;CREBBP;JUN;NR2F1;PIK3R1;RB1;JUN;PIK3R1;RAD1;RAD17;RAD51;PIK3R1;TERT;ARPC3;PIK3R1;CCNB1;CCNH;CDK7;MNAT1;ABL1;E2F1;PIK3R1;RB1	0.000930019778280543;1.42076188068182e-05;0.0031920099787234;9.70062427272727e-06;0.00338066341463415;0.00179832887635659;0.00140255452285714;0.0163918200233645;0.0132081132178218;0.00524097510094637;0.00189960328390805;0.0284210066666667;0.0435469605058366;0.000234298335833333	DNA_METABOLIC_PROCESS;BIOPOLYMER_CATABOLIC_PROCESS;RNA_METABOLIC_PROCESS;DNA_REPAIR;NEGATIVE_REGULATION_OF_NUCLEOBASENUCLEOSIDENUCLEOTIDE_AND_NUCLEIC_ACID_METABOLIC_PROCESS;NEGATIVE_REGULATION_OF_CELLULAR_METABOLIC_PROCESS;POSITIVE_REGULATION_OF_TRANSCRIPTIONDNA_DEPENDENT;CHROMATIN_REMODELING;POSITIVE_REGULATION_OF_TRANSCRIPTION_FROM_RNA_POLYMERASE_II_PROMOTER;MACROMOLECULAR_COMPLEX_ASSEMBLY;MEIO…	ABL1;ASF1A;BNIP3;CDK2;ERCC1;ERCC2;KPNA2;MCM2;MCM7;MNAT1;MSH2;POLL;RAD1;RAD17;RAD51;RAD52;RBBP8;RFC4;RPA2;RPA3;TERT;TOP2A;BNIP3;ERCC1;ERCC2;PPP1R8;UBE2D3;USP33;POLR2K;ABL1;BTF3;CCNH;CDC40;CDK7;CHD1;CPSF1;CPSF6;CREBBP;CTCF;DEK;DR1;E2F1;ERCC2;FUBP1;GFI1B;HNRNPR;ILF3;MLL;MNAT1;NCBP2;NFIX;NFYA;NFYB;NOL3;POLR2L;POU2F2;PPP1R8;RB1;RBBP8;SMARCC2;SNRPA1;SNRPD2;SNRPF;SRPK1;SRRM1;SUB1;SUPT5H;TAF2;TCEB3;TFAP2…	6.756091875e-15;0.00926685745912807;5.92684125e-27;0.00000000897410413366337;0.0000000128379193990385;0.000000144411776408451;0.00013283840625;0.00878489718358832;0.0011201768129771;0.0087905640625;0.0173784898026316;3.43963514583333e-17;0.048189780055918;0.00456390387931035;0.000000858671167127072;0.0101187944295302;0.00000950525773584906;0.00149491204054054;0.00094210875;0.000281001744525547;0.…	146	10585	0.0164384	0.0376949	0.0894662	1.39475e-12	_;ABL1;ARNT;BCL3;CREBBP;DDX6;DEK;ERCC2;JUN;MLL;MSH2;PIK3R1;RAD1;RB1;REL;SRSF3;ZBTB16;ZMYM2;	0.0365258	_;CDK2;PIK3R1;
4	KEGG_MAPK_SIGNALING_PATHWAY;KEGG_ERBB_SIGNALING_PATHWAY;KEGG_CALCIUM_SIGNALING_PATHWAY;KEGG_CHEMOKINE_SIGNALING_PATHWAY;KEGG_CELL_CYCLE;KEGG_OOCYTE_MEIOSIS;KEGG_P53_SIGNALING_PATHWAY;KEGG_ENDOCYTOSIS;KEGG_APOPTOSIS;KEGG_WNT_SIGNALING_PATHWAY;KEGG_AXON_GUIDANCE;KEGG_VEGF_SIGNALING_PATHWAY;KEGG_FOCAL_ADHESION;KEGG_ADHERENS_JUNCTION;KEGG_TIGHT_JUNCTION;KEGG_GAP_JUNCTION;KEGG_NATURAL_KILLER_CELL_MEDI…	PRKACA;AKT1;CDC42;GADD45A;GADD45B;GNA12;HRAS;HSPA1A;HSPA2;HSPA8;MEF2C;MYC;NF1;NFKB1;PAK2;PPP3R1;PPP5C;RAP1A;RASA1;STMN1;TNF;AKT1;CDKN1A;ERBB2;HRAS;MYC;PAK2;PRKACA;ADRB2;ATP2B1;ERBB2;ITPKA;ITPR1;NOS1;NOS3;PPP3R1;PRKACA;AKT1;CDC42;GNB1;GSK3A;HRAS;NFKB1;PRKCZ;RAP1A;CCNE1;CDKN1A;CDKN2A;CHEK1;FZR1;GADD45A;GADD45B;MCM2;MYC;PCNA;PLK1;PTTG1;YWHAZ;PRKACA;AURKA;CCNE1;IGF1;ITPR1;PGR;PLK1;PPP2R1B;PPP3R1;PTTG…	4.4151099e-12;0.00112689001818182;0.000225724499622641;0.000258862836296296;2.5586718e-07;2.42615252307692e-06;1.47502952790698e-06;2.9981278e-07;0.00137561934975369;0.00105281136683938;2.5481535e-06;0.00405648549034749;0.000329789289017341;2.05896697931034e-06;3.88572428684211e-07;5.24434911940298e-05;0.00302482311740891;0.000113981742739726;0.00189562381607143;0.000150462044605263;2.99514351639…	BIOCARTA_GRANULOCYTES_PATHWAY;BIOCARTA_AGR_PATHWAY;BIOCARTA_SPPA_PATHWAY;BIOCARTA_ATM_PATHWAY;BIOCARTA_BIOPEPTIDES_PATHWAY;BIOCARTA_CDMAC_PATHWAY;BIOCARTA_CASPASE_PATHWAY;BIOCARTA_CCR3_PATHWAY;BIOCARTA_G2_PATHWAY;BIOCARTA_LAIR_PATHWAY;BIOCARTA_TID_PATHWAY;BIOCARTA_HDAC_PATHWAY;BIOCARTA_GCR_PATHWAY;BIOCARTA_CXCR4_PATHWAY;BIOCARTA_CELLCYCLE_PATHWAY;BIOCARTA_P35ALZHEIMERS_PATHWAY;BIOCARTA_ERK_PATHWA…	ICAM1;ITGB2;TNF;CDC42;GIT2;PAK2;GNB1;HRAS;CDKN1A;CHEK1;GADD45A;NFKB1;TP73;CDK5;GNB1;HRAS;HRAS;MYC;NFKB1;TNF;CASP1;DFFA;LMNB1;CDKN1A;CHEK1;GADD45A;PLK1;HSPA1A;NFKB1;TNF;AKT1;IGF1;MEF2C;NFATC1;ADRB2;AKT1;GNB1;NFKB1;NOS3;GNB1;HRAS;NFKB1;CCNE1;CDKN1A;CDKN2A;CDK5;CSNK1D;GNB1;HRAS;MYC;DFFA;LMNB1;PAK2;SPTAN1;HRAS;NFATC1;PAK2;GNB1;HRAS;NFATC1;NFKB1;NFKB1;TNF;CDK11B;DFFA;LMNB1;NFKB1;PAK2;PSEN1;RASA1;SPTAN…	0.00567598803975535;0.0164347805263158;0.041624154015748;0.000115420645179856;0.0428969124657534;0.000245490759299363;0.0216090854545455;0.00186164108038462;0.00863541183606557;0.00365052868581081;3.60847380384615e-05;0.00334638669473684;0.00983765606596306;0.004852862514377;0.0277117508921162;0.0232472657601713;7.41537825e-07;6.70895900813008e-05;0.0123633590904523;0.0354379371779141;0.000280224…	REGULATION_OF_BIOLOGICAL_QUALITY;DNA_METABOLIC_PROCESS;BIOPOLYMER_CATABOLIC_PROCESS;NUCLEAR_IMPORT;NEGATIVE_REGULATION_OF_CELLULAR_METABOLIC_PROCESS;ESTABLISHMENT_OF_PROTEIN_LOCALIZATION;NERVOUS_SYSTEM_DEVELOPMENT;CELL_DEVELOPMENT;NEGATIVE_REGULATION_OF_APOPTOSIS;REGULATION_OF_KINASE_ACTIVITY;REGULATION_OF_PROTEIN_KINASE_ACTIVITY;REGULATION_OF_MOLECULAR_FUNCTION;CELL_SURFACE_RECEPTOR_LINKED_SIGNA…	AKT1;AURKA;CDKN1A;CDKN2A;FGD6;GNA12;GTPBP4;MBP;MYC;NF1;RASA1;CDKN2A;CHEK1;CSNK1D;DFFA;DNMT1;GADD45A;GTPBP4;IGF1;MCM2;RAD1;RPA2;TP73;CDKN2A;DFFA;FZR1;PPP1R8;UBE3A;ZFP36;AKT1;CDH1;NF1;TNF;APC;ARHGEF2;CDKN1A;CDKN2A;CENPF;DNMT1;GTPBP4;TNF;ZBTB16;AKT1;AP1M2;CDC37;CDH1;CEP290;NF1;TNF;BAIAP2;CDK5;CEP290;EPHB2;GMFB;MBP;MEF2C;NF1;PAFAH1B3;UBE3A;ZBTB16;AKT1;ALB;BAIAP2;CDK5;CDKN1A;CDKN2A;CEP290;DFFA;ERC1;GA…	0.00838774615384615;0.000259780868518519;0.0232779655937847;0.0328724519817073;0.00631959046052632;0.0391315149656526;0.00482898971962617;0.0000074313263253012;0.000208331604166667;0.000000128004807857143;0.00000121717095238095;0.0101187944295302;0.00411093975474684;0.000000200992037671233;0.00389407813001605;0.0357213379120879;0.0000105300629664179;0.000000391762146226415;0.0485514420391061;0.00…	182	16471	0.00673912	0.0305385	0.105276	2.60065e-10	_;AKAP9;AKT1;APC;CDH1;CDKN2A;ERBB2;ERC1;HRAS;MLLT4;MYC;NF1;PAFAH1B2;PIM1;RAD1;SRGAP3;ZBTB16;	8.83366e-13	_;APC;AURKA;CCNE1;CDKN1A;CDKN2A;DAB2;ERBB2;ICAM1;MYC;PRKCI;SFN;
5	KEGG_PYRIMIDINE_METABOLISM;KEGG_RNA_POLYMERASE;KEGG_BASAL_TRANSCRIPTION_FACTORS;KEGG_DNA_REPLICATION;KEGG_BASE_EXCISION_REPAIR;KEGG_NUCLEOTIDE_EXCISION_REPAIR;KEGG_CELL_CYCLE;KEGG_OOCYTE_MEIOSIS;KEGG_P53_SIGNALING_PATHWAY;KEGG_PROGESTERONE_MEDIATED_OOCYTE_MATURATION;KEGG_PATHWAYS_IN_CANCER;KEGG_GLIOMA;KEGG_PROSTATE_CANCER;KEGG_MELANOMA;KEGG_SMALL_CELL_LUNG_CANCER	POLR2L;POLE;POLR2K;POLR2L;POLR2K;GTF2H3;TAF11;TBP;MCM2;PCNA;POLE;PCNA;POLE;GTF2H3;PCNA;POLE;CDK2;CDKN1A;MCM2;PCNA;RB1;AR;CDK2;IGF1;PRKACA;CDK2;CDKN1A;IGF1;CDK2;IGF1;PRKACA;AR;ARNT;CDK2;CDKN1A;IGF1;RB1;RXRA;ZBTB16;CDKN1A;IGF1;RB1;AR;CDK2;CDKN1A;IGF1;RB1;CDK2;RB1;RXRA	0.0213103142686567;0.0235031823323615;0.0057673165204461;0.0370461942622951;0.00790087183333333;0.00389271366536965;0.015992567073955;0.028083733125;0.0337263379831933;0.000241634274;0.000734616794680851;0.0362783802197802	BIOCARTA_MCM_PATHWAY;BIOCARTA_G1_PATHWAY;BIOCARTA_CELLCYCLE_PATHWAY;BIOCARTA_SKP2E2F_PATHWAY;BIOCARTA_EPONFKB_PATHWAY;BIOCARTA_IGF1_PATHWAY;BIOCARTA_RACCYCD_PATHWAY;BIOCARTA_EGFR_SMRTE_PATHWAY;BIOCARTA_RARRXR_PATHWAY;BIOCARTA_P53_PATHWAY;BIOCARTA_PS1_PATHWAY;BIOCARTA_RB_PATHWAY;BIOCARTA_P27_PATHWAY	CDK2;MCM2;CDK2;CDKN1A;RB1;CDK2;RB1;ARNT;CDKN1A;IGF1;SRF;RXRA;THRA;ZBTB16;RXRA;TBP;CDK2;CDKN1A;PCNA;RB1;DLL1;NOTCH1	0.0260404640251572;0.00476104008143322;0.0038901327852349;0.0159960372877359;0.0115858464492386;0.0031920099787234;0.00045324290104712;0.00792294793409742;6.70895900813008e-05;0.0207162778193833	DNA_METABOLIC_PROCESS;RNA_METABOLIC_PROCESS;MUSCLE_DEVELOPMENT;NEGATIVE_REGULATION_OF_CELLULAR_METABOLIC_PROCESS;G2_M_TRANSITION_OF_MITOTIC_CELL_CYCLE;TRANSCRIPTION_DNA_DEPENDENT;NEGATIVE_REGULATION_OF_TRANSCRIPTION_DNA_DEPENDENT;INTERPHASE;CELL_CYCLE_PROCESS;NEGATIVE_REGULATION_OF_CELLULAR_PROCESS;RNA_BIOSYNTHETIC_PROCESS;CELL_CYCLE_PHASE;REGULATION_OF_TRANSCRIPTION_FROM_RNA_POLYMERASE_II_PROMOT…	CDK2;IGF1;MCM2;POLE;RAD52;TOP2A;POLR2L;CPSF6;EDF1;ILF3;NCBP2;NFYB;POLR2K;POU2F2;PPP1R8;RB1;RXRA;SNRPA1;SRPK1;SUB1;SUPT5H;TBP;TCEB3;TFAP2A;THRA;ZBTB16;IGF1;MYL6;NOTCH1;CDKN1A;ILF3;RB1;SUPT5H;ZBTB16;CDK2;CDKN1A;POLR2L;EDF1;ILF3;NFYB;POLR2K;POU2F2;RB1;RXRA;SUB1;SUPT5H;TBP;TCEB3;TFAP2A;THRA;ZBTB16;ILF3;RB1;SUPT5H;ZBTB16;CDK2;CDKN1A;CUL5;POLE;RB1;CDK2;CDKN1A;CUL5;POLE;RAD52;RB1;BNIP1;CDKN1A;CUL5;ILF3;…	0.00631364648609078;1.59531228214286e-11;0.0495605485594796;0.0193172552264808;0.044846952991453;0.0000000484361760245902;0.013194353380102;0.000434031947544643;0.0245020662650602;0.0000000512043435483871;0.0039677515625;0.00417435011848341;0.0000000591015529761905;0.0141606970698254;0.00000353842722972973;0.000000835613670833333;0.0396794304199219;0.0102759264705882;0.0357213379120879;0.00000031…	65	2080	0.0139423	0.0394231	0.101442	0.00099884	_;ARNT;NOTCH1;RB1;ZBTB16;ZMYM2;	2.13845e-05	_;CDK2;CDKN1A;IGF2;SFN;
6	KEGG_INOSITOL_PHOSPHATE_METABOLISM;KEGG_DNA_REPLICATION;KEGG_PROTEASOME;KEGG_MAPK_SIGNALING_PATHWAY;KEGG_CHEMOKINE_SIGNALING_PATHWAY;KEGG_PHOSPHATIDYLINOSITOL_SIGNALING_SYSTEM;KEGG_CELL_CYCLE;KEGG_OOCYTE_MEIOSIS;KEGG_P53_SIGNALING_PATHWAY;KEGG_UBIQUITIN_MEDIATED_PROTEOLYSIS;KEGG_ENDOCYTOSIS;KEGG_APOPTOSIS;KEGG_VASCULAR_SMOOTH_MUSCLE_CONTRACTION;KEGG_WNT_SIGNALING_PATHWAY;KEGG_AXON_GUIDANCE;KEGG_F…	INPP5E;ITPKA;PTEN;FEN1;MCM2;MCM7;RPA2;PSMA3;PSMA5;PSMA7;PSMB1;CACNA1C;CDC42;CHUK;GADD45A;GADD45B;GNA12;HSPA1A;HSPA2;HSPA8;IKBKB;MAPK10;MAPKAPK5;MEF2C;MYC;NF1;PPP5C;PRKACA;PTPRR;RAC1;RAP1A;RASA1;STMN1;TGFBR2;CDC42;CHUK;FOXO3;GNB5;IKBKB;PRKACA;PXN;RAC1;RAP1A;INPP5E;ITPKA;ITPR1;PTEN;PLK1;ANAPC5;ATM;BUB1;BUB1B;CCNA2;CCNB1;CCNB2;CDC14A;CDC20;CDKN2A;CHEK1;CREBBP;FZR1;GADD45A;GADD45B;MAD1L1;MCM2;MCM7;MY…	0.04179744;0.0230424872727273;0.00224940880851064;2.66527956e-11;0.02856492101983;2.70814987333333e-14;6.86878148076923e-06;1.62044114237288e-07;0.0035518684488189;0.0188514985714286;0.00599114312087912;0.0194652961111111;0.00158588501232227;0.0321682703661972;2.2642741e-05;2.35558902857143e-07;0.0175626070031546;0.020637958902439;0.04985730484375;0.0419902857754011;0.0418967593029491;0.000773720…	BIOCARTA_RELA_PATHWAY;BIOCARTA_AGR_PATHWAY;BIOCARTA_AKT_PATHWAY;BIOCARTA_ATM_PATHWAY;BIOCARTA_CARM_ER_PATHWAY;BIOCARTA_G2_PATHWAY;BIOCARTA_CTCF_PATHWAY;BIOCARTA_P35ALZHEIMERS_PATHWAY;BIOCARTA_ERK_PATHWAY;BIOCARTA_HIVNEF_PATHWAY;BIOCARTA_P53HYPOXIA_PATHWAY;BIOCARTA_MAPK_PATHWAY;BIOCARTA_VIP_PATHWAY;BIOCARTA_NTHI_PATHWAY;BIOCARTA_P38MAPK_PATHWAY;BIOCARTA_PROTEASOME_PATHWAY;BIOCARTA_RAS_PATHWAY;BIOC…	CHUK;CREBBP;IKBKB;CDC42;LAMA4;PXN;RAC1;CHUK;FOXO3;IKBKB;ATM;CHEK1;GADD45A;TP73;CREBBP;HDAC4;MEF2C;PLK1;ATM;CCNB1;CHEK1;GADD45A;MYT1;CDKN2A;MYC;PTEN;TGFBR2;CDK5;CSNK1D;IGF1R;MYC;PTPRR;CDK11B;CHUK;DFFA;LMNB1;RASA1;ATM;CSNK1D;GADD45A;HSPA1A;CHUK;IKBKB;MAPK10;MAPKAPK5;MEF2C;MYC;RAC1;CHUK;MYC;NFATC1;CHUK;CREBBP;IKBKB;TGFBR2;CDC42;MAPKAPK5;MEF2C;MYC;RAC1;PSMA3;PSMA5;PSMA7;PSMB1;UBE3A;BCL2L1;CDC42;CHUK;…	0.0182987293497758;0.00360933893220339;0.0367953122920892;0.00525372624;2.68859451145833e-05;0.0164356592694064;0.0177870696846847;0.000981250475663717;0.0480514054527938;0.0023183477509434;0.0060344936996997;6.0819624140625e-06;0.00753001573333333;0.0122371631843434;0.041396268685259;0.00983765606596306;0.0001367359315	REGULATION_OF_BIOLOGICAL_QUALITY;DNA_METABOLIC_PROCESS;BIOPOLYMER_CATABOLIC_PROCESS;MITOTIC_CELL_CYCLE_CHECKPOINT;CYTOKINESIS;NEGATIVE_REGULATION_OF_CELLULAR_METABOLIC_PROCESS;ENZYME_LINKED_RECEPTOR_PROTEIN_SIGNALING_PATHWAY;POSITIVE_REGULATION_OF_CELL_PROLIFERATION;NERVOUS_SYSTEM_DEVELOPMENT;CELL_DEVELOPMENT;NEGATIVE_REGULATION_OF_CELLULAR_PROTEIN_METABOLIC_PROCESS;NEGATIVE_REGULATION_OF_APOPTOS…	BAK1;BCL2L1;CACNA1C;CDKN2A;FGD6;FOXO3;GNA12;GTPBP4;MYC;NF1;PTEN;PTGS2;RASA1;ATM;CDKN2A;CHEK1;CSNK1D;DFFA;FEN1;GADD45A;GTPBP4;KPNA2;MCM2;MCM7;NAP1L1;RPA2;TP73;ANAPC5;BTRC;CDC20;CDKN2A;DFFA;FZR1;PPP1R8;UBE3A;ZFP36;ATM;BUB1;BUB1B;CCNA2;KNTC1;TRIAP1;TTK;ZW10;ZWINT;BIRC5;PRC1;RASA1;APC;ARHGEF2;CDKN2A;CENPF;EIF2AK1;GTPBP4;KLF4;PIAS4;RUNX2;TSC1;ZBTB16;BAIAP2;CBL;ERBB2;IGF1R;PRLR;PXN;ERBB2;FGFR1OP;IGF1R;…	0.0106849276385224;0.00030361691746988;0.00119796815217391;0.0000000843040419847328;0.021031296489726;0.00418344877760252;0.0428105192307692;0.0292916379581152;0.00584028277027027;0.00000265402001162791;0.00235151882653061;0.000519166632543103;0.000000581930721428571;0.00554683391238671;0.0451139135977337;0.000000218386760204082;0.000889767790581162;3.220437e-18;0.00000093607718852459;0.000016863…	253	31878	0.0426627	0.0426627	0.080714	3.77971e-17	_;AKAP9;APC;ATM;BUB1B;CBL;CDKN2A;CREBBP;CRTC3;ERBB2;ERC1;EZH2;FGFR1OP;FOXO3;HSP90AB1;KLF6;MLLT4;MYC;NF1;NPM1;PAFAH1B2;PIM1;PTEN;SRGAP3;THRAP3;TSC1;ZBTB16;	5.64908e-09	_;APC;BCL2L1;BIRC5;CDKN2A;DAB2;ERBB2;MYC;PTEN;WWOX;
7	KEGG_P53_SIGNALING_PATHWAY;KEGG_PATHWAYS_IN_CANCER;KEGG_PROSTATE_CANCER;KEGG_SMALL_CELL_LUNG_CANCER	CCNE1;PTEN;AR;CCNE1;HIF1A;PIAS4;PTEN;STAT3;AR;CCNE1;PTEN;CCNE1;PIAS4;PTEN	0.0357835791712707;1.99804888739496e-05;0.00329449963636364;0.00186827358026906	BIOCARTA_CARM_ER_PATHWAY;BIOCARTA_PPARA_PATHWAY;BIOCARTA_MET_PATHWAY;BIOCARTA_VEGF_PATHWAY	NCOR2;NRIP1;NCOR2;NR0B2;NRIP1;PTEN;PXN;STAT3;HIF1A;PXN	0.004852862514377;0.000696046743396226;0.000173465670972222;0.00574266887234042	RNA_METABOLIC_PROCESS;NEGATIVE_REGULATION_OF_NUCLEOBASENUCLEOSIDENUCLEOTIDE_AND_NUCLEIC_ACID_METABOLIC_PROCESS;NEGATIVE_REGULATION_OF_CELLULAR_METABOLIC_PROCESS;POSITIVE_REGULATION_OF_TRANSCRIPTION_FROM_RNA_POLYMERASE_II_PROMOTER;TRANSCRIPTION_DNA_DEPENDENT;NEGATIVE_REGULATION_OF_TRANSCRIPTION_DNA_DEPENDENT;NEGATIVE_REGULATION_OF_CELLULAR_PROCESS;RNA_BIOSYNTHETIC_PROCESS;REGULATION_OF_TRANSCRIPTI…	HIF1A;NR0B2;NRIP1;STAT3;TRIM24;NR0B2;NRIP1;PIAS4;RUNX2;STAT3;HIF1A;NRIP1;NR0B2;NRIP1;STAT3;NR0B2;NRIP1;PIAS4;PTEN;RUNX2;STAT3;HIF1A;NR0B2;NRIP1;STAT3;NR0B2;PTEN;HIF1A;NR0B2;NRIP1;PIAS4;RUNX2;STAT3;CASP1;PTEN;STAT3;CDC37;PTEN;HIF1A;NR0B2;NRIP1;PIAS4;RUNX2;STAT3;TRIM24	0.0138671344924812;0.0000601554064417178;0.000139691290431267;0.025890698808234;0.00585496106557377;0.00587963566666667;0.00123956758878505;0.00592991139380531;0.00298788685108153;0.0496723920612813;0.0014288589;0.000684709764344262;0.0334960709939148;0.0158678782082324;0.0000356576363709677;0.00188954573298429;0.0303967384140062;0.000129132454545455;0.000155155261904762;0.0015873592459605;0.0005…	20	190	0	0.0210526	0.115789	0.0250013	_;PTEN;TRIM24;	2.13845e-05	_;CCNE1;PTEN;STAT3;
8	KEGG_ERBB_SIGNALING_PATHWAY;KEGG_CYTOKINE_CYTOKINE_RECEPTOR_INTERACTION;KEGG_CHEMOKINE_SIGNALING_PATHWAY;KEGG_OOCYTE_MEIOSIS;KEGG_ENDOCYTOSIS;KEGG_MTOR_SIGNALING_PATHWAY;KEGG_AXON_GUIDANCE;KEGG_VEGF_SIGNALING_PATHWAY;KEGG_FOCAL_ADHESION;KEGG_ADHERENS_JUNCTION;KEGG_TIGHT_JUNCTION;KEGG_TOLL_LIKE_RECEPTOR_SIGNALING_PATHWAY;KEGG_JAK_STAT_SIGNALING_PATHWAY;KEGG_NATURAL_KILLER_CELL_MEDIATED_CYTOTOXICIT…	AKT1;EGF;ERBB2;HRAS;PIK3R1;STAT5B;EGF;LIFR;PRLR;VEGFA;AKT1;HRAS;PIK3R1;PXN;STAT1;STAT3;STAT5B;IGF1;IGF1R;INS;EGF;HRAS;IGF1R;AKT1;IGF1;INS;PIK3R1;VEGFA;EPHA2;FYN;HRAS;AKT1;HRAS;PIK3R1;PXN;VEGFA;AKT1;EGF;ERBB2;FYN;HRAS;IGF1;IGF1R;PIK3R1;PXN;RAPGEF1;VEGFA;ERBB2;FYN;IGF1R;AKT1;HRAS;PRKCH;AKT1;PIK3R1;STAT1;PTPN11;AKT1;LIFR;PIK3R1;PRLR;SOCS3;STAT1;STAT3;STAT5B;PTPN11;FYN;HRAS;KIR2DL5A;PIK3R1;AKT1;CD3G;…	2.5989552358209e-07;0.00791908129411765;6.21555007692308e-07;0.028083733125;0.0454557149606299;3.24813567e-06;0.0165226780769231;3.25819164375e-05;8.79488352e-13;0.00762475718181818;0.0185979365625;0.00468971276806084;2.68730996363636e-10;2.51869548099174e-05;4.23923872727273e-05;0.00051900975;0.000317780347368421;2.77382900816326e-06;0.0064056336350365;0.000306246232142857;3.24541386575342e-07;1…	BIOCARTA_NO1_PATHWAY;BIOCARTA_AKT_PATHWAY;BIOCARTA_CHEMICAL_PATHWAY;BIOCARTA_BCELLSURVIVAL_PATHWAY;BIOCARTA_BIOPEPTIDES_PATHWAY;BIOCARTA_HDAC_PATHWAY;BIOCARTA_GCR_PATHWAY;BIOCARTA_CXCR4_PATHWAY;BIOCARTA_EGF_PATHWAY;BIOCARTA_EPO_PATHWAY;BIOCARTA_ECM_PATHWAY;BIOCARTA_ERK_PATHWAY;BIOCARTA_FCER1_PATHWAY;BIOCARTA_GH_PATHWAY;BIOCARTA_HCMV_PATHWAY;BIOCARTA_IGF1_PATHWAY;BIOCARTA_IL2_PATHWAY;BIOCARTA_IL3_…	AKT1;VEGFA;AKT1;FOXO1;PIK3R1;AKT1;PXN;STAT1;AKT1;PIK3R1;FYN;HRAS;STAT1;STAT3;STAT5B;AKT1;IGF1;IGF1R;INS;PIK3R1;HRAS;PIK3R1;PXN;EGF;HRAS;PIK3R1;STAT1;STAT3;STAT5B;HRAS;STAT5B;FYN;HRAS;PIK3R1;PXN;HRAS;IGF1R;STAT3;HRAS;PIK3R1;HRAS;INS;PIK3R1;STAT5B;PTPN11;HRAS;IGF1;IGF1R;PIK3R1;PTPN11;HRAS;STAT3;STAT1;STAT3;STAT5B;AKT1;HRAS;PIK3R1;SOCS3;STAT5B;SOCS3;STAT1;STAT3;STAT5B;FYN;PIK3R1;STAT5B;AKT1;HRAS;PIK…	0.00845073651923077;0.000368601036;0.000616515721568627;6.07625034390244e-07;4.32018262162162e-07;0.0105694639740933;6.58694564705882e-05;8.46996341578947e-09;0.00177354311089494;1.25352084375e-06;0.0177870696846847;7.11318033e-06;4.62711450833333e-08;0.0047753244;0.000706097624413146;0.000182245527583893;0.000257291100416667;0.0153741723222749;0.00077738556588785;9.20963350740741e-08;4.48395465e…	PROTEIN_AUTOPROCESSING;ESTABLISHMENT_OF_PROTEIN_LOCALIZATION;ENZYME_LINKED_RECEPTOR_PROTEIN_SIGNALING_PATHWAY;POSITIVE_REGULATION_OF_CELL_PROLIFERATION;JAK_STAT_CASCADE;CELL_DEVELOPMENT;INSULIN_RECEPTOR_SIGNALING_PATHWAY;NEGATIVE_REGULATION_OF_APOPTOSIS;MACROMOLECULAR_COMPLEX_ASSEMBLY;CELL_SURFACE_RECEPTOR_LINKED_SIGNAL_TRANSDUCTION_GO_0007166;PROGRAMMED_CELL_DEATH;POSITIVE_REGULATION_OF_CATALYTI…	AKT1;IGF1R;AKT1;CD3G;FYB;INS;AKT1;EGF;ERBB2;FRS2;FRS3;IGF1R;PIK3R1;PRLR;PXN;RAPGEF1;ERBB2;IGF1;IGF1R;VEGFA;SOCS3;STAT1;STAT3;STAT5B;AKT1;CD3G;FOXO1;IGF1R;SOCS3;STAT1;VEGFA;AKT1;IGF1R;PIK3R1;FOXO1;IGF1R;SOCS3;VEGFA;IGF1R;PRLR;PXN;RANBP9;AKT1;CD3G;EGF;ERBB2;FRS2;FRS3;FYN;HRAS;IGF1R;INS;LIFR;PIK3R1;PRLR;PXN;RAPGEF1;EGF;ERBB2;PRLR;STAT1;CD3G;FOXO1;IGF1R;SOCS3;STAT1;VEGFA;PRLR;PXN;EGF;ERBB2;AKT1;ERBB2…	0.0222892289325843;0.0123960056056701;9.27600173076923e-13;0.00360973106677524;0.00001137448125;0.00296577346153846;0.000381497878190255;0.0084424969273743;0.0208573243421053;7.4883180952381e-13;0.000666454989733059;0.0057228084841629;0.0055188256429652;0.0408163108632396;0.0357248877245509;0.00396780912;0.0262729676470588;0.0000174147315517241;0.0187025716216216;0.0111799955882353;0.035901910767…	37	666	0.003003	0.042042	0.0735736	2.08099e-07	_;PTPN11;AKT1;ERBB2;FOXO1;HRAS;LIFR;PIK3R1;	5.22665e-10	_;EGF;EPHA2;ERBB2;PIK3R1;STAT3;VEGFA;
9	KEGG_ERBB_SIGNALING_PATHWAY;KEGG_CHEMOKINE_SIGNALING_PATHWAY;KEGG_ENDOCYTOSIS;KEGG_MTOR_SIGNALING_PATHWAY;KEGG_FOCAL_ADHESION;KEGG_JAK_STAT_SIGNALING_PATHWAY;KEGG_HEMATOPOIETIC_CELL_LINEAGE;KEGG_NATURAL_KILLER_CELL_MEDIATED_CYTOTOXICITY;KEGG_T_CELL_RECEPTOR_SIGNALING_PATHWAY;KEGG_B_CELL_RECEPTOR_SIGNALING_PATHWAY;KEGG_FC_EPSILON_RI_SIGNALING_PATHWAY;KEGG_FC_GAMMA_R_MEDIATED_PHAGOCYTOSIS;KEGG_LEUK…	CBL;PIK3R1;STAT5B;FGR;PIK3R1;STAT5B;VAV2;VAV3;CBL;AP2A1;AP2A2;HGS;INS;PIK3R1;FYN;PIK3R1;RAPGEF1;VAV2;VAV3;CBL;PIK3R1;STAT5B;TYK2;CD3D;CD3E;KITLG;FYN;LCP2;PIK3R1;VAV2;VAV3;CBL;CD3D;CD3E;FYN;LCP2;PIK3R1;VAV2;VAV3;PIK3R1;VAV2;VAV3;INS;PIK3R1;VAV2;VAV3;CBL;INS;PIK3R1;RAPGEF1;CBL;KITLG;PIK3R1;STAT5B;PIK3R1;RAPGEF1;PIK3R1;STAT5B;CD3D;CD3E	0.00106773834153846;1.11460291401869e-05;0.000478250009836066;0.0203077709815951;1.29766770810811e-05;0.000210027183821656;0.000665894720855615;1.05425382650602e-06;5.21049142105263e-12;0.00141706350146341;9.13421659259259e-07;0.00177942632181818;0.001171992324;0.000375255104494382;0.000225724499622641;0.0367123895342466;0.0125636444262295;0.00862537416494845;0.00362418738823529;0.026822079369627…	BIOCARTA_CSK_PATHWAY;BIOCARTA_BIOPEPTIDES_PATHWAY;BIOCARTA_HDAC_PATHWAY;BIOCARTA_CTL_PATHWAY;BIOCARTA_EGF_PATHWAY;BIOCARTA_ECM_PATHWAY;BIOCARTA_GH_PATHWAY;BIOCARTA_TCAPOPTOSIS_PATHWAY;BIOCARTA_IL17_PATHWAY;BIOCARTA_IL12_PATHWAY;BIOCARTA_IL2RB_PATHWAY;BIOCARTA_IL22BP_PATHWAY;BIOCARTA_IL7_PATHWAY;BIOCARTA_GLEEVEC_PATHWAY;BIOCARTA_INSULIN_PATHWAY;BIOCARTA_INTEGRIN_PATHWAY;BIOCARTA_TCRA_PATHWAY;BIOCA…	CD3D;CD3E;FYN;STAT5B;INS;PIK3R1;PIK3R1;STAT5B;FYN;PIK3R1;INS;PIK3R1;STAT5B;CD3D;CD3E;KITLG;CD3D;CD3E;TYK2;CBL;PIK3R1;STAT5B;STAT5B;TYK2;FYN;PIK3R1;STAT5B;FYN;RAPGEF1;CD3D;CD3E;FYN;AP2A1;VAV2;KITLG;PIK3R1;PIK3R1;RAPGEF1;CD3D;CD3E;FYN;PIK3R1;CD3D;CD3E;PIK3R1	0.00360933893220339;0.00817964952234637;0.00737142560830861;0.00292195727007299;0.00217172778030303;6.70895900813008e-05;0.0015451753625;4.92287959459459e-05;8.70966746268657e-05;0.000149725782253521;0.00446229651960784;3.35636431666667e-05;1.21341684938272e-05;0.000616515721568627;0.00621394443113773;0.00525372624;6.45862623636364e-06	ENZYME_LINKED_RECEPTOR_PROTEIN_SIGNALING_PATHWAY;JAK_STAT_CASCADE;CELL_ACTIVATION;POSITIVE_REGULATION_OF_IMMUNE_SYSTEM_PROCESS;CELL_SURFACE_RECEPTOR_LINKED_SIGNAL_TRANSDUCTION_GO_0007166;POSITIVE_REGULATION_OF_MULTICELLULAR_ORGANISMAL_PROCESS;LEUKOCYTE_ACTIVATION;POST_TRANSLATIONAL_PROTEIN_MODIFICATION;REGULATION_OF_CATABOLIC_PROCESS;PROTEIN_CATABOLIC_PROCESS;PROTEIN_KINASE_CASCADE;BIOPOLYMER_MOD…	CBL;CD3E;LCP2;PIK3R1;RAPGEF1;HGS;STAT5B;CD3D;CD3E;INS;CD3E;FYN;CBL;CD3E;FYN;INS;LCP2;PIK3R1;RAPGEF1;CBL;FGR;PTPN22;TYK2;HGS;INS;FYN;HGS;STAT5B;CD3D;CD3E;FYN;INS;LCP2;FGR;PIK3R1;TYK2;FYN;HGS;STAT5B;VAV3	0.00000415299225;0.0088907779532967;0.00106419404624277;0.0259828264864865;0.0000131153295698925;0.0328083933299389;0.000946841227722772;0.0152815870869033;0.0035558469004894;0.0404285747322298;0.02960001171875;0.0302577817337461;0.000401475231034483;0.000528573613490364;0.0294429410229645;0.000828304657258065;0.0434769463087248;0.0302725585051546;0.0000014365755078125;0.0307170732271326	19	171	0	0.00584795	0.146199	0.024355	_;CBL;PIK3R1;	0.00104901	_;EPHA2;PIK3R1;
10	KEGG_MAPK_SIGNALING_PATHWAY;KEGG_ERBB_SIGNALING_PATHWAY;KEGG_CHEMOKINE_SIGNALING_PATHWAY;KEGG_CELL_CYCLE;KEGG_P53_SIGNALING_PATHWAY;KEGG_ENDOCYTOSIS;KEGG_MTOR_SIGNALING_PATHWAY;KEGG_APOPTOSIS;KEGG_WNT_SIGNALING_PATHWAY;KEGG_VEGF_SIGNALING_PATHWAY;KEGG_FOCAL_ADHESION;KEGG_ADHERENS_JUNCTION;KEGG_TIGHT_JUNCTION;KEGG_TOLL_LIKE_RECEPTOR_SIGNALING_PATHWAY;KEGG_NOD_LIKE_RECEPTOR_SIGNALING_PATHWAY;KEGG_R…	AKT1;CDC42;CHUK;EGF;IKBKB;JUN;MAP2K4;MAPKAPK2;MAX;MYC;NFKB1;PPM1A;PRKACA;RAC1;AKT1;CDKN1A;EGF;ERBB3;JUN;MAP2K4;MYC;PIK3R1;AKT1;CDC42;CHUK;FOXO3;GSK3A;IKBKB;NFKB1;PIK3R1;PRKACA;PRKCZ;RAC1;STAT1;CDKN1A;E2F1;HDAC2;MYC;YWHAZ;CASP9;CDKN1A;PTEN;CDC42;EGF;ERBB3;IL2RA;PRKCZ;AKT1;INS;PIK3R1;TSC1;VEGFA;AKT1;CASP9;CHUK;IKBKB;NFKB1;PIK3R1;PRKACA;JUN;MYC;PRKACA;RAC1;AKT1;CASP9;CDC42;MAPKAPK2;PIK3R1;RAC1;VEGFA…	7.3273584e-13;1.05595562684211e-09;7.08752713846154e-13;0.00152747934545455;0.015992567073955;0.00161665420093458;1.51071076607143e-05;6.27456636666667e-08;0.00762475718181818;2.88081778235294e-07;3.49720718918919e-07;0.0174172813291139;0.000317780347368421;1.01016608454545e-11;0.0058135168;0.00500543690977444;0.00254765595;4.01865447692308e-05;0.00177605683486239;4.11801468333333e-10;2.636781819…	BIOCARTA_RELA_PATHWAY;BIOCARTA_NO1_PATHWAY;BIOCARTA_AGR_PATHWAY;BIOCARTA_AKT_PATHWAY;BIOCARTA_AT1R_PATHWAY;BIOCARTA_CHEMICAL_PATHWAY;BIOCARTA_ATM_PATHWAY;BIOCARTA_BCELLSURVIVAL_PATHWAY;BIOCARTA_BCR_PATHWAY;BIOCARTA_CDMAC_PATHWAY;BIOCARTA_CARM_ER_PATHWAY;BIOCARTA_CD40_PATHWAY;BIOCARTA_G1_PATHWAY;BIOCARTA_CERAMIDE_PATHWAY;BIOCARTA_TID_PATHWAY;BIOCARTA_HDAC_PATHWAY;BIOCARTA_GCR_PATHWAY;BIOCARTA_CTCF…	CHUK;IKBKB;NFKB1;AKT1;VEGFA;CDC42;JUN;RAC1;AKT1;CASP9;CHUK;FOXO1;FOXO3;IKBKB;NFKB1;PIK3R1;JUN;MAP2K4;RAC1;AKT1;CASP9;STAT1;CDKN1A;JUN;NFKB1;AKT1;PIK3R1;JUN;RAC1;JUN;MYC;NFKB1;HDAC2;NCOR2;NRIP1;CDKN1A;E2F1;MAP2K4;NFKB1;IKBKB;NFKB1;AKT1;INS;INSR;PIK3R1;AKT1;NFKB1;PIK3R1;MYC;PIK3R1;PTEN;NFKB1;PIK3R1;CASP9;JUN;CHUK;NFKB1;EGF;JUN;MAP2K4;PIK3R1;STAT1;CDKN1A;NFKB1;JUN;MAP2K4;JUN;MAP2K4;PIK3R1;NFKB1;RAC1…	0.000390077675135135;0.0140404647228916;0.000779455181278539;3.01221823e-13;0.00136459485555556;0.00104803005757576;0.0215831198026316;0.000254198629573171;6.743000712e-05;0.0462806372972973;0.00795492085875706;6.18023482758621e-05;0.000570292517910448;0.0413202997205589;0.00525372624;2.39993596181818e-06;0.0097838824535809;1.635910052e-06;4.58333512e-12;4.11900575333333e-09;2.05056095517241e-07;…	REGULATION_OF_BIOLOGICAL_QUALITY;RNA_METABOLIC_PROCESS;NEGATIVE_REGULATION_OF_CELLULAR_METABOLIC_PROCESS;REGULATION_OF_HYDROLASE_ACTIVITY;PROTEIN_AUTOPROCESSING;ENZYME_LINKED_RECEPTOR_PROTEIN_SIGNALING_PATHWAY;GLUCOSE_METABOLIC_PROCESS;POSITIVE_REGULATION_OF_CELL_PROLIFERATION;REGULATION_OF_DNA_BINDING;CELL_DEVELOPMENT;INSULIN_RECEPTOR_SIGNALING_PATHWAY;NEGATIVE_REGULATION_OF_APOPTOSIS;POSITIVE_R…	AKT1;CDKN1A;FOXO3;MYC;PTEN;E2F1;FOXO1;FOXO3;HDAC2;MAX;MYC;NFKB1;NR2F2;NRIP1;SAP18;STAT1;CDKN1A;E2F1;NRIP1;TSC1;CASP9;STAT1;TSC1;AKT1;INSR;AKT1;EGF;ERBB3;INSR;PIK3R1;INS;PGD;CDKN1A;EDN1;MYC;VEGFA;CARD11;IKBKB;PRKCQ;AKT1;CASP9;CDKN1A;E2F1;FOXO1;FOXO3;IL2RA;MCL1;NFKB1;PRKCZ;PTEN;STAT1;VEGFA;YWHAZ;AKT1;INSR;PIK3R1;FOXO1;MCL1;NFKB1;PRKCZ;VEGFA;YWHAZ;FOXO1;FOXO3;NRIP1;CARD11;CASP9;EGF;IKBKB;PRKCQ;PTEN;…	0.035196055667001;0.0000849848328488372;0.0478237262126866;0.0354408933933934;0.0370469027227723;0.000381497878190255;0.0187098399647887;0.0102593450067024;0.00943381463414634;0.0000000281186794871795;0.000875101852409638;0.000267504608108108;0.0082943935744382;0.000119140272284123;0.00584028277027027;0.0000111528678832117;0.000000000984782870689655;0.00214771051282051;0.0406391075242718;0.045984…	51	1275	0.00235294	0.0258824	0.0996078	1.94621e-11	_;AKT1;CARD11;FOXO1;FOXO3;JUN;MAP2K4;MYC;PIK3R1;PTEN;PTPN11;TSC1;	6.47617e-11	_;CDKN1A;EGF;ICAM1;MYC;PIK3R1;PTEN;VEGFA;
11	KEGG_MAPK_SIGNALING_PATHWAY;KEGG_ERBB_SIGNALING_PATHWAY;KEGG_CELL_CYCLE;KEGG_WNT_SIGNALING_PATHWAY;KEGG_NOTCH_SIGNALING_PATHWAY;KEGG_TGF_BETA_SIGNALING_PATHWAY;KEGG_JAK_STAT_SIGNALING_PATHWAY;KEGG_T_CELL_RECEPTOR_SIGNALING_PATHWAY;KEGG_MELANOGENESIS;KEGG_PATHWAYS_IN_CANCER;KEGG_COLORECTAL_CANCER;KEGG_RENAL_CELL_CARCINOMA;KEGG_CHRONIC_MYELOID_LEUKEMIA;KEGG_SMALL_CELL_LUNG_CANCER	JUN;MAX;MYC;JUN;MYC;CREBBP;HDAC2;MYC;JUN;CREBBP;MYC;CREBBP;HDAC2;CREBBP;MYC;CREBBP;MYC;STAT4;JUN;CD3D;CREBBP;EDN1;JUN;ARNT;CREBBP;ETS1;HDAC2;HIF1A;MAX;MYC;JUN;ARNT;CREBBP;ETS1;HIF1A;HDAC2;MYC;MAX;MYC	0.0213103142686567;0.0262518357225434;0.0072631305480427;0.00475750870454545;0.0171038514285714;0.00405498023255814;0.0452269034210526;0.024361536;1.5137145e-08;0.0227972103529412;2.5989552358209e-07;0.0337263379831933;0.0356654483333333	BIOCARTA_CSK_PATHWAY;BIOCARTA_CDMAC_PATHWAY;BIOCARTA_CARM_ER_PATHWAY;BIOCARTA_EGF_PATHWAY;BIOCARTA_EPONFKB_PATHWAY;BIOCARTA_HIF_PATHWAY;BIOCARTA_IL12_PATHWAY;BIOCARTA_GLEEVEC_PATHWAY;BIOCARTA_KERATINOCYTE_PATHWAY;BIOCARTA_MAPK_PATHWAY;BIOCARTA_PPARA_PATHWAY;BIOCARTA_ETS_PATHWAY;BIOCARTA_NFAT_PATHWAY;BIOCARTA_NO2IL12_PATHWAY;BIOCARTA_P38MAPK_PATHWAY;BIOCARTA_PDGF_PATHWAY;BIOCARTA_CARDIACEGF_PATHWA…	CD3D;CREBBP;JUN;MYC;CREBBP;HDAC2;JUN;STAT4;ARNT;HIF1A;JUN;ARNT;EDN1;HIF1A;JUN;CD3D;STAT4;JUN;ETS1;JUN;MAX;MYC;JUN;CREBBP;MYC;JUN;ETS1;HDAC2;CREBBP;EDN1;CD3D;STAT4;MAX;MYC;JUN;EDN1;MYC;JUN;CD3D;CREBBP;MYC	0.00334638669473684;0.00195913894656489;0.00406318802325581;0.00756319167723343;0.00140255452285714;2.1595574e-07;7.79641733333333e-05;0.0104933031256545;0.00101499350572687;0.000547417510824742;6.09261001754386e-05;0.01271532115;2.97390021340206e-05;0.00485699006050955	RNA_METABOLIC_PROCESS;TRANSCRIPTION_DNA_DEPENDENT;HEMOPOIESIS;IMMUNE_SYSTEM_DEVELOPMENT;RNA_BIOSYNTHETIC_PROCESS;REGULATION_OF_TRANSCRIPTION_FROM_RNA_POLYMERASE_II_PROMOTER;REGULATION_OF_CELLULAR_METABOLIC_PROCESS;REGULATION_OF_GENE_EXPRESSION;HEMOPOIETIC_OR_LYMPHOID_ORGAN_DEVELOPMENT;REGULATION_OF_TRANSCRIPTIONDNA_DEPENDENT;HOMEOSTATIC_PROCESS;TRANSCRIPTION;POSITIVE_REGULATION_OF_BIOLOGICAL_PROC…	CREBBP;HDAC2;HIF1A;MAX;MYC;NR2F2;SAP18;CD3D;ETS1;HIF1A;MYC;NR2F2;SAP18;CREBBP;HDAC2;HIF1A;MYC;NR2F2;RUNX2;SAP18;CREBBP;HDAC2;HIF1A;MYC;NR2F2;SAP18;ETS1;HIF1A;MYC;CREBBP;HDAC2;HIF1A;MAX;MYC;NR2F2;RUNX2;SAP18;CREBBP;EDN1;ETS1;HIF1A;MYC;CREBBP;HDAC2;HIF1A;MAX;MYC;NR2F2;SAP18;CD3D;ETS1;RUNX2;UBE3A;CREBBP;HIF1A	0.0000971374865439093;0.0000248844027777778;0.0346918910191725;0.0393823064516129;0.0000256756583053691;0.00201039796712803;0.0000731885574626866;0.0000291457891196013;0.0370469027227723;0.0000702921489520958;0.0148528512978986;0.00000418635119612069;0.0070736730989957;0.0000826266929824561;0.0000204047306313993;0.0000782531238938053;0.0161045397289157;0.025890698808234;0.00592991139380531;0.0007…	18	153	0	0	0.183007	6.43098e-05	_;JUN;ARNT;CREBBP;MYC;	0.0407617	_;MYC;
12	KEGG_MAPK_SIGNALING_PATHWAY;KEGG_CYTOKINE_CYTOKINE_RECEPTOR_INTERACTION;KEGG_APOPTOSIS;KEGG_TOLL_LIKE_RECEPTOR_SIGNALING_PATHWAY;KEGG_NOD_LIKE_RECEPTOR_SIGNALING_PATHWAY;KEGG_RIG_I_LIKE_RECEPTOR_SIGNALING_PATHWAY;KEGG_NATURAL_KILLER_CELL_MEDIATED_CYTOTOXICITY;KEGG_T_CELL_RECEPTOR_SIGNALING_PATHWAY;KEGG_B_CELL_RECEPTOR_SIGNALING_PATHWAY;KEGG_ADIPOCYTOKINE_SIGNALING_PATHWAY;KEGG_TYPE_I_DIABETES_MEL…	CHUK;FAS;MAP3K1;TNF;FAS;TNF;CHUK;FAS;TNF;TRADD;CHUK;TNF;CHUK;MAP3K1;TNF;TRADD;BCL10;CHUK;TNF;BCL10;CHUK;CHUK;TNF;TRADD	3.66495265116279e-05;0.0267944170689655;4.15102118181818e-07;0.00422776218390805;0.00281246940983607;1.01740951636364e-07;0.00706471066666667;0.0001426738668;0.00596703648708487;7.12961015827338e-05;0.00230634741772152;0.0132561842540717;0.00169709250277778;0.00151173825	BIOCARTA_RELA_PATHWAY;BIOCARTA_ASBCELL_PATHWAY;BIOCARTA_CD40_PATHWAY;BIOCARTA_CERAMIDE_PATHWAY;BIOCARTA_RNA_PATHWAY;BIOCARTA_FAS_PATHWAY;BIOCARTA_FREE_PATHWAY;BIOCARTA_HIVNEF_PATHWAY;BIOCARTA_DEATH_PATHWAY;BIOCARTA_KERATINOCYTE_PATHWAY;BIOCARTA_MAPK_PATHWAY;BIOCARTA_VIP_PATHWAY;BIOCARTA_NTHI_PATHWAY;BIOCARTA_NFKB_PATHWAY;BIOCARTA_P38MAPK_PATHWAY;BIOCARTA_PML_PATHWAY;BIOCARTA_IL1R_PATHWAY;BIOCARTA…	CHUK;TNF;TRADD;FAS;CHUK;MAP3K1;MAP3K1;TRADD;CHUK;FAS;MAP3K1;TNF;CHUK;FAS;MAP3K1;TNF;TRADD;CHUK;TRADD;CHUK;FAS;MAP3K1;TNF;CHUK;MAP3K1;TRADD;CHUK;TNF;CHUK;MAP3K1;TNF;TRADD;FAS;TNF;CHUK;MAP3K1;TNF;TNF;TRADD;MAP3K1;TNF;TRADD	2.30654443703704e-06;0.0323100122587269;0.000189406786333333;0.000279976789822485;0.041624154015748;0.00148521652631579;3.15107168923077e-09;0.00111186841845494;1.3880060125e-07;8.0345741875e-05;0.000955504468018018;0.000641680271359223;4.6902298625e-09;0.00268493368539326;0.000390077675135135;6.45862623636364e-06;0.000105305293851852;3.070767e-08;1.23671502073171e-05	POSITIVE_REGULATION_OF_SIGNAL_TRANSDUCTION;MULTI_ORGANISM_PROCESS;REGULATION_OF_DNA_BINDING;CELL_DEVELOPMENT;NEGATIVE_REGULATION_OF_APOPTOSIS;PROGRAMMED_CELL_DEATH;POSITIVE_REGULATION_OF_BINDING;I_KAPPAB_KINASE_NF_KAPPAB_CASCADE;REGULATION_OF_SIGNAL_TRANSDUCTION;NEGATIVE_REGULATION_OF_CELLULAR_PROCESS;REGULATION_OF_DEVELOPMENTAL_PROCESS;ACTIVATION_OF_NF_KAPPAB_TRANSCRIPTION_FACTOR;POSITIVE_REGULA…	BCL10;TRADD;BCL10;TNF;BCL10;FAS;TNF;TRADD;BCL10;FAS;TNF;BCL10;CHUK;TRADD;FAS;TRADD;BCL10;CHUK;FAS;TNF;BCL10;FAS;BCL10;FAS;TRADD	0.0186336734982332;0.0213592238095238;0.00474854555382215;0.00100149381604697;0.000936938722664016;0.000404170546444954;0.0017350265625;0.000218760295854271;0.0411665655856728;0.0245734554157549;0.000434202093541203;0.00121362958646617;0.0102759264705882;0.00310372881208609;0.0440038940839695;0.0457927019321395;0.0014609684375;0.0107925805263158;0.00205037164507772;0.00517529322358346;0.011398408…	7	21	0	0.0952381	0.142857	0.00394251	_;BCL10;FAS;	0.0181913	_;FAS;
13	KEGG_ERBB_SIGNALING_PATHWAY;KEGG_PHOSPHATIDYLINOSITOL_SIGNALING_SYSTEM;KEGG_VASCULAR_SMOOTH_MUSCLE_CONTRACTION;KEGG_VEGF_SIGNALING_PATHWAY;KEGG_FOCAL_ADHESION;KEGG_TIGHT_JUNCTION;KEGG_JAK_STAT_SIGNALING_PATHWAY;KEGG_HEMATOPOIETIC_CELL_LINEAGE;KEGG_NATURAL_KILLER_CELL_MEDIATED_CYTOTOXICITY;KEGG_T_CELL_RECEPTOR_SIGNALING_PATHWAY;KEGG_FC_EPSILON_RI_SIGNALING_PATHWAY;KEGG_FC_GAMMA_R_MEDIATED_PHAGOCYT…	CBL;PAK2;PIK3R1;ITPR1;PIK3R1;ITPR1;PRKCE;PRKCH;PRKCQ;PIK3R1;SPHK2;VEGFA;FYN;PAK2;PIK3R1;VEGFA;PRKCE;PRKCH;PRKCQ;PRKCZ;CBL;JAK1;PIK3R1;PTPN11;CD3D;CD3E;CD3G;CD55;FYN;FAS;LCP2;PIK3R1;PTPN11;FYN;CBL;CD3D;CD3E;CD3G;LCP2;PAK2;PIK3R1;PRKCQ;FYN;GAB2;LCP2;PIK3R1;PRKCE;GAB2;PIK3R1;PRKCE;SPHK2;WASF1;PIK3R1;PTPN11;THY1;PAK2;PIK3R1;WASF1;CBL;FLOT2;PIK3R1;PRKCZ;PIK3R1;PRKCE;PRKCZ;FAS;ITPR1;SNCA;FYN;NCAM1;CBL;…	0.00500543690977444;0.0357045909141274;0.00180789436216216;0.00988271116107383;0.00300430375609756;0.001171992324;0.000125925694693878;1.93927540677966e-05;1.59722478e-11;1.70139062105263e-05;0.00557761474157303;0.0342456289944134;0.00193681221333333;0.00145268686666667;0.0213103142686567;0.0433562784574468;0.0038035597734375;0.000202335962692308;0.00782103363763066;0.000375255104494382;0.0001326…	BIOCARTA_CSK_PATHWAY;BIOCARTA_CTCF_PATHWAY;BIOCARTA_CTL_PATHWAY;BIOCARTA_EGF_PATHWAY;BIOCARTA_ECM_PATHWAY;BIOCARTA_FAS_PATHWAY;BIOCARTA_FCER1_PATHWAY;BIOCARTA_TCAPOPTOSIS_PATHWAY;BIOCARTA_IGF1_PATHWAY;BIOCARTA_IL17_PATHWAY;BIOCARTA_IL6_PATHWAY;BIOCARTA_IL12_PATHWAY;BIOCARTA_IL2RB_PATHWAY;BIOCARTA_IL7_PATHWAY;BIOCARTA_INSULIN_PATHWAY;BIOCARTA_KERATINOCYTE_PATHWAY;BIOCARTA_TCRA_PATHWAY;BIOCARTA_NO2…	CD3D;CD3E;CD3G;CD79A;PIK3R1;CD3D;CD3E;CD3G;FAS;JAK1;PIK3R1;FYN;PIK3R1;FAS;PAK2;PAK2;PIK3R1;PIK3R1;PTPN11;JAK1;PTPN11;CBL;FAS;JAK1;PIK3R1;FYN;JAK1;PIK3R1;FAS;PRKCE;PRKCH;PRKCQ;FYN;CD3D;CD3E;CD3G;PRKCE;PRKCZ;PIK3R1;WASF1;FYN;CD3D;CD3E;CD3G;PIK3R1;CD3D;CD3E;CD3G;THY1;CD3D;CD3E;CD3G;PIK3R1;PTPN11;PIK3R1;VEGFA	0.000234298335833333;0.0140404647228916;2.09153034339623e-06;0.0216090854545455;0.00598709773030303;0.0164329255348837;4.32018262162162e-07;0.00971143735904255;0.00790891357183908;0.000411640689361702;1.72077903483146e-05;0.000160147927202797;4.9343165e-05;0.00031464937283237;0.0188753590604027;1.27081045714286e-06;1.48491281333333e-08	POSITIVE_REGULATION_OF_RESPONSE_TO_STIMULUS;ENZYME_LINKED_RECEPTOR_PROTEIN_SIGNALING_PATHWAY;CELL_DEVELOPMENT;NEGATIVE_REGULATION_OF_APOPTOSIS;CELL_ACTIVATION;POSITIVE_REGULATION_OF_IMMUNE_SYSTEM_PROCESS;REGULATION_OF_MOLECULAR_FUNCTION;CELL_SURFACE_RECEPTOR_LINKED_SIGNAL_TRANSDUCTION_GO_0007166;LYMPHOCYTE_DIFFERENTIATION;PROGRAMMED_CELL_DEATH;POSITIVE_REGULATION_OF_IMMUNE_RESPONSE;NEGATIVE_REGUL…	FYN;CD79A;THY1;CBL;CD3E;LCP2;PIK3R1;BCL3;CD3G;FAS;PRKCE;PRKCZ;SNCA;THY1;VEGFA;BCL3;FAS;PRKCZ;SNCA;VEGFA;CD3D;CD3E;CD79A;THY1;FYN;CD3E;CD79A;THY1;BCL3;PAK2;PRKCQ;THY1;FYN;CBL;CD3E;CD3G;CD79A;LCP2;PIK3R1;THY1;TRPV4;CD3D;CD79A;BCL3;CD3G;FAS;PRKCE;PRKCZ;SNCA;VEGFA;BCL3;FAS;PRKCZ;SNCA;THY1;VEGFA;CD3E;THY1;CD55;THY1;TRPV4;CBL;PAK2;PRKCE;PRKCH;PRKCZ;PTPRE;TNK2;FYN;CD79A;LCP2;THY1;FAS;PRKCZ;SNCA;CD2AP;CD…	0.00128224530612245;0.0014050657952468;0.000312291090855107;0.000559060021276596;0.000207862237974684;0.000122220024930748;0.0494248444186047;0.000008192625;0.0132621301330798;0.000485353096280088;0.000814983932186235;0.0194084752900232;0.000065027496978852;0.0243167436882547;0.000176221766318538;0.00749222453571429;0.000381497878190255;0.01395988378125;0.0203905219288175;0.00135141690825688;0.00…	35	595	0	0.00840336	0.134454	1.5602e-07	_;BCL3;CBL;CD79A;FAS;JAK1;PIK3R1;PTPN11;	0.000104623	_;FAS;PIK3R1;VEGFA;
14	KEGG_CELL_CYCLE;KEGG_MTOR_SIGNALING_PATHWAY;KEGG_WNT_SIGNALING_PATHWAY;KEGG_TGF_BETA_SIGNALING_PATHWAY;KEGG_JAK_STAT_SIGNALING_PATHWAY;KEGG_LONG_TERM_POTENTIATION;KEGG_NEUROTROPHIN_SIGNALING_PATHWAY;KEGG_PATHWAYS_IN_CANCER;KEGG_RENAL_CELL_CARCINOMA;KEGG_BLADDER_CANCER;KEGG_ACUTE_MYELOID_LEUKEMIA	CREBBP;E2F1;MYC;ZBTB17;HIF1A;RPS6KA1;CREBBP;LRP6;MYC;CREBBP;MYC;CREBBP;MYC;STAT3;STAT4;CREBBP;CAMK4;RPS6KA1;CAMK4;RPS6KA1;TP73;CREBBP;E2F1;ETS1;HIF1A;MSH6;MYC;STAT3;CREBBP;ETS1;HIF1A;E2F1;MYC;MYC;STAT3	0.00203331266960352;0.0411683125067385;0.0166153146325879;0.047653345691906;0.00098603889375;0.003057666;0.00927553340816327;1.22695020555556e-05;0.002782839;0.0318216733898305;0.0378074952588556	BIOCARTA_BIOPEPTIDES_PATHWAY;BIOCARTA_EGF_PATHWAY;BIOCARTA_ERK_PATHWAY;BIOCARTA_GH_PATHWAY;BIOCARTA_IL10_PATHWAY;BIOCARTA_IL2RB_PATHWAY;BIOCARTA_IL22BP_PATHWAY;BIOCARTA_PPARA_PATHWAY;BIOCARTA_ETS_PATHWAY;BIOCARTA_NFAT_PATHWAY;BIOCARTA_PDGF_PATHWAY;BIOCARTA_ARF_PATHWAY;BIOCARTA_WNT_PATHWAY	STAT3;STAT4;MYC;RPS6KA1;STAT3;HNF1A;RPS6KA1;E2F1;MYC;CREBBP;MYC;E2F1;ETS1;CREBBP;CAMK4	0.0160140968852459;0.000202357285496689;0.00869346987804878;0.00739000733333333;0.0140404647228916;0.0363653427142857;0.0274944583891213;0.00574266887234042	REGULATION_OF_BIOLOGICAL_QUALITY;DNA_METABOLIC_PROCESS;RNA_METABOLIC_PROCESS;NEGATIVE_REGULATION_OF_NUCLEOBASENUCLEOSIDENUCLEOTIDE_AND_NUCLEIC_ACID_METABOLIC_PROCESS;POSITIVE_REGULATION_OF_TRANSCRIPTIONDNA_DEPENDENT;JAK_STAT_CASCADE;TRANSCRIPTION_DNA_DEPENDENT;POSITIVE_REGULATION_OF_NUCLEOBASENUCLEOSIDENUCLEOTIDE_AND_NUCLEIC_ACID_METABOLIC_PROCESS;POSITIVE_REGULATION_OF_RNA_METABOLIC_PROCESS;NEGA…	ETS1;HIF1A;HNF1A;MYC;MGMT;MSH6;NAP1L1;NUP98;TP73;CREBBP;E2F1;HIF1A;HNF1A;KLF4;MYC;NFE2L2;STAT3;TCF3;TP73;E2F1;KLF4;STAT3;HIF1A;HNF1A;TCF3;TP73;STAT3;STAT4;CREBBP;HIF1A;HNF1A;TCF3;TP73;E2F1;ETS1;KLF4;MYC;STAT3;ZBTB17;E2F1;HIF1A;MYC;STAT3;CREBBP;E2F1;HIF1A;HNF1A;KLF4;MYC;STAT3;TCF3;TP73;MSH6;NAP1L1;NUP98;TP73;E2F1;ETS1;KLF4;MYC;NAP1L1;CREBBP;ETS1;HIF1A;HNF1A;MYC;NAP1L1;TCF3;TP73;HIF1A;HNF1A;MYC;E2F…	0.0302577817337461;0.00136719392857143;0.00000337171020547945;0.0457057627358491;0.00104279967961165;0.0180105162811388;0.000000498263047904192;0.000116030264705882;0.0148960526785714;0.00838774615384615;0.000000511259736842105;0.0104657191312997;0.0000221232473817568;0.00000721122686491935;0.000496782;0.000000528539799418605;0.0352552838176353;0.00465846643192488;0.000664499814814815;0.018990202…	29	406	0	0.0147783	0.105911	4.39619e-08	_;CREBBP;HNF1A;MSH6;MYC;NFE2L2;NUP98;TCF3;	0.00225837	_;MYC;STAT3;
15	KEGG_CELL_CYCLE;KEGG_PROGESTERONE_MEDIATED_OOCYTE_MATURATION	CCNA2;CCNB2	0.0107579579;0.00329449963636364	BIOCARTA_RANMS_PATHWAY	TPX2	0.0435952	M_PHASE;CELL_CYCLE_PROCESS;MITOTIC_CELL_CYCLE;CELL_CYCLE_PHASE;MITOSIS;M_PHASE_OF_MITOTIC_CELL_CYCLE	CCNA2;TPX2	0.016649888898917;0.0347766607862903;0.0256898013029316;0.0294265172413793;0.0109392618110236;0.0113715985966057	5	10	1	0	0	0.969819	_;	0.994527	_;
16	KEGG_DNA_REPLICATION;KEGG_BASE_EXCISION_REPAIR;KEGG_CELL_CYCLE;KEGG_OOCYTE_MEIOSIS;KEGG_P53_SIGNALING_PATHWAY;KEGG_PATHWAYS_IN_CANCER;KEGG_PROSTATE_CANCER	FEN1;PCNA;PRIM2;FEN1;PCNA;CDK2;CDC7;CDKN1A;CUL1;DBF4;PCNA;CDK2;CUL1;CDK2;CDKN1A;TP73;CDK2;CDKN1A;FOXO1	7.97471147142857e-05;0.0022765123220339;4.92788470188679e-08;0.0434418450793651;0.000435483855248619;0.0148346918446602;0.0011033747755102	BIOCARTA_ATM_PATHWAY;BIOCARTA_G1_PATHWAY;BIOCARTA_CELLCYCLE_PATHWAY;BIOCARTA_SKP2E2F_PATHWAY;BIOCARTA_RACCYCD_PATHWAY;BIOCARTA_P53_PATHWAY;BIOCARTA_P27_PATHWAY	CDKN1A;TP73;CDK2;CDKN1A;CDK2;CUL1;CDK2;CDKN1A;PCNA	0.00289705367777778;0.00497256804746835;0.00445244968646865;0.00112166326282051;0.00384994312794613;3.3604403e-05;0.00148521652631579	DNA_METABOLIC_PROCESS;DNA_REPAIR;POSITIVE_REGULATION_OF_TRANSCRIPTIONDNA_DEPENDENT;POSITIVE_REGULATION_OF_CELL_PROLIFERATION;CELL_DEVELOPMENT;G2_M_TRANSITION_OF_MITOTIC_CELL_CYCLE;PROGRAMMED_CELL_DEATH;POSITIVE_REGULATION_OF_RNA_METABOLIC_PROCESS;INTERPHASE;CELL_CYCLE_PROCESS;NEGATIVE_REGULATION_OF_CELLULAR_PROCESS;REGULATION_OF_DEVELOPMENTAL_PROCESS;MITOTIC_CELL_CYCLE;CELL_CYCLE_PHASE;RESPONSE_T…	CDK2;DBF4;FEN1;PRIM2;TP73;FEN1;TP73;FOXO1;TP73;CDK2;CDC7;CDKN1A;CDKN1A;CUL1;FOXO1;NPM1;TP73;CDK2;CDKN1A;CDK2;CDC7;CDKN1A;CUL1;DBF4;CDK2;CDC7;CDKN1A;CUL1;DBF4;NPM1;CDKN1A;CUL1;FOXO1;NPM1;FEN1;NPM1;TP73;CDK2;CDKN1A;FOXO1;NPM1;TP73;CDKN1A;CUL1;TP73;CDK2;DBF4;PRIM2;TP73;CDK2;CDC7;CDKN1A;CUL1;NPM1;PCNA;CDK2;CDC7;CDKN1A;CUL1;FOXO1;TP73;CDK2;FOXO1;NPM1;TP73;CDK2;PRIM2;TP73;CDK2;CDC7;CUL1;CDK2;CDC7;CDKN1…	0.0000326614318627451;0.0499325106382979;0.00282116861577181;0.000955827263313609;0.00307880546019901;0.000312291090855107;0.000000246279163907285;0.000000958987268918919;0.015756679;0.000349228639084507;0.0000135768143617021;0.0000204047306313993;0.0474096321328344;0.00166247625666075;0.00887461011004126;0.0000340781788834951;0.0000321729523770492;0.000115659021067416;0.00180991975961538;0.00000…	13	78	0.128205	0.025641	0.0512821	0.0127169	_;FOXO1;NPM1;	0.00058038	_;CDK2;CDKN1A;
17	KEGG_PATHWAYS_IN_CANCER	BIRC5;CDKN2A	0.0433563	-	-	-	CYTOKINESIS;REGULATION_OF_HYDROLASE_ACTIVITY;CELL_DEVELOPMENT;G2_M_TRANSITION_OF_MITOTIC_CELL_CYCLE;M_PHASE;INTERPHASE;CELL_CYCLE_PROCESS;MITOTIC_CELL_CYCLE;CELL_CYCLE_PHASE;CELL_CYCLE_CHECKPOINT_GO_0000075;CELL_DIVISION;REGULATION_OF_MITOTIC_CELL_CYCLE;CELL_PROLIFERATION_GO_0008283;MITOSIS;CELL_CYCLE_GO_0007049;NEGATIVE_REGULATION_OF_CATALYTIC_ACTIVITY;INTERPHASE_OF_MITOTIC_CELL_CYCLE;REGULATION…	BIRC5;RACGAP1;BIRC5;CDKN2A;BIRC5;CDKN2A;RACGAP1;BIRC5;TPX2;BIRC5;CDKN2A;RACGAP1;TPX2;BIRC5;CDKN2A;TPX2;CDKN2A;RACGAP1;TPX2	0.000432825268456376;0.00911707274590164;0.0124849402634961;0.000734743819018405;0.0229677974330357;0.0082880661971831;0.0000315147732615894;0.00102739083333333;0.00127773699814126;0.00533873321917808;0.000571248003177966;0.000921488113772455;0.00929441969387755;0.0152425127300613;0.000117049248603352;0.0069052321685879;0.0337395493920973;0.015756679	6	15	0.666667	0	0	0.0783997	_;CDKN2A;	0.000125572	_;BIRC5;CDKN2A;
18	KEGG_SPLICEOSOME	NCBP2;THOC4	0.0213103	-	-	-	NUCLEAR_TRANSPORT;RNA_PROCESSING;NUCLEAR_EXPORT;RNA_SPLICING;NUCLEOCYTOPLASMIC_TRANSPORT	NCBP2;NUP214;NCBP2;CPSF1;SRRM1;NCBP2;SRRM1	0.0222892289325843;0.0012190655758427;0.0017350265625;0.0154638363080685;0.0210734143101482	11	55	0	0.0181818	0.145455	0.129002	_;NUP214;	0.994527	_;
19	-	-	-	-	-	-	RNA_PROCESSING;RNA_SPLICING	U2AF1;ZRANB2	0.00343640045008183;0.00130965730591497	3	3	0	0	0	0.969819	_;	0.994527	_;
20	KEGG_RIBOSOME	RPS19;RPL11;RPL13A;RPL18;RPL34;RPL35A;RPL41;RPL5;RPL6;RPL7A;RPL8;RPLP0;RPLP2;RPS11;RPS15;RPS18;RPS23;RPS24;RPS25;RPS27A;RPL22;RPS16;RPS26;RPL26L1;RPL37	9.00613e-57	BIOCARTA_EIF_PATHWAY;BIOCARTA_EIF4_PATHWAY;BIOCARTA_IGF1MTOR_PATHWAY	EEF2;EIF2S1;EIF4E;PABPC1;EIF4E;EIF2S1;EIF4E	6.58694564705882e-05;0.0105694639740933	BIOSYNTHETIC_PROCESS;TRANSLATIONAL_INITIATION;CELLULAR_BIOSYNTHETIC_PROCESS;RIBONUCLEOPROTEIN_COMPLEX_BIOGENESIS_AND_ASSEMBLY;PROTEIN_RNA_COMPLEX_ASSEMBLY;DEVELOPMENT_OF_PRIMARY_SEXUAL_CHARACTERISTICS;MACROMOLECULE_BIOSYNTHETIC_PROCESS;TRANSLATION	RPS19;EIF2S1;EIF3B;RPL11;RPL18;RPL34;RPL41;RPL5;RPL6;RPL7A;RPL8;RPS11;RPL22;EIF3G;RPL37;EIF3B;EIF3G;EIF2S1;EIF3B;EIF3G;BMPR1B;FSHR	3.86956058823529e-14;0.0145456827425373;8.22055384615385e-17;0.00489171368584759;0.00266868766497462;0.0459844755409219;2.44928757857143e-17;1.18182292105263e-21	37	666	0	0.0015015	0.136637	0.285304	_;RPL22;	0.0766976	_;FGF2;
21	KEGG_PROTEASOME;KEGG_CELL_CYCLE;KEGG_OOCYTE_MEIOSIS;KEGG_UBIQUITIN_MEDIATED_PROTEOLYSIS;KEGG_PROGESTERONE_MEDIATED_OOCYTE_MATURATION	PSMD13;PSMA5;PSMA7;PSMB1;PSMB10;PSMB8;BUB3;ANAPC5;HDAC2;BUB1B;PLK1;CDC20;ANAPC11;ANAPC2;ANAPC7;CCNA2;CCNB1;MAD1L1;PTTG1;BUB1;ANAPC5;PLK1;PPP1CC;CDC20;ANAPC11;ANAPC2;ANAPC7;AURKA;CCNB1;PTTG1;BUB1;ANAPC5;CDC20;ANAPC11;ANAPC2;ANAPC7;UBE2C;ANAPC5;PLK1;ANAPC11;ANAPC2;ANAPC7;CCNA2;CCNB1;BUB1	1.88974616923077e-09;4.710078e-14;8.44056775862069e-11;0.000106954720551724;2.0307755125e-08	BIOCARTA_G2_PATHWAY;BIOCARTA_PROTEASOME_PATHWAY;BIOCARTA_RANMS_PATHWAY;BIOCARTA_PTC1_PATHWAY	PLK1;CCNB1;PSMA5;PSMA7;PSMB1;AURKA;TPX2;RAN;RCC1;CCNB1;XPO1	0.038242006056338;0.000254198629573171;7.65506270666667e-06;0.0201829635619469	BIOPOLYMER_CATABOLIC_PROCESS;MITOTIC_CELL_CYCLE_CHECKPOINT;G2_M_TRANSITION_OF_MITOTIC_CELL_CYCLE;M_PHASE;MICROTUBULE_BASED_PROCESS;ORGANELLE_ORGANIZATION_AND_BIOGENESIS;CELLULAR_PROTEIN_CATABOLIC_PROCESS;REGULATION_OF_MITOSIS;MICROTUBULE_CYTOSKELETON_ORGANIZATION_AND_BIOGENESIS;INTERPHASE;CELL_CYCLE_PROCESS;MITOTIC_SISTER_CHROMATID_SEGREGATION;MITOTIC_CELL_CYCLE;CELL_CYCLE_PHASE;CELL_CYCLE_CHECKP…	ANAPC5;CDC20;ANAPC2;UBE2C;BUB1B;CCNA2;KNTC1;ZW10;BUB1;ANAPC5;BIRC5;ANAPC5;BUB1B;CENPE;NDC80;PLK1;ANAPC11;AURKA;BIRC5;CCNA2;CLIP1;KIF2C;KNTC1;NCAPH;NEK2;TPX2;UBE2C;ZW10;BUB1;RAN;RCC1;KIF2C;RAN;RCC1;HDAC2;CENPE;NDC80;CENPH;KIF2C;NCAPH;ZW10;NPM1;RAN;RCC1;TERT;TOP2A;BUB1B;BIRC5;CCNA2;KNTC1;NEK2;UBE2C;ZW10;BUB1;RCC1;ANAPC5;BIRC5;CDKN3;CENPF;RCC1;ANAPC5;BUB1B;CENPE;NDC80;PLK1;ANAPC11;AURKA;BIRC5;CCNA2;…	0.0180144917950237;0.0000131243975892857;0.0437559512893983;2.92743928125e-24;0.0476894369747899;0.00000239961928738318;0.00117808105787476;7.37789027027027e-11;0.0124162436293436;0.000411251355922551;1.3587396625e-24;0.0000851703294797688;7.244711925e-25;3.87764170588235e-24;0.00000568917146875;0.000000511259736842105;0.000648616360824742;0.00262530702966102;0.0260428292880259;0.0082556504936530…	64	2016	0.208829	0.0426587	0.0575397	0.13382	_;BUB1B;NPM1;	0.0091297	_;AURKA;BIRC5;
22	KEGG_PROTEASOME;KEGG_CELL_CYCLE;KEGG_OOCYTE_MEIOSIS;KEGG_UBIQUITIN_MEDIATED_PROTEOLYSIS;KEGG_PROGESTERONE_MEDIATED_OOCYTE_MATURATION	PSMB10;PSMB8;PSMD13;BUB1B;ANAPC11;ANAPC2;ANAPC7;CCNB2;CDC20;CDKN2A;ANAPC11;ANAPC2;ANAPC7;CCNB2;CDC20;ANAPC11;ANAPC2;ANAPC7;CDC20;UBE2C;ANAPC11;ANAPC2;ANAPC7;CCNB2	0.000283157212048193;2.09808190227273e-06;0.000244210294285714;0.000168187193333333;0.0006145807	-	-	-	BIOPOLYMER_CATABOLIC_PROCESS;CYTOKINESIS;G2_M_TRANSITION_OF_MITOTIC_CELL_CYCLE;M_PHASE;MICROTUBULE_BASED_PROCESS;ORGANELLE_ORGANIZATION_AND_BIOGENESIS;ESTABLISHMENT_OF_CELLULAR_LOCALIZATION;CELLULAR_PROTEIN_CATABOLIC_PROCESS;REGULATION_OF_MITOSIS;MICROTUBULE_CYTOSKELETON_ORGANIZATION_AND_BIOGENESIS;INTERPHASE;CELL_CYCLE_PROCESS;MITOTIC_SISTER_CHROMATID_SEGREGATION;CELLULAR_CATABOLIC_PROCESS;MITOT…	ANAPC2;CDC20;UBE2C;CDKN2A;BIRC5;PRC1;RACGAP1;BIRC5;CDKN2A;BUB1B;ANAPC11;BIRC5;CENPE;KIF11;NCAPH;NEK2;RAD51;UBE2C;ZWINT;KIF15;SMC4;KIF11;PRC1;KIF23;STMN1;CENPE;KIF11;NCAPH;PRC1;ZWINT;CDKN2A;KIF23;RACGAP1;SMC4;STMN1;AP3B1;BIRC5;CENPE;CENPF;ZWINT;ANAPC2;CDC20;UBE2C;BUB1B;BIRC5;NEK2;UBE2C;ZWINT;BIRC5;CENPF;CDKN2A;BUB1B;ANAPC11;BIRC5;CENPE;CENPF;KIF11;NCAPH;NEK2;PRC1;RAD51;UBE2C;ZWINT;CDKN2A;KIF15;KIF…	0.0040443641321656;0.000192572955882353;0.020775688331422;8.74168435344827e-14;0.000994174661764706;0.00000205071851941748;0.0118432832142857;0.00587963566666667;0.0000127072435251799;0.000129848427197802;0.0175370839988081;4.35711375e-21;0.0000151478221153846;0.0187025716216216;5.41325576785714e-19;5.5236225e-15;0.000450401707317073;0.00000225535411137441;0.0103953106141522;0.000312291090855107;…	40	780	0.451282	0.0333333	0.0294872	0.0783997	_;BUB1B;CDKN2A;	0.00395045	_;BIRC5;CDKN2A;
23	KEGG_SPLICEOSOME	SNRPD2;SNRPF;NCBP2	0.0017756	-	-	-	RNA_METABOLIC_PROCESS;NUCLEAR_TRANSPORT;RIBONUCLEOPROTEIN_COMPLEX_BIOGENESIS_AND_ASSEMBLY;RNA_PROCESSING;PROTEIN_RNA_COMPLEX_ASSEMBLY;NUCLEAR_EXPORT;MRNA_PROCESSING_GO_0006397;RNA_SPLICINGVIA_TRANSESTERIFICATION_REACTIONS;MRNA_METABOLIC_PROCESS;RNA_SPLICING;NUCLEOCYTOPLASMIC_TRANSPORT	SNRPD2;DDX20;GEMIN7;SNRPF;NCBP2;SRRM1;NUP214;NCBP2;SNRPD2;DDX20;GEMIN7;SNRPD2;DDX20	0.000529786855010661;0.0409321271802326;0.000516771625269978;0.0000000451029425;0.0148528512978986;0.00349809705882353;0.00023989497761194;0.0000385681471153846;0.000396168269585253;0.00000000182675035714286;0.0388489336283186	16	120	0.00833333	0.0333333	0.0666667	0.160483	_;NUP214;	0.994527	_;
