# Supplementary material for: Voting-Based Cancer Module Identification by Combining Topological and Data-Driven Properties
Source: PLoS One. 2013 Aug 5;8(8):e70498. doi: 10.1371/journal.pone.0070498 (PMC3734239; doi:10.1371/journal.pone.0070498)
Supplement: Table S9 — Enrichment test results of KEGG pathways for OVC modules (VToD algorithm). (XLSX) [file pone.0070498.s018.xlsx]

## Sheet: S9-OVC KEGG Enrichment(VToD)
ModuleID	# of gene in function	# of gene in module	# of common gene	Description	p-value	Overlapped_gene	q-value
1	91	63	11	KEGG_MAPK_SIGNALING_PATHWAY	5.54715e-10	AKT1,CDC42,EGF,HRAS,MAP2K3,MAP2K4,MAP3K1,NFKB1,PPM1A,RAC1,RASA1	4.5636e-08
1	26	63	8	KEGG_ERBB_SIGNALING_PATHWAY	5.52074e-11	PIK3R1,ABL1,AKT1,CBL,EGF,ERBB3,HRAS,MAP2K4	5.62327e-09
1	70	63	7	KEGG_CYTOKINE_CYTOKINE_RECEPTOR_INTERACTION	3.41531e-06	EGF,GHR,IL12B,IL23R,IL2RA,IL7R,VEGFA	0.000102173
1	53	63	11	KEGG_CHEMOKINE_SIGNALING_PATHWAY	1.20797e-12	PIK3R1,AKT1,CDC42,HRAS,NFKB1,PRKCZ,PXN,RAC1,STAT3,VAV2,VAV3	1.6149e-10
1	60	63	8	KEGG_ENDOCYTOSIS	6.80459e-08	CBL,CDC42,EGF,ERBB3,HGS,HRAS,IL2RA,PRKCZ	2.94041e-06
1	21	63	3	KEGG_MTOR_SIGNALING_PATHWAY	0.000915913	PIK3R1,AKT1,VEGFA	0.0128048
1	27	63	4	KEGG_APOPTOSIS	0.000104622	PIK3R1,AKT1,BCL2L1,NFKB1	0.00198041
1	39	63	7	KEGG_AXON_GUIDANCE	5.70799e-08	ABL1,CDC42,FES,FYN,HRAS,RAC1,RASA1	2.56369e-06
1	34	63	7	KEGG_VEGF_SIGNALING_PATHWAY	2.08314e-08	PIK3R1,AKT1,CDC42,HRAS,PXN,RAC1,VEGFA	1.06091e-06
1	55	63	14	KEGG_FOCAL_ADHESION	3.21326e-17	PIK3R1,AKT1,CCND3,CDC42,DOCK1,EGF,FYN,HRAS,PTEN,PXN,RAC1,VAV2,VAV3,VEGFA	1.85283e-14
1	29	63	4	KEGG_ADHERENS_JUNCTION	0.000139077	CDC42,FYN,INSR,RAC1	0.00249988
1	41	63	6	KEGG_TIGHT_JUNCTION	1.8857e-06	AKT1,CDC42,HRAS,PRKCE,PRKCZ,PTEN	5.93164e-05
1	24	63	7	KEGG_TOLL_LIKE_RECEPTOR_SIGNALING_PATHWAY	1.45903e-09	PIK3R1,AKT1,IL12B,MAP2K3,MAP2K4,NFKB1,RAC1	1.11459e-07
1	18	63	3	KEGG_RIG_I_LIKE_RECEPTOR_SIGNALING_PATHWAY	0.000577481	IL12B,MAP3K1,NFKB1	0.00851884
1	47	63	14	KEGG_JAK_STAT_SIGNALING_PATHWAY	2.67654e-18	PIK3R1,AKT1,BCL2L1,CBL,CCND3,GHR,IL12B,IL23R,IL2RA,IL7R,JAK1,PTPN11,STAT3,TYK2	2.86256e-15
1	22	63	3	KEGG_HEMATOPOIETIC_CELL_LINEAGE	0.00105093	CD3E,IL2RA,IL7R	0.014597
1	32	63	7	KEGG_NATURAL_KILLER_CELL_MEDIATED_CYTOTOXICITY	1.3257e-08	PIK3R1,FYN,HRAS,PTPN11,RAC1,VAV2,VAV3	7.08918e-07
1	36	63	10	KEGG_T_CELL_RECEPTOR_SIGNALING_PATHWAY	5.70384e-13	PIK3R1,AKT1,CBL,CD3E,CDC42,FYN,HRAS,NFKB1,VAV2,VAV3	8.44057e-11
1	29	63	9	KEGG_B_CELL_RECEPTOR_SIGNALING_PATHWAY	2.89125e-12	PIK3R1,AKT1,DAPP1,HRAS,NFKB1,PIK3AP1,RAC1,VAV2,VAV3	3.53393e-10
1	31	63	10	KEGG_FC_EPSILON_RI_SIGNALING_PATHWAY	1.03608e-13	PIK3R1,AKT1,FYN,HRAS,MAP2K3,MAP2K4,PRKCE,RAC1,VAV2,VAV3	1.84681e-11
1	32	63	7	KEGG_FC_GAMMA_R_MEDIATED_PHAGOCYTOSIS	1.3257e-08	PIK3R1,AKT1,CDC42,PRKCE,RAC1,VAV2,VAV3	7.08918e-07
1	27	63	7	KEGG_LEUKOCYTE_TRANSENDOTHELIAL_MIGRATION	3.64943e-09	PIK3R1,CDC42,PTPN11,PXN,RAC1,VAV2,VAV3	2.43942e-07
1	40	63	11	KEGG_NEUROTROPHIN_SIGNALING_PATHWAY	4.06025e-14	PIK3R1,ABL1,AKT1,CDC42,FRS2,HRAS,MAP3K1,NFKB1,PSEN1,PTPN11,RAC1	8.68487e-12
1	56	63	10	KEGG_REGULATION_OF_ACTIN_CYTOSKELETON	6.80073e-11	PIK3R1,CDC42,DOCK1,EGF,HRAS,IQGAP2,PXN,RAC1,VAV2,VAV3	6.61216e-09
1	48	63	6	KEGG_INSULIN_SIGNALING_PATHWAY	4.84349e-06	PIK3R1,AKT1,CBL,HRAS,INSR,PRKCZ	0.000139063
1	34	63	5	KEGG_GNRH_SIGNALING_PATHWAY	1.4019e-05	CDC42,HRAS,MAP2K3,MAP2K4,MAP3K1	0.000342704
1	28	63	4	KEGG_ADIPOCYTOKINE_SIGNALING_PATHWAY	0.000120972	AKT1,NFKB1,PTPN11,STAT3	0.00222111
1	16	63	4	KEGG_TYPE_II_DIABETES_MELLITUS	1.19711e-05	PIK3R1,INSR,PRKCE,PRKCZ	0.000306246
1	20	63	3	KEGG_AMYOTROPHIC_LATERAL_SCLEROSIS_ALS	0.000792239	BCL2L1,MAP2K3,RAC1	0.0111855
1	20	63	5	KEGG_EPITHELIAL_CELL_SIGNALING_IN_HELICOBACTER_PYLORI_INFECTION	8.8349e-07	CDC42,MAP2K4,NFKB1,PTPN11,RAC1	2.99966e-05
1	14	63	3	KEGG_PATHOGENIC_ESCHERICHIA_COLI_INFECTION	0.000267136	ABL1,CDC42,FYN	0.00436186
1	20	63	3	KEGG_LEISHMANIA_INFECTION	0.000792239	IL12B,JAK1,NFKB1	0.0111855
1	110	63	15	KEGG_PATHWAYS_IN_CANCER	4.33919e-14	PIK3R1,ABL1,AKT1,BCL2L1,CBL,CDC42,EGF,HRAS,JAK1,NFKB1,PTEN,RAC1,RB1,STAT3,VEGFA	8.83955e-12
1	24	63	3	KEGG_COLORECTAL_CANCER	0.00135632	PIK3R1,AKT1,RAC1	0.0181891
1	25	63	7	KEGG_RENAL_CELL_CARCINOMA	2.00931e-09	PIK3R1,AKT1,CDC42,HRAS,PTPN11,RAC1,VEGFA	1.48204e-07
1	31	63	11	KEGG_PANCREATIC_CANCER	1.5966e-15	PIK3R1,AKT1,BCL2L1,CDC42,EGF,JAK1,NFKB1,RAC1,RB1,STAT3,VEGFA	5.69188e-13
1	20	63	5	KEGG_ENDOMETRIAL_CANCER	8.8349e-07	PIK3R1,AKT1,EGF,HRAS,PTEN	2.99966e-05
1	25	63	6	KEGG_GLIOMA	8.53e-08	PIK3R1,AKT1,EGF,HRAS,PTEN,RB1	3.57758e-06
1	39	63	7	KEGG_PROSTATE_CANCER	5.70799e-08	PIK3R1,AKT1,EGF,HRAS,NFKB1,PTEN,RB1	2.56369e-06
1	28	63	6	KEGG_MELANOMA	1.76812e-07	PIK3R1,AKT1,EGF,HRAS,PTEN,RB1	7.13587e-06
1	18	63	4	KEGG_BLADDER_CANCER	1.97707e-05	EGF,HRAS,RB1,VEGFA	0.00046472
1	30	63	9	KEGG_CHRONIC_MYELOID_LEUKEMIA	4.09667e-12	PIK3R1,ABL1,AKT1,BCL2L1,CBL,HRAS,NFKB1,PTPN11,RB1	4.73664e-10
1	20	63	5	KEGG_ACUTE_MYELOID_LEUKEMIA	8.8349e-07	PIK3R1,AKT1,HRAS,NFKB1,STAT3	2.99966e-05
1	31	63	6	KEGG_SMALL_CELL_LUNG_CANCER	3.36702e-07	PIK3R1,AKT1,BCL2L1,NFKB1,PTEN,RB1	1.29767e-05
1	20	63	5	KEGG_NON_SMALL_CELL_LUNG_CANCER	8.8349e-07	PIK3R1,AKT1,EGF,HRAS,RB1	2.99966e-05
1	7	63	2	KEGG_PRIMARY_IMMUNODEFICIENCY	0.00177206	CD3E,IL7R	0.0224952
1	24	63	3	KEGG_VIRAL_MYOCARDITIS	0.00135632	ABL1,FYN,RAC1	0.0181891
10	91	51	14	KEGG_MAPK_SIGNALING_PATHWAY	2.39792e-15	AKT1,CDC42,CHUK,EGF,IKBKB,JUN,MAP2K4,MAPKAPK2,MAX,MYC,NFKB1,PPM1A,PRKACA,RAC1	7.32736e-13
10	26	51	8	KEGG_ERBB_SIGNALING_PATHWAY	9.37969e-12	AKT1,CDKN1A,EGF,ERBB3,JUN,MAP2K4,MYC,PIK3R1	1.05596e-09
10	53	51	12	KEGG_CHEMOKINE_SIGNALING_PATHWAY	2.15376e-15	AKT1,CDC42,CHUK,FOXO3,GSK3A,IKBKB,NFKB1,PIK3R1,PRKACA,PRKCZ,RAC1,STAT1	7.08753e-13
10	59	51	5	KEGG_CELL_CYCLE	7.46244e-05	CDKN1A,E2F1,HDAC2,MYC,YWHAZ	0.00152748
10	28	51	3	KEGG_P53_SIGNALING_PATHWAY	0.00116189	CASP9,CDKN1A,PTEN	0.0159926
10	60	51	5	KEGG_ENDOCYTOSIS	8.08402e-05	CDC42,EGF,ERBB3,IL2RA,PRKCZ	0.00161665
10	21	51	5	KEGG_MTOR_SIGNALING_PATHWAY	3.95511e-07	AKT1,INS,PIK3R1,TSC1,VEGFA	1.51071e-05
10	27	51	7	KEGG_APOPTOSIS	7.92021e-10	AKT1,CASP9,CHUK,IKBKB,NFKB1,PIK3R1,PRKACA	6.27457e-08
10	50	51	4	KEGG_WNT_SIGNALING_PATHWAY	0.000509743	JUN,MYC,PRKACA,RAC1	0.00762476
10	34	51	7	KEGG_VEGF_SIGNALING_PATHWAY	4.57914e-09	AKT1,CASP9,CDC42,MAPKAPK2,PIK3R1,RAC1,VEGFA	2.88082e-07
10	55	51	8	KEGG_FOCAL_ADHESION	6.0494e-09	AKT1,CDC42,EGF,JUN,PIK3R1,PTEN,RAC1,VEGFA	3.49721e-07
10	29	51	3	KEGG_ADHERENS_JUNCTION	0.00128655	CDC42,INSR,RAC1	0.0174173
10	41	51	5	KEGG_TIGHT_JUNCTION	1.26692e-05	AKT1,CDC42,PRKCQ,PRKCZ,PTEN	0.00031778
10	24	51	9	KEGG_TOLL_LIKE_RECEPTOR_SIGNALING_PATHWAY	5.19487e-14	AKT1,CHUK,IKBKB,JUN,MAP2K4,NFKB1,PIK3R1,RAC1,STAT1	1.01017e-11
10	19	51	3	KEGG_NOD_LIKE_RECEPTOR_SIGNALING_PATHWAY	0.000366912	CHUK,IKBKB,NFKB1	0.00581352
10	18	51	3	KEGG_RIG_I_LIKE_RECEPTOR_SIGNALING_PATHWAY	0.000311231	CHUK,IKBKB,NFKB1	0.00500544
10	14	51	3	KEGG_CYTOSOLIC_DNA_SENSING_PATHWAY	0.000142926	CHUK,IKBKB,NFKB1	0.00254766
10	47	51	6	KEGG_JAK_STAT_SIGNALING_PATHWAY	1.22119e-06	AKT1,IL2RA,MYC,PIK3R1,PTPN11,STAT1	4.01865e-05
10	32	51	4	KEGG_NATURAL_KILLER_CELL_MEDIATED_CYTOTOXICITY	9.0505e-05	ICAM1,PIK3R1,PTPN11,RAC1	0.00177606
10	36	51	9	KEGG_T_CELL_RECEPTOR_SIGNALING_PATHWAY	3.46537e-12	AKT1,CARD11,CDC42,CHUK,IKBKB,JUN,NFKB1,PIK3R1,PRKCQ	4.11801e-10
10	29	51	8	KEGG_B_CELL_RECEPTOR_SIGNALING_PATHWAY	2.52707e-11	AKT1,CARD11,CHUK,IKBKB,JUN,NFKB1,PIK3R1,RAC1	2.63678e-09
10	31	51	5	KEGG_FC_EPSILON_RI_SIGNALING_PATHWAY	3.08014e-06	AKT1,GAB2,MAP2K4,PIK3R1,RAC1	9.34528e-05
10	32	51	5	KEGG_FC_GAMMA_R_MEDIATED_PHAGOCYTOSIS	3.62516e-06	AKT1,CDC42,GAB2,PIK3R1,RAC1	0.000106955
10	27	51	5	KEGG_LEUKOCYTE_TRANSENDOTHELIAL_MIGRATION	1.50486e-06	CDC42,ICAM1,PIK3R1,PTPN11,RAC1	4.84044e-05
10	40	51	11	KEGG_NEUROTROPHIN_SIGNALING_PATHWAY	3.31086e-15	AKT1,CDC42,FOXO3,IKBKB,JUN,MAPKAPK2,NFKB1,PIK3R1,PTPN11,RAC1,YWHAZ	8.85241e-13
10	56	51	5	KEGG_REGULATION_OF_ACTIN_CYTOSKELETON	5.81464e-05	CDC42,EGF,INS,PIK3R1,RAC1	0.00123756
10	48	51	9	KEGG_INSULIN_SIGNALING_PATHWAY	5.71858e-11	AKT1,FOXO1,IKBKB,INS,INSR,PIK3R1,PRKACA,PRKCZ,TSC1	5.68932e-09
10	34	51	4	KEGG_GNRH_SIGNALING_PATHWAY	0.000115068	CDC42,JUN,MAP2K4,PRKACA	0.00214026
10	30	51	4	KEGG_PROGESTERONE_MEDIATED_OOCYTE_MATURATION	6.99637e-05	AKT1,INS,PIK3R1,PRKACA	0.00145269
10	28	51	6	KEGG_ADIPOCYTOKINE_SIGNALING_PATHWAY	4.87833e-08	AKT1,CHUK,IKBKB,NFKB1,PRKCQ,PTPN11	2.31883e-06
10	16	51	5	KEGG_TYPE_II_DIABETES_MELLITUS	8.79051e-08	IKBKB,INS,INSR,PIK3R1,PRKCZ	3.65105e-06
10	13	51	3	KEGG_ALDOSTERONE_REGULATED_SODIUM_REABSORPTION	0.000113117	INS,INSR,PIK3R1	0.00211316
10	20	51	8	KEGG_EPITHELIAL_CELL_SIGNALING_IN_HELICOBACTER_PYLORI_INFECTION	7.86434e-13	CDC42,CHUK,IKBKB,JUN,MAP2K4,NFKB1,PTPN11,RAC1	1.08528e-10
10	20	51	3	KEGG_LEISHMANIA_INFECTION	0.000428536	JUN,NFKB1,STAT1	0.00664231
10	110	51	19	KEGG_PATHWAYS_IN_CANCER	8.74188e-22	AKT1,CASP9,CDC42,CDKN1A,CHUK,E2F1,EGF,FOXO1,HDAC2,IKBKB,JUN,MAX,MYC,NFKB1,PIK3R1,PTEN,RAC1,STAT1,VEGFA	1.86989e-18
10	24	51	6	KEGG_COLORECTAL_CANCER	1.79104e-08	AKT1,CASP9,JUN,MYC,PIK3R1,RAC1	9.34399e-07
10	25	51	7	KEGG_RENAL_CELL_CARCINOMA	4.34483e-10	AKT1,CDC42,JUN,PIK3R1,PTPN11,RAC1,VEGFA	3.71744e-08
10	31	51	12	KEGG_PANCREATIC_CANCER	1.29775e-18	AKT1,CASP9,CDC42,CHUK,E2F1,EGF,IKBKB,NFKB1,PIK3R1,RAC1,STAT1,VEGFA	1.85059e-15
10	20	51	7	KEGG_ENDOMETRIAL_CANCER	7.24399e-11	AKT1,CASP9,EGF,FOXO3,MYC,PIK3R1,PTEN	6.88662e-09
10	25	51	6	KEGG_GLIOMA	2.34062e-08	AKT1,CDKN1A,E2F1,EGF,PIK3R1,PTEN	1.17802e-06
10	39	51	12	KEGG_PROSTATE_CANCER	3.4302e-17	AKT1,CASP9,CDKN1A,CHUK,E2F1,EGF,FOXO1,IKBKB,INS,NFKB1,PIK3R1,PTEN	1.85283e-14
10	28	51	6	KEGG_MELANOMA	4.87833e-08	AKT1,CDKN1A,E2F1,EGF,PIK3R1,PTEN	2.31883e-06
10	18	51	5	KEGG_BLADDER_CANCER	1.70046e-07	CDKN1A,E2F1,EGF,MYC,VEGFA	6.92816e-06
10	30	51	11	KEGG_CHRONIC_MYELOID_LEUKEMIA	8.31271e-17	AKT1,CDKN1A,CHUK,E2F1,GAB2,HDAC2,IKBKB,MYC,NFKB1,PIK3R1,PTPN11	3.55618e-14
10	20	51	6	KEGG_ACUTE_MYELOID_LEUKEMIA	5.30019e-09	AKT1,CHUK,IKBKB,MYC,NFKB1,PIK3R1	3.1492e-07
10	31	51	10	KEGG_SMALL_CELL_LUNG_CANCER	1.07628e-14	AKT1,CASP9,CHUK,E2F1,IKBKB,MAX,MYC,NFKB1,PIK3R1,PTEN	2.70843e-12
10	20	51	6	KEGG_NON_SMALL_CELL_LUNG_CANCER	5.30019e-09	AKT1,CASP9,E2F1,EGF,FOXO3,PIK3R1	3.1492e-07
10	24	51	3	KEGG_VIRAL_MYOCARDITIS	0.000739035	CASP9,ICAM1,RAC1	0.0105739
11	91	18	3	KEGG_MAPK_SIGNALING_PATHWAY	0.00165716	JUN,MAX,MYC	0.0213103
11	26	18	2	KEGG_ERBB_SIGNALING_PATHWAY	0.00212322	JUN,MYC	0.0262518
11	59	18	3	KEGG_CELL_CYCLE	0.000477078	CREBBP,HDAC2,MYC	0.00726313
11	50	18	3	KEGG_WNT_SIGNALING_PATHWAY	0.000293591	JUN,CREBBP,MYC	0.00475751
11	20	18	2	KEGG_NOTCH_SIGNALING_PATHWAY	0.0012594	CREBBP,HDAC2	0.0171039
11	23	18	2	KEGG_TGF_BETA_SIGNALING_PATHWAY	0.00166488	CREBBP,MYC	0.0213103
11	47	18	3	KEGG_JAK_STAT_SIGNALING_PATHWAY	0.00024455	CREBBP,MYC,STAT4	0.00405498
11	36	18	2	KEGG_T_CELL_RECEPTOR_SIGNALING_PATHWAY	0.00401735	JUN,CD3D	0.0452269
11	25	18	2	KEGG_MELANOGENESIS	0.00196464	CREBBP,EDN1	0.0243615
11	110	18	8	KEGG_PATHWAYS_IN_CANCER	1.62765e-10	JUN,ARNT,CREBBP,ETS1,HDAC2,HIF1A,MAX,MYC	1.51371e-08
11	24	18	2	KEGG_COLORECTAL_CANCER	0.00181184	JUN,MYC	0.0227972
11	25	18	5	KEGG_RENAL_CELL_CARCINOMA	4.04796e-09	JUN,ARNT,CREBBP,ETS1,HIF1A	2.59896e-07
11	30	18	2	KEGG_CHRONIC_MYELOID_LEUKEMIA	0.00281447	HDAC2,MYC	0.0337263
11	31	18	2	KEGG_SMALL_CELL_LUNG_CANCER	0.0030013	MAX,MYC	0.0356654
12	91	7	4	KEGG_MAPK_SIGNALING_PATHWAY	1.10514e-06	CHUK,FAS,MAP3K1,TNF	3.66495e-05
12	70	7	2	KEGG_CYTOKINE_CYTOKINE_RECEPTOR_INTERACTION	0.00217963	FAS,TNF	0.0267944
12	27	7	4	KEGG_APOPTOSIS	7.47145e-09	CHUK,FAS,TNF,TRADD	4.15102e-07
12	24	7	2	KEGG_TOLL_LIKE_RECEPTOR_SIGNALING_PATHWAY	0.000257935	CHUK,TNF	0.00422776
12	19	7	2	KEGG_NOD_LIKE_RECEPTOR_SIGNALING_PATHWAY	0.000160412	CHUK,TNF	0.00281247
12	18	7	4	KEGG_RIG_I_LIKE_RECEPTOR_SIGNALING_PATHWAY	1.30803e-09	CHUK,MAP3K1,TNF,TRADD	1.01741e-07
12	32	7	2	KEGG_NATURAL_KILLER_CELL_MEDIATED_CYTOTOXICITY	0.000460742	FAS,TNF	0.00706471
12	36	7	3	KEGG_T_CELL_RECEPTOR_SIGNALING_PATHWAY	5.00259e-06	BCL10,CHUK,TNF	0.000142674
12	29	7	2	KEGG_B_CELL_RECEPTOR_SIGNALING_PATHWAY	0.000377996	BCL10,CHUK	0.00596704
12	28	7	3	KEGG_ADIPOCYTOKINE_SIGNALING_PATHWAY	2.30644e-06	CHUK,TNF,TRADD	7.12961e-05
12	17	7	2	KEGG_TYPE_I_DIABETES_MELLITUS	0.000127771	FAS,TNF	0.00230635
12	46	7	2	KEGG_ALZHEIMERS_DISEASE	0.000951297	FAS,TNF	0.0132562
12	14	7	2	KEGG_ALLOGRAFT_REJECTION	8.56877e-05	FAS,TNF	0.00169709
12	13	7	2	KEGG_GRAFT_VERSUS_HOST_DISEASE	7.3502e-05	FAS,TNF	0.00151174
13	26	35	3	KEGG_ERBB_SIGNALING_PATHWAY	0.000310935	CBL,PAK2,PIK3R1	0.00500544
13	16	35	2	KEGG_PHOSPHATIDYLINOSITOL_SIGNALING_SYSTEM	0.00301294	ITPR1,PIK3R1	0.0357046
13	47	35	4	KEGG_VASCULAR_SMOOTH_MUSCLE_CONTRACTION	9.38178e-05	ITPR1,PRKCE,PRKCH,PRKCQ	0.00180789
13	34	35	3	KEGG_VEGF_SIGNALING_PATHWAY	0.000688417	PIK3R1,SPHK2,VEGFA	0.00988271
13	55	35	4	KEGG_FOCAL_ADHESION	0.000172758	FYN,PAK2,PIK3R1,VEGFA	0.0030043
13	41	35	4	KEGG_TIGHT_JUNCTION	5.47916e-05	PRKCE,PRKCH,PRKCQ,PRKCZ	0.00117199
13	47	35	4	KEGG_JAK_STAT_SIGNALING_PATHWAY	9.38178e-05	CBL,JAK1,PIK3R1,PTPN11	0.00180789
13	22	35	4	KEGG_HEMATOPOIETIC_CELL_LINEAGE	4.32704e-06	CD3D,CD3E,CD3G,CD55	0.000125926
13	32	35	5	KEGG_NATURAL_KILLER_CELL_MEDIATED_CYTOTOXICITY	5.3491e-07	FYN,FAS,LCP2,PIK3R1,PTPN11	1.93928e-05
13	36	35	9	KEGG_T_CELL_RECEPTOR_SIGNALING_PATHWAY	8.58723e-14	FYN,CBL,CD3D,CD3E,CD3G,LCP2,PAK2,PIK3R1,PRKCQ	1.59722e-11
13	31	35	5	KEGG_FC_EPSILON_RI_SIGNALING_PATHWAY	4.53386e-07	FYN,GAB2,LCP2,PIK3R1,PRKCE	1.70139e-05
13	32	35	5	KEGG_FC_GAMMA_R_MEDIATED_PHAGOCYTOSIS	5.3491e-07	GAB2,PIK3R1,PRKCE,SPHK2,WASF1	1.93928e-05
13	27	35	3	KEGG_LEUKOCYTE_TRANSENDOTHELIAL_MIGRATION	0.000348112	PIK3R1,PTPN11,THY1	0.00557761
13	56	35	3	KEGG_REGULATION_OF_ACTIN_CYTOSKELETON	0.00286581	PAK2,PIK3R1,WASF1	0.0342456
13	48	35	4	KEGG_INSULIN_SIGNALING_PATHWAY	0.000101866	CBL,FLOT2,PIK3R1,PRKCZ	0.00193681
13	16	35	3	KEGG_TYPE_II_DIABETES_MELLITUS	7.02913e-05	PIK3R1,PRKCE,PRKCZ	0.00145269
13	46	35	3	KEGG_ALZHEIMERS_DISEASE	0.00164755	FAS,ITPR1,SNCA	0.0213103
13	18	35	2	KEGG_PRION_DISEASES	0.00380337	FYN,NCAM1	0.0433563
13	110	35	5	KEGG_PATHWAYS_IN_CANCER	0.000227609	CBL,FAS,JAK1,PIK3R1,VEGFA	0.00380356
13	25	35	4	KEGG_RENAL_CELL_CARCINOMA	7.37831e-06	PAK2,PIK3R1,PTPN11,VEGFA	0.000202336
13	31	35	3	KEGG_PANCREATIC_CANCER	0.000524693	JAK1,PIK3R1,VEGFA	0.00782103
13	30	35	4	KEGG_CHRONIC_MYELOID_LEUKEMIA	1.56137e-05	CBL,GAB2,PIK3R1,PTPN11	0.000375255
13	7	35	3	KEGG_PRIMARY_IMMUNODEFICIENCY	4.58849e-06	CD3D,CD3E,CD79A	0.000132632
14	59	29	4	KEGG_CELL_CYCLE	0.000107892	CREBBP,E2F1,MYC,ZBTB17	0.00203331
14	21	29	2	KEGG_MTOR_SIGNALING_PATHWAY	0.00357023	HIF1A,RPS6KA1	0.0411683
14	50	29	3	KEGG_WNT_SIGNALING_PATHWAY	0.00121566	CREBBP,LRP6,MYC	0.0166153
14	23	29	2	KEGG_TGF_BETA_SIGNALING_PATHWAY	0.0042663	CREBBP,MYC	0.0476533
14	47	29	4	KEGG_JAK_STAT_SIGNALING_PATHWAY	4.42542e-05	CREBBP,MYC,STAT3,STAT4	0.000986039
14	26	29	3	KEGG_LONG_TERM_POTENTIATION	0.000177256	CREBBP,CAMK4,RPS6KA1	0.00305767
14	40	29	3	KEGG_NEUROTROPHIN_SIGNALING_PATHWAY	0.000637449	CAMK4,RPS6KA1,TP73	0.00927553
14	110	29	7	KEGG_PATHWAYS_IN_CANCER	3.09749e-07	CREBBP,E2F1,ETS1,HIF1A,MSH6,MYC,STAT3	1.22695e-05
14	25	29	3	KEGG_RENAL_CELL_CARCINOMA	0.000157421	CREBBP,ETS1,HIF1A	0.00278284
14	18	29	2	KEGG_BLADDER_CANCER	0.00263321	E2F1,MYC	0.0318217
14	20	29	2	KEGG_ACUTE_MYELOID_LEUKEMIA	0.00324342	MYC,STAT3	0.0378075
15	59	5	2	KEGG_CELL_CYCLE	0.000754415	CCNA2,CCNB2	0.010758
15	30	5	2	KEGG_PROGESTERONE_MEDIATED_OOCYTE_MATURATION	0.000194344	CCNA2,CCNB2	0.0032945
16	15	13	3	KEGG_DNA_REPLICATION	2.60977e-06	FEN1,PCNA,PRIM2	7.97471e-05
16	9	13	2	KEGG_BASE_EXCISION_REPAIR	0.000125586	FEN1,PCNA	0.00227651
16	59	13	6	KEGG_CELL_CYCLE	6.10514e-10	CDK2,CDC7,CDKN1A,CUL1,DBF4,PCNA	4.92788e-08
16	49	13	2	KEGG_OOCYTE_MEIOSIS	0.00383848	CDK2,CUL1	0.0434418
16	28	13	3	KEGG_P53_SIGNALING_PATHWAY	1.84251e-05	CDK2,CDKN1A,TP73	0.000435484
16	110	13	3	KEGG_PATHWAYS_IN_CANCER	0.00107151	CDK2,CDKN1A,FOXO1	0.0148347
16	39	13	3	KEGG_PROSTATE_CANCER	5.0552e-05	CDK2,CDKN1A,FOXO1	0.00110337
17	110	6	2	KEGG_PATHWAYS_IN_CANCER	0.00381065	BIRC5,CDKN2A	0.0433563
18	38	11	2	KEGG_SPLICEOSOME	0.00166595	NCBP2,THOC4	0.0213103
2	39	187	6	KEGG_PURINE_METABOLISM	0.000598404	POLR2H,POLE,POLR2K,POLR2L,POLR3A,POLR3B	0.00876703
2	25	187	6	KEGG_PYRIMIDINE_METABOLISM	4.78922e-05	POLR2H,POLE,POLR2K,POLR2L,POLR3A,POLR3B	0.0010561
2	19	187	7	KEGG_RNA_DEGRADATION	4.51489e-07	DDX6,EXOSC10,EXOSC4,EXOSC5,LSM2,LSM7,SKIV2L	1.70139e-05
2	7	187	5	KEGG_RNA_POLYMERASE	3.3171e-07	POLR2H,POLR2K,POLR2L,POLR3A,POLR3B	1.29767e-05
2	15	187	10	KEGG_BASAL_TRANSCRIPTION_FACTORS	6.40217e-13	GTF2B,GTF2H2,GTF2H3,GTF2H4,TAF13,TAF2,TAF4B,TAF5,TAF9,TBP	9.12949e-11
2	15	187	8	KEGG_DNA_REPLICATION	1.7949e-09	MCM4,MCM6,MCM7,POLE,RFC4,RFC5,RPA2,RPA3	1.34712e-07
2	38	187	17	KEGG_SPLICEOSOME	3.46485e-17	CDC40,EIF4A3,HNRNPU,HSPA1A,LSM2,LSM7,PRPF6,SF3A2,SF3B4,SMNDC1,SNRPA,SNRPA1,SNRPD2,SNRPF,SRSF5,THOC4,TXNL4A	1.85283e-14
2	17	187	13	KEGG_NUCLEOTIDE_EXCISION_REPAIR	9.73395e-18	CCNH,CDK7,ERCC1,ERCC2,GTF2H2,GTF2H3,GTF2H4,MNAT1,POLE,RFC4,RFC5,RPA2,RPA3	8.32837e-15
2	12	187	5	KEGG_MISMATCH_REPAIR	1.08872e-05	MSH2,RFC4,RFC5,RPA2,RPA3	0.000282275
2	9	187	3	KEGG_HOMOLOGOUS_RECOMBINATION	0.00155433	BLM,RPA2,RPA3	0.0203346
2	26	187	5	KEGG_ERBB_SIGNALING_PATHWAY	0.000612431	ABL1,AKT1,JUN,MYC,PIK3R1	0.00894191
2	59	187	16	KEGG_CELL_CYCLE	2.86693e-12	ABL1,ATM,CCNH,CDC7,CDK2,CDK7,CREBBP,CUL1,DBF4,E2F1,MCM4,MCM6,MCM7,MYC,RB1,SMC3	3.53393e-10
2	49	187	6	KEGG_OOCYTE_MEIOSIS	0.00194263	AR,BTRC,CDK2,CUL1,PRKACA,SMC3	0.0241586
2	50	187	6	KEGG_WNT_SIGNALING_PATHWAY	0.00214699	BTRC,CREBBP,CUL1,JUN,MYC,PRKACA	0.0264692
2	42	187	6	KEGG_HUNTINGTONS_DISEASE	0.000885235	POLR2H,CREBBP,POLR2K,POLR2L,TAF4B,TBP	0.0124574
2	110	187	14	KEGG_PATHWAYS_IN_CANCER	1.70252e-06	ABL1,AKT1,AR,ARNT,CDK2,CREBBP,E2F1,JUN,MSH2,MYC,PIK3R1,RB1,RXRA,ZBTB16	5.3951e-05
2	24	187	5	KEGG_COLORECTAL_CANCER	0.000418399	AKT1,JUN,MSH2,MYC,PIK3R1	0.00650877
2	25	187	5	KEGG_RENAL_CELL_CARCINOMA	0.000508631	AKT1,ARNT,CREBBP,JUN,PIK3R1	0.00762476
2	25	187	4	KEGG_GLIOMA	0.00426308	AKT1,E2F1,PIK3R1,RB1	0.0476533
2	39	187	7	KEGG_PROSTATE_CANCER	7.94105e-05	AKT1,AR,CDK2,CREBBP,E2F1,PIK3R1,RB1	0.00160244
2	30	187	6	KEGG_CHRONIC_MYELOID_LEUKEMIA	0.000139794	ABL1,AKT1,E2F1,MYC,PIK3R1,RB1	0.00250225
2	20	187	4	KEGG_ACUTE_MYELOID_LEUKEMIA	0.00187816	AKT1,MYC,PIK3R1,ZBTB16	0.0234935
2	31	187	7	KEGG_SMALL_CELL_LUNG_CANCER	1.69293e-05	AKT1,CDK2,E2F1,MYC,PIK3R1,RB1,RXRA	0.000402353
2	20	187	5	KEGG_NON_SMALL_CELL_LUNG_CANCER	0.000170599	AKT1,E2F1,PIK3R1,RB1,RXRA	0.00297887
20	26	37	25	KEGG_RIBOSOME	2.10522e-60	RPS19,RPL11,RPL13A,RPL18,RPL34,RPL35A,RPL41,RPL5,RPL6,RPL7A,RPL8,RPLP0,RPLP2,RPS11,RPS15,RPS18,RPS23,RPS24,RPS25,RPS27A,RPL22,RPS16,RPS26,RPL26L1,RPL37	9.00613e-57
21	8	64	6	KEGG_PROTEASOME	1.72277e-11	PSMD13,PSMA5,PSMA7,PSMB1,PSMB10,PSMB8	1.88975e-09
21	59	64	14	KEGG_CELL_CYCLE	1.2111e-16	BUB3,ANAPC5,HDAC2,BUB1B,PLK1,CDC20,ANAPC11,ANAPC2,ANAPC7,CCNA2,CCNB1,MAD1L1,PTTG1,BUB1	4.71008e-14
21	49	64	11	KEGG_OOCYTE_MEIOSIS	5.72175e-13	ANAPC5,PLK1,PPP1CC,CDC20,ANAPC11,ANAPC2,ANAPC7,AURKA,CCNB1,PTTG1,BUB1	8.44057e-11
21	45	64	6	KEGG_UBIQUITIN_MEDIATED_PROTEOLYSIS	3.61929e-06	ANAPC5,CDC20,ANAPC11,ANAPC2,ANAPC7,UBE2C	0.000106955
21	30	64	8	KEGG_PROGESTERONE_MEDIATED_OOCYTE_MATURATION	2.27857e-10	ANAPC5,PLK1,ANAPC11,ANAPC2,ANAPC7,CCNA2,CCNB1,BUB1	2.03078e-08
22	8	40	3	KEGG_PROTEASOME	1.09874e-05	PSMB10,PSMB8,PSMD13	0.000283157
22	59	40	7	KEGG_CELL_CYCLE	4.31583e-08	BUB1B,ANAPC11,ANAPC2,ANAPC7,CCNB2,CDC20,CDKN2A	2.09808e-06
22	49	40	5	KEGG_OOCYTE_MEIOSIS	9.19071e-06	ANAPC11,ANAPC2,ANAPC7,CCNB2,CDC20	0.00024421
22	45	40	5	KEGG_UBIQUITIN_MEDIATED_PROTEOLYSIS	6.01511e-06	ANAPC11,ANAPC2,ANAPC7,CDC20,UBE2C	0.000168187
22	30	40	4	KEGG_PROGESTERONE_MEDIATED_OOCYTE_MATURATION	2.67209e-05	ANAPC11,ANAPC2,ANAPC7,CCNB2	0.000614581
23	38	16	3	KEGG_SPLICEOSOME	9.00667e-05	SNRPD2,SNRPF,NCBP2	0.0017756
3	25	146	4	KEGG_PYRIMIDINE_METABOLISM	0.00179296	POLR2K,POLR2H,POLR2L,POLR3A	0.0226262
3	19	146	5	KEGG_RNA_DEGRADATION	4.10708e-05	DDX6,EXOSC10,EXOSC5,LSM2,SKIV2L	0.000924741
3	7	146	4	KEGG_RNA_POLYMERASE	7.32329e-06	POLR2K,POLR2H,POLR2L,POLR3A	0.000202123
3	15	146	8	KEGG_DNA_REPLICATION	2.48045e-10	MCM2,MCM4,MCM6,MCM7,RFC4,RFC5,RPA2,RPA3	2.16558e-08
3	38	146	7	KEGG_SPLICEOSOME	1.39576e-05	CDC40,LSM2,NCBP2,SNRPA1,SNRPD2,SNRPF,U2AF1	0.000342704
3	17	146	9	KEGG_NUCLEOTIDE_EXCISION_REPAIR	1.909e-11	CCNH,CDK7,ERCC1,ERCC2,MNAT1,RFC4,RFC5,RPA2,RPA3	2.04168e-09
3	12	146	5	KEGG_MISMATCH_REPAIR	3.25135e-06	MSH2,RFC4,RFC5,RPA2,RPA3	9.79526e-05
3	9	146	4	KEGG_HOMOLOGOUS_RECOMBINATION	2.52485e-05	RAD51,RAD52,RPA2,RPA3	0.000583855
3	59	146	12	KEGG_CELL_CYCLE	3.41197e-09	ABL1,CCNB1,CCNH,CDK2,CDK7,CREBBP,E2F1,MCM2,MCM4,MCM6,MCM7,RB1	2.35426e-07
3	50	146	5	KEGG_WNT_SIGNALING_PATHWAY	0.0038374	CREBBP,CSNK2B,JUN,LEF1,PRKACA	0.0434418
3	29	146	4	KEGG_ADHERENS_JUNCTION	0.0030868	ACTB,CREBBP,CSNK2B,LEF1	0.0362784
3	30	146	4	KEGG_PROGESTERONE_MEDIATED_OOCYTE_MATURATION	0.00348529	CCNB1,CDK2,PIK3R1,PRKACA	0.0402975
3	14	146	3	KEGG_PATHOGENIC_ESCHERICHIA_COLI_INFECTION	0.00297249	ABL1,ACTB,ARPC3	0.0354215
3	110	146	14	KEGG_PATHWAYS_IN_CANCER	8.49317e-08	ABL1,AR,ARNT,CDK2,CREBBP,E2F1,JUN,LEF1,MSH2,PIK3R1,RAD51,RB1,RXRB,ZBTB16	3.57758e-06
3	24	146	4	KEGG_COLORECTAL_CANCER	0.00153907	JUN,LEF1,MSH2,PIK3R1	0.0202589
3	25	146	4	KEGG_RENAL_CELL_CARCINOMA	0.00179296	ARNT,CREBBP,JUN,PIK3R1	0.0226262
3	31	146	4	KEGG_PANCREATIC_CANCER	0.00391578	E2F1,PIK3R1,RAD51,RB1	0.0441998
3	39	146	7	KEGG_PROSTATE_CANCER	1.66531e-05	AR,CDK2,CREBBP,E2F1,LEF1,PIK3R1,RB1	0.000398
3	30	146	4	KEGG_CHRONIC_MYELOID_LEUKEMIA	0.00348529	ABL1,E2F1,PIK3R1,RB1	0.0402975
3	31	146	5	KEGG_SMALL_CELL_LUNG_CANCER	0.000463582	CDK2,E2F1,PIK3R1,RB1,RXRB	0.00708287
3	20	146	4	KEGG_NON_SMALL_CELL_LUNG_CANCER	0.000765259	E2F1,PIK3R1,RB1,RXRB	0.0108763
4	91	182	21	KEGG_MAPK_SIGNALING_PATHWAY	1.85769e-14	PRKACA,AKT1,CDC42,GADD45A,GADD45B,GNA12,HRAS,HSPA1A,HSPA2,HSPA8,MEF2C,MYC,NF1,NFKB1,PAK2,PPP3R1,PPP5C,RAP1A,RASA1,STMN1,TNF	4.41511e-12
4	26	182	6	KEGG_ERBB_SIGNALING_PATHWAY	5.21562e-05	AKT1,CDKN1A,ERBB2,HRAS,MYC,PAK2	0.00112689
4	52	182	9	KEGG_CALCIUM_SIGNALING_PATHWAY	8.35722e-06	PRKACA,ADRB2,ATP2B1,ERBB2,ITPKA,ITPR1,NOS1,NOS3,PPP3R1	0.000225724
4	53	182	9	KEGG_CHEMOKINE_SIGNALING_PATHWAY	9.80266e-06	PRKACA,AKT1,CDC42,GNB1,GSK3A,HRAS,NFKB1,PRKCZ,RAP1A	0.000258863
4	59	182	13	KEGG_CELL_CYCLE	3.88765e-09	CCNE1,CDKN1A,CDKN2A,CHEK1,FZR1,GADD45A,GADD45B,MCM2,MYC,PCNA,PLK1,PTTG1,YWHAZ	2.55867e-07
4	49	182	11	KEGG_OOCYTE_MEIOSIS	5.16082e-08	PRKACA,AURKA,CCNE1,IGF1,ITPR1,PGR,PLK1,PPP2R1B,PPP3R1,PTTG1,YWHAZ	2.42615e-06
4	28	182	9	KEGG_P53_SIGNALING_PATHWAY	2.96523e-08	CCNE1,CDKN1A,CDKN2A,CHEK1,GADD45A,GADD45B,IGF1,RRM2,TP73	1.47503e-06
4	60	182	13	KEGG_ENDOCYTOSIS	4.83569e-09	ADRB2,AP2A2,CDC42,DAB2,DNM2,GIT2,HRAS,HSPA1A,HSPA2,HSPA8,PRKCI,PRKCZ,RAB11FIP2	2.99813e-07
4	27	182	6	KEGG_APOPTOSIS	6.5276e-05	PRKACA,AKT1,DFFA,NFKB1,PPP3R1,TNF	0.00137562
4	50	182	8	KEGG_WNT_SIGNALING_PATHWAY	4.74971e-05	PRKACA,APC,CSNK2B,MYC,NFATC1,PPP2R1B,PPP3R1,PSEN1	0.00105281
4	39	182	10	KEGG_AXON_GUIDANCE	5.4799e-08	ABLIM1,CDC42,CDK5,EPHB2,HRAS,NFATC1,PAK2,PPP3R1,RASA1,SRGAP3	2.54815e-06
4	34	182	6	KEGG_VEGF_SIGNALING_PATHWAY	0.000245589	AKT1,CDC42,HRAS,NFATC1,NOS3,PPP3R1	0.00405649
4	55	182	9	KEGG_FOCAL_ADHESION	1.33365e-05	ACTN1,AKT1,CDC42,ERBB2,HRAS,IGF1,PAK2,PPP1R12A,RAP1A	0.000329789
4	29	182	9	KEGG_ADHERENS_JUNCTION	4.18724e-08	ACTN1,BAIAP2,CDC42,CDH1,CSNK2B,ERBB2,IQGAP1,MLLT4,TJP1	2.05897e-06
4	41	182	11	KEGG_TIGHT_JUNCTION	6.90311e-09	ACTN1,AKT1,CDC42,CSNK2B,HRAS,MLLT4,PPP2R1B,PRKCI,PRKCZ,SPTAN1,TJP1	3.88572e-07
4	23	182	7	KEGG_GAP_JUNCTION	1.64269e-06	PRKACA,CSNK1D,HRAS,ITPR1,TJP1,TUBB,TUBB2C	5.24435e-05
4	32	182	6	KEGG_NATURAL_KILLER_CELL_MEDIATED_CYTOTOXICITY	0.000174645	HRAS,ICAM1,ITGB2,NFATC1,PPP3R1,TNF	0.00302482
4	36	182	8	KEGG_T_CELL_RECEPTOR_SIGNALING_PATHWAY	3.88998e-06	AKT1,CDC42,HRAS,NFATC1,NFKB1,PAK2,PPP3R1,TNF	0.000113982
4	29	182	6	KEGG_B_CELL_RECEPTOR_SIGNALING_PATHWAY	9.92566e-05	AKT1,DAPP1,HRAS,NFATC1,NFKB1,PPP3R1	0.00189562
4	27	182	7	KEGG_LEUKOCYTE_TRANSENDOTHELIAL_MIGRATION	5.34601e-06	ACTN1,CDC42,CDH5,ICAM1,ITGB2,MLLT4,RAP1A	0.000150462
4	26	182	6	KEGG_LONG_TERM_POTENTIATION	5.21562e-05	PRKACA,HRAS,ITPR1,PPP1R12A,PPP3R1,RAP1A	0.00112689
4	40	182	9	KEGG_NEUROTROPHIN_SIGNALING_PATHWAY	8.54155e-07	AKT1,CDC42,FRS2,HRAS,NFKB1,PSEN1,RAP1A,TP73,YWHAZ	2.99514e-05
4	27	182	6	KEGG_LONG_TERM_DEPRESSION	6.5276e-05	GNA12,HRAS,IGF1,ITPR1,NOS1,PPP2R1B	0.00137562
4	56	182	10	KEGG_REGULATION_OF_ACTIN_CYTOSKELETON	1.95942e-06	ACTN1,APC,BAIAP2,CDC42,GNA12,HRAS,IQGAP1,ITGB2,PAK2,PPP1R12A	6.11854e-05
4	48	182	7	KEGG_INSULIN_SIGNALING_PATHWAY	0.000252357	PRKACA,AKT1,GYS1,HRAS,LIPE,PRKCI,PRKCZ	0.00415224
4	30	182	6	KEGG_PROGESTERONE_MEDIATED_OOCYTE_MATURATION	0.000120772	PRKACA,AKT1,FZR1,IGF1,PGR,PLK1	0.00222111
4	46	182	7	KEGG_ALZHEIMERS_DISEASE	0.000193576	CDK5,ITPR1,NDUFV3,NOS1,PPP3R1,PSEN1,TNF	0.0032945
4	20	182	5	KEGG_AMYOTROPHIC_LATERAL_SCLEROSIS_ALS	0.000150495	CASP1,NEFL,NOS1,PPP3R1,TNF	0.00267144
4	14	182	6	KEGG_PATHOGENIC_ESCHERICHIA_COLI_INFECTION	9.39561e-07	ARHGEF2,CDC42,CDH1,TUBB,TUBB2C,YWHAZ	3.16491e-05
4	110	182	13	KEGG_PATHWAYS_IN_CANCER	6.73544e-06	AKT1,APC,CCNE1,CDC42,CDH1,CDKN1A,CDKN2A,ERBB2,HRAS,IGF1,MYC,NFKB1,ZBTB16	0.000187105
4	25	182	5	KEGG_RENAL_CELL_CARCINOMA	0.000450434	AKT1,CDC42,HRAS,PAK2,RAP1A	0.0069315
4	31	182	5	KEGG_PANCREATIC_CANCER	0.00122436	AKT1,CDC42,CDKN2A,ERBB2,NFKB1	0.0166809
4	20	182	6	KEGG_ENDOMETRIAL_CANCER	1.03198e-05	AKT1,APC,CDH1,ERBB2,HRAS,MYC	0.000269196
4	25	182	5	KEGG_GLIOMA	0.000450434	AKT1,CDKN1A,CDKN2A,HRAS,IGF1	0.0069315
4	39	182	7	KEGG_PROSTATE_CANCER	6.71258e-05	AKT1,CCNE1,CDKN1A,ERBB2,HRAS,IGF1,NFKB1	0.00140767
4	12	182	3	KEGG_THYROID_CANCER	0.00347208	CDH1,HRAS,MYC	0.0402975
4	28	182	6	KEGG_MELANOMA	8.08705e-05	AKT1,CDH1,CDKN1A,CDKN2A,HRAS,IGF1	0.00161665
4	18	182	6	KEGG_BLADDER_CANCER	5.21589e-06	CDH1,CDKN1A,CDKN2A,ERBB2,HRAS,MYC	0.000147772
4	30	182	6	KEGG_CHRONIC_MYELOID_LEUKEMIA	0.000120772	AKT1,CDKN1A,CDKN2A,HRAS,MYC,NFKB1	0.00222111
4	20	182	6	KEGG_ACUTE_MYELOID_LEUKEMIA	1.03198e-05	AKT1,HRAS,MYC,NFKB1,PIM1,ZBTB16	0.000269196
4	20	182	4	KEGG_NON_SMALL_CELL_LUNG_CANCER	0.00170469	AKT1,CDKN2A,ERBB2,HRAS	0.0217044
5	25	65	3	KEGG_PYRIMIDINE_METABOLISM	0.00166876	POLR2L,POLE,POLR2K	0.0213103
5	7	65	2	KEGG_RNA_POLYMERASE	0.00188443	POLR2L,POLR2K	0.0235032
5	15	65	3	KEGG_BASAL_TRANSCRIPTION_FACTORS	0.000362648	GTF2H3,TAF11,TBP	0.00576732
5	15	65	3	KEGG_DNA_REPLICATION	0.000362648	MCM2,PCNA,POLE	0.00576732
5	9	65	2	KEGG_BASE_EXCISION_REPAIR	0.00316945	PCNA,POLE	0.0370462
5	17	65	3	KEGG_NUCLEOTIDE_EXCISION_REPAIR	0.000531896	GTF2H3,PCNA,POLE	0.00790087
5	59	65	5	KEGG_CELL_CYCLE	0.000233854	CDK2,CDKN1A,MCM2,PCNA,RB1	0.00389271
5	49	65	4	KEGG_OOCYTE_MEIOSIS	0.00116262	AR,CDK2,IGF1,PRKACA	0.0159926
5	28	65	3	KEGG_P53_SIGNALING_PATHWAY	0.00231077	CDK2,CDKN1A,IGF1	0.0280837
5	30	65	3	KEGG_PROGESTERONE_MEDIATED_OOCYTE_MATURATION	0.00281039	CDK2,IGF1,PRKACA	0.0337263
5	110	65	8	KEGG_PATHWAYS_IN_CANCER	9.03728e-06	AR,ARNT,CDK2,CDKN1A,IGF1,RB1,RXRA,ZBTB16	0.000241634
5	25	65	3	KEGG_GLIOMA	0.00166876	CDKN1A,IGF1,RB1	0.0213103
5	39	65	5	KEGG_PROSTATE_CANCER	3.22833e-05	AR,CDK2,CDKN1A,IGF1,RB1	0.000734617
5	28	65	3	KEGG_MELANOMA	0.00231077	CDKN1A,IGF1,RB1	0.0280837
5	31	65	3	KEGG_SMALL_CELL_LUNG_CANCER	0.00308236	CDK2,RB1,RXRA	0.0362784
6	9	253	3	KEGG_INOSITOL_PHOSPHATE_METABOLISM	0.00363456	INPP5E,ITPKA,PTEN	0.0417974
6	15	253	4	KEGG_DNA_REPLICATION	0.00183672	FEN1,MCM2,MCM7,RPA2	0.0230425
6	8	253	4	KEGG_PROTEASOME	0.000123094	PSMA3,PSMA5,PSMA7,PSMB1	0.00224941
6	91	253	23	KEGG_MAPK_SIGNALING_PATHWAY	1.55755e-13	CACNA1C,CDC42,CHUK,GADD45A,GADD45B,GNA12,HSPA1A,HSPA2,HSPA8,IKBKB,MAPK10,MAPKAPK5,MEF2C,MYC,NF1,PPP5C,PRKACA,PTPRR,RAC1,RAP1A,RASA1,STMN1,TGFBR2	2.66528e-11
6	53	253	9	KEGG_CHEMOKINE_SIGNALING_PATHWAY	0.000123565	CDC42,CHUK,FOXO3,GNB5,IKBKB,PRKACA,PXN,RAC1,RAP1A	0.00224941
6	16	253	4	KEGG_PHOSPHATIDYLINOSITOL_SIGNALING_SYSTEM	0.00235704	INPP5E,ITPKA,ITPR1,PTEN	0.0285649
6	59	253	22	KEGG_CELL_CYCLE	5.69737e-17	PLK1,ANAPC5,ATM,BUB1,BUB1B,CCNA2,CCNB1,CCNB2,CDC14A,CDC20,CDKN2A,CHEK1,CREBBP,FZR1,GADD45A,GADD45B,MAD1L1,MCM2,MCM7,MYC,TTK,YWHAZ	2.70815e-14
6	49	253	12	KEGG_OOCYTE_MEIOSIS	1.66983e-07	PLK1,ANAPC5,BTRC,BUB1,CCNB1,CCNB2,CDC20,IGF1R,ITPR1,PPP1CC,PRKACA,YWHAZ	6.86878e-06
6	28	253	11	KEGG_P53_SIGNALING_PATHWAY	2.23483e-09	ATM,CCNB1,CCNB2,CCNG1,CDKN2A,CHEK1,GADD45A,GADD45B,PTEN,RRM2,TP73	1.62044e-07
6	45	253	8	KEGG_UBIQUITIN_MEDIATED_PROTEOLYSIS	0.000210887	ANAPC5,BTRC,CBL,CDC20,CUL5,FZR1,PIAS4,UBE3A	0.00355187
6	60	253	8	KEGG_ENDOCYTOSIS	0.00141893	CBL,CDC42,DAB2,HSPA1A,HSPA2,HSPA8,IGF1R,RAB5B	0.0188515
6	27	253	6	KEGG_APOPTOSIS	0.000382324	ATM,BCL2L1,CHUK,DFFA,IKBKB,PRKACA	0.00599114
6	47	253	7	KEGG_VASCULAR_SMOOTH_MUSCLE_CONTRACTION	0.00147423	CACNA1C,GNA12,ITPR1,PPP1CC,PPP1R12A,PRKACA,PTGIR	0.0194653
6	50	253	9	KEGG_WNT_SIGNALING_PATHWAY	7.82192e-05	APC,BTRC,CREBBP,CSNK2B,MAPK10,MYC,NFATC1,PRKACA,RAC1	0.00158589
6	39	253	6	KEGG_AXON_GUIDANCE	0.00266941	CDC42,CDK5,NFATC1,RAC1,RASA1,SRGAP3	0.0321683
6	55	253	12	KEGG_FOCAL_ADHESION	6.3514e-07	CDC42,ERBB2,IGF1R,LAMA4,MAPK10,PPP1CC,PPP1R12A,PTEN,PXN,RAC1,RAP1A,VASP	2.26427e-05
6	29	253	11	KEGG_ADHERENS_JUNCTION	3.46896e-09	BAIAP2,CDC42,CREBBP,CSNK2B,ERBB2,FARP2,IGF1R,IQGAP1,MLLT4,RAC1,TGFBR2	2.35559e-07
6	23	253	5	KEGG_GAP_JUNCTION	0.00130139	CSNK1D,ITPR1,PRKACA,TUBB,TUBB2C	0.0175626
6	24	253	5	KEGG_TOLL_LIKE_RECEPTOR_SIGNALING_PATHWAY	0.00158234	CHUK,IKBKB,IKBKE,MAPK10,RAC1	0.020638
6	19	253	4	KEGG_NOD_LIKE_RECEPTOR_SIGNALING_PATHWAY	0.00447527	CHUK,HSP90AB1,IKBKB,MAPK10	0.0498573
6	18	253	4	KEGG_RIG_I_LIKE_RECEPTOR_SIGNALING_PATHWAY	0.00367096	CHUK,IKBKB,IKBKE,MAPK10	0.0419903
6	47	253	7	KEGG_JAK_STAT_SIGNALING_PATHWAY	0.00147423	BCL2L1,CBL,CREBBP,MYC,PIAS4,PIM1,PRLR	0.0194653
6	29	253	5	KEGG_B_CELL_RECEPTOR_SIGNALING_PATHWAY	0.00365299	CHUK,CR2,IKBKB,NFATC1,RAC1	0.0418968
6	27	253	6	KEGG_LEUKOCYTE_TRANSENDOTHELIAL_MIGRATION	0.000382324	CDC42,MLLT4,PXN,RAC1,RAP1A,VASP	0.00599114
6	26	253	7	KEGG_LONG_TERM_POTENTIATION	3.41826e-05	CACNA1C,CREBBP,ITPR1,PPP1CC,PPP1R12A,PRKACA,RAP1A	0.00077372
6	40	253	9	KEGG_NEUROTROPHIN_SIGNALING_PATHWAY	1.24388e-05	CDC42,FOXO3,IKBKB,MAPK10,RAC1,RAP1A,SORT1,TP73,YWHAZ	0.000314871
6	56	253	9	KEGG_REGULATION_OF_ACTIN_CYTOSKELETON	0.000188649	APC,BAIAP2,CDC42,GNA12,IQGAP1,PPP1CC,PPP1R12A,PXN,RAC1	0.00324113
6	48	253	7	KEGG_INSULIN_SIGNALING_PATHWAY	0.00166162	CBL,IKBKB,LIPE,MAPK10,PPP1CC,PRKACA,TSC1	0.0213103
6	30	253	11	KEGG_PROGESTERONE_MEDIATED_OOCYTE_MATURATION	5.27708e-09	PLK1,ANAPC5,BUB1,CCNA2,CCNB1,CCNB2,FZR1,HSP90AB1,IGF1R,MAPK10,PRKACA	3.1492e-07
6	20	253	5	KEGG_EPITHELIAL_CELL_SIGNALING_IN_HELICOBACTER_PYLORI_INFECTION	0.000672304	CDC42,CHUK,IKBKB,MAPK10,RAC1	0.00968389
6	14	253	5	KEGG_PATHOGENIC_ESCHERICHIA_COLI_INFECTION	0.000109116	ARHGEF2,CDC42,TUBB,TUBB2C,YWHAZ	0.00204736
6	110	253	21	KEGG_PATHWAYS_IN_CANCER	5.23654e-10	APC,BCL2L1,BIRC5,CBL,CDC42,CDKN2A,CHUK,CREBBP,ERBB2,HSP90AB1,IGF1R,IKBKB,LAMA4,MAPK10,MYC,PIAS4,PTEN,PTGS2,RAC1,TGFBR2,ZBTB16	4.39253e-08
6	24	253	6	KEGG_COLORECTAL_CANCER	0.000194836	APC,BIRC5,MAPK10,MYC,RAC1,TGFBR2	0.0032945
6	31	253	9	KEGG_PANCREATIC_CANCER	1.28627e-06	BCL2L1,CDC42,CDKN2A,CHUK,ERBB2,IKBKB,MAPK10,RAC1,TGFBR2	4.20051e-05
6	20	253	5	KEGG_ENDOMETRIAL_CANCER	0.000672304	APC,ERBB2,FOXO3,MYC,PTEN	0.00968389
6	39	253	7	KEGG_PROSTATE_CANCER	0.000488426	CHUK,CREBBP,ERBB2,HSP90AB1,IGF1R,IKBKB,PTEN	0.00740953
6	30	253	7	KEGG_CHRONIC_MYELOID_LEUKEMIA	9.0924e-05	BCL2L1,CBL,CDKN2A,CHUK,IKBKB,MYC,TGFBR2	0.00177613
6	20	253	5	KEGG_ACUTE_MYELOID_LEUKEMIA	0.000672304	CHUK,IKBKB,MYC,PIM1,ZBTB16	0.00968389
6	31	253	8	KEGG_SMALL_CELL_LUNG_CANCER	1.30946e-05	BCL2L1,CHUK,IKBKB,LAMA4,MYC,PIAS4,PTEN,PTGS2	0.00032569
7	28	20	2	KEGG_P53_SIGNALING_PATHWAY	0.00302797	CCNE1,PTEN	0.0357836
7	110	20	6	KEGG_PATHWAYS_IN_CANCER	5.55792e-07	AR,CCNE1,HIF1A,PIAS4,PTEN,STAT3	1.99805e-05
7	39	20	3	KEGG_PROSTATE_CANCER	0.000193969	AR,CCNE1,PTEN	0.0032945
7	31	20	3	KEGG_SMALL_CELL_LUNG_CANCER	9.73878e-05	CCNE1,PIAS4,PTEN	0.00186827
8	26	37	6	KEGG_ERBB_SIGNALING_PATHWAY	4.07036e-09	AKT1,EGF,ERBB2,HRAS,PIK3R1,STAT5B	2.59896e-07
8	70	37	4	KEGG_CYTOKINE_CYTOKINE_RECEPTOR_INTERACTION	0.000534973	EGF,LIFR,PRLR,VEGFA	0.00791908
8	53	37	7	KEGG_CHEMOKINE_SIGNALING_PATHWAY	1.13327e-08	AKT1,HRAS,PIK3R1,PXN,STAT1,STAT3,STAT5B	6.21555e-07
8	49	37	3	KEGG_OOCYTE_MEIOSIS	0.00230711	IGF1,IGF1R,INS	0.0280837
8	60	37	3	KEGG_ENDOCYTOSIS	0.0040483	EGF,HRAS,IGF1R	0.0454557
8	21	37	5	KEGG_MTOR_SIGNALING_PATHWAY	7.59265e-08	AKT1,IGF1,INS,PIK3R1,VEGFA	3.24814e-06
8	39	37	3	KEGG_AXON_GUIDANCE	0.00120502	EPHA2,FYN,HRAS	0.0165227
8	34	37	5	KEGG_VEGF_SIGNALING_PATHWAY	9.74868e-07	AKT1,HRAS,PIK3R1,PXN,VEGFA	3.25819e-05
8	55	37	11	KEGG_FOCAL_ADHESION	3.08376e-15	AKT1,EGF,ERBB2,FYN,HRAS,IGF1,IGF1R,PIK3R1,PXN,RAPGEF1,VEGFA	8.79488e-13
8	29	37	3	KEGG_ADHERENS_JUNCTION	0.000507275	ERBB2,FYN,IGF1R	0.00762476
8	41	37	3	KEGG_TIGHT_JUNCTION	0.00139115	AKT1,HRAS,PRKCH	0.0185979
8	24	37	3	KEGG_TOLL_LIKE_RECEPTOR_SIGNALING_PATHWAY	0.000288311	AKT1,PIK3R1,STAT1	0.00468971
8	47	37	9	KEGG_JAK_STAT_SIGNALING_PATHWAY	2.07296e-12	PTPN11,AKT1,LIFR,PIK3R1,PRLR,SOCS3,STAT1,STAT3,STAT5B	2.68731e-10
8	32	37	5	KEGG_NATURAL_KILLER_CELL_MEDIATED_CYTOTOXICITY	7.12394e-07	PTPN11,FYN,HRAS,KIR2DL5A,PIK3R1	2.5187e-05
8	36	37	5	KEGG_T_CELL_RECEPTOR_SIGNALING_PATHWAY	1.30804e-06	AKT1,CD3G,FYN,HRAS,PIK3R1	4.23924e-05
8	29	37	3	KEGG_B_CELL_RECEPTOR_SIGNALING_PATHWAY	0.000507275	AKT1,HRAS,PIK3R1	0.00762476
8	31	37	4	KEGG_FC_EPSILON_RI_SIGNALING_PATHWAY	2.2323e-05	AKT1,FYN,HRAS,PIK3R1	0.00051901
8	27	37	4	KEGG_LEUKOCYTE_TRANSENDOTHELIAL_MIGRATION	1.27023e-05	PTPN11,CDH5,PIK3R1,PXN	0.00031778
8	40	37	6	KEGG_NEUROTROPHIN_SIGNALING_PATHWAY	6.35426e-08	PTPN11,AKT1,FRS2,HRAS,PIK3R1,RAPGEF1	2.77383e-06
8	27	37	3	KEGG_LONG_TERM_DEPRESSION	0.000410272	HRAS,IGF1,IGF1R	0.00640563
8	56	37	5	KEGG_REGULATION_OF_ACTIN_CYTOSKELETON	1.20265e-05	EGF,HRAS,INS,PIK3R1,PXN	0.000306246
8	48	37	7	KEGG_INSULIN_SIGNALING_PATHWAY	5.53799e-09	AKT1,FOXO1,HRAS,INS,PIK3R1,RAPGEF1,SOCS3	3.24541e-07
8	30	37	5	KEGG_PROGESTERONE_MEDIATED_OOCYTE_MATURATION	5.09044e-07	AKT1,IGF1,IGF1R,INS,PIK3R1	1.87732e-05
8	28	37	4	KEGG_ADIPOCYTOKINE_SIGNALING_PATHWAY	1.47455e-05	PTPN11,AKT1,SOCS3,STAT3	0.000358416
8	16	37	3	KEGG_TYPE_II_DIABETES_MELLITUS	8.31196e-05	INS,PIK3R1,SOCS3	0.00165389
8	13	37	3	KEGG_ALDOSTERONE_REGULATED_SODIUM_REABSORPTION	4.31097e-05	IGF1,INS,PIK3R1	0.000965567
8	110	37	12	KEGG_PATHWAYS_IN_CANCER	2.90893e-13	AKT1,EGF,ERBB2,FOXO1,HRAS,IGF1,IGF1R,PIK3R1,STAT1,STAT3,STAT5B,VEGFA	4.78631e-11
8	25	37	6	KEGG_RENAL_CELL_CARCINOMA	3.14577e-09	PTPN11,AKT1,HRAS,PIK3R1,RAPGEF1,VEGFA	2.20616e-07
8	31	37	7	KEGG_PANCREATIC_CANCER	2.13685e-10	AKT1,EGF,ERBB2,PIK3R1,STAT1,STAT3,VEGFA	1.94499e-08
8	20	37	5	KEGG_ENDOMETRIAL_CANCER	5.81294e-08	AKT1,EGF,ERBB2,HRAS,PIK3R1	2.56369e-06
8	25	37	6	KEGG_GLIOMA	3.14577e-09	AKT1,EGF,HRAS,IGF1,IGF1R,PIK3R1	2.20616e-07
8	39	37	9	KEGG_PROSTATE_CANCER	3.33523e-13	AKT1,EGF,ERBB2,FOXO1,HRAS,IGF1,IGF1R,INS,PIK3R1	5.28449e-11
8	28	37	6	KEGG_MELANOMA	6.59837e-09	AKT1,EGF,HRAS,IGF1,IGF1R,PIK3R1	3.76371e-07
8	18	37	4	KEGG_BLADDER_CANCER	2.31654e-06	EGF,ERBB2,HRAS,VEGFA	7.12961e-05
8	30	37	5	KEGG_CHRONIC_MYELOID_LEUKEMIA	5.09044e-07	PTPN11,AKT1,HRAS,PIK3R1,STAT5B	1.87732e-05
8	20	37	5	KEGG_ACUTE_MYELOID_LEUKEMIA	5.81294e-08	AKT1,HRAS,PIK3R1,STAT3,STAT5B	2.56369e-06
8	20	37	5	KEGG_NON_SMALL_CELL_LUNG_CANCER	5.81294e-08	AKT1,EGF,ERBB2,HRAS,PIK3R1	2.56369e-06
9	26	19	3	KEGG_ERBB_SIGNALING_PATHWAY	4.86697e-05	CBL,PIK3R1,STAT5B	0.00106774
9	53	19	5	KEGG_CHEMOKINE_SIGNALING_PATHWAY	2.78781e-07	FGR,PIK3R1,STAT5B,VAV2,VAV3	1.1146e-05
9	60	19	4	KEGG_ENDOCYTOSIS	2.04581e-05	CBL,AP2A1,AP2A2,HGS	0.00047825
9	21	19	2	KEGG_MTOR_SIGNALING_PATHWAY	0.00154753	INS,PIK3R1	0.0203078
9	55	19	5	KEGG_FOCAL_ADHESION	3.36518e-07	FYN,PIK3R1,RAPGEF1,VAV2,VAV3	1.29767e-05
9	47	19	4	KEGG_JAK_STAT_SIGNALING_PATHWAY	7.70787e-06	CBL,PIK3R1,STAT5B,TYK2	0.000210027
9	22	19	3	KEGG_HEMATOPOIETIC_CELL_LINEAGE	2.91076e-05	CD3D,CD3E,KITLG	0.000665895
9	32	19	5	KEGG_NATURAL_KILLER_CELL_MEDIATED_CYTOTOXICITY	2.04542e-08	FYN,LCP2,PIK3R1,VAV2,VAV3	1.05425e-06
9	36	19	8	KEGG_T_CELL_RECEPTOR_SIGNALING_PATHWAY	2.31415e-14	CBL,CD3D,CD3E,FYN,LCP2,PIK3R1,VAV2,VAV3	5.21049e-12
9	29	19	3	KEGG_B_CELL_RECEPTOR_SIGNALING_PATHWAY	6.79051e-05	PIK3R1,VAV2,VAV3	0.00141706
9	31	19	5	KEGG_FC_EPSILON_RI_SIGNALING_PATHWAY	1.72948e-08	FYN,LCP2,PIK3R1,VAV2,VAV3	9.13422e-07
9	32	19	3	KEGG_FC_GAMMA_R_MEDIATED_PHAGOCYTOSIS	9.15086e-05	PIK3R1,VAV2,VAV3	0.00177943
9	27	19	3	KEGG_LEUKOCYTE_TRANSENDOTHELIAL_MIGRATION	5.46212e-05	PIK3R1,VAV2,VAV3	0.00117199
9	56	19	4	KEGG_REGULATION_OF_ACTIN_CYTOSKELETON	1.55503e-05	INS,PIK3R1,VAV2,VAV3	0.000375255
9	48	19	4	KEGG_INSULIN_SIGNALING_PATHWAY	8.38948e-06	CBL,INS,PIK3R1,RAPGEF1	0.000225724
9	30	19	2	KEGG_PROGESTERONE_MEDIATED_OOCYTE_MATURATION	0.00313231	INS,PIK3R1	0.0367124
9	16	19	2	KEGG_TYPE_II_DIABETES_MELLITUS	0.000895725	INS,PIK3R1	0.0125636
9	13	19	2	KEGG_ALDOSTERONE_REGULATED_SODIUM_REABSORPTION	0.000586719	INS,PIK3R1	0.00862537
9	110	19	4	KEGG_PATHWAYS_IN_CANCER	0.000216028	CBL,KITLG,PIK3R1,STAT5B	0.00362419
9	25	19	2	KEGG_RENAL_CELL_CARCINOMA	0.00218815	PIK3R1,RAPGEF1	0.0268221
9	30	19	3	KEGG_CHRONIC_MYELOID_LEUKEMIA	7.52677e-05	CBL,PIK3R1,STAT5B	0.00153331
9	20	19	2	KEGG_ACUTE_MYELOID_LEUKEMIA	0.00140374	PIK3R1,STAT5B	0.0187078
9	7	19	2	KEGG_PRIMARY_IMMUNODEFICIENCY	0.000160412	CD3D,CD3E	0.00281247
