# Supplementary material for: Voting-Based Cancer Module Identification by Combining Topological and Data-Driven Properties
Source: PLoS One. 2013 Aug 5;8(8):e70498. doi: 10.1371/journal.pone.0070498 (PMC3734239; doi:10.1371/journal.pone.0070498)
Supplement: Table S10 — Enrichment test results of BioCarta pathways for OVC modules (VToD algorithm). (XLSX) [file pone.0070498.s019.xlsx]

## Sheet: S10-OVC Biocrt Enrichment(VToD)
ModuleID	# of gene in function	# of gene in module	# of common gene	Description	p-value	Overlapped_gene	q-value
1	7	63	2	BIOCARTA_NO1_PATHWAY	0.00177206	AKT1,VEGFA	0.0196105
1	9	63	3	BIOCARTA_AGR_PATHWAY	6.45101e-05	CDC42,PXN,RAC1	0.00134715
1	9	63	4	BIOCARTA_AKT_PATHWAY	8.82223e-07	PIK3R1,AKT1,GHR,NFKB1	4.03961e-05
1	9	63	4	BIOCARTA_AT1R_PATHWAY	8.82223e-07	HRAS,MAP2K4,MAP3K1,RAC1	4.03961e-05
1	11	63	3	BIOCARTA_CHEMICAL_PATHWAY	0.000124436	AKT1,BCL2L1,PXN	0.00233481
1	10	63	2	BIOCARTA_ATM_PATHWAY	0.00369359	ABL1,NFKB1	0.0371667
1	7	63	2	BIOCARTA_BCELLSURVIVAL_PATHWAY	0.00177206	PIK3R1,AKT1	0.0196105
1	9	63	3	BIOCARTA_BCR_PATHWAY	6.45101e-05	HRAS,MAP3K1,RAC1	0.00134715
1	13	63	3	BIOCARTA_BIOPEPTIDES_PATHWAY	0.000211808	FYN,HRAS,STAT3	0.00360934
1	6	63	2	BIOCARTA_CDMAC_PATHWAY	0.00127749	HRAS,NFKB1	0.0151448
1	4	63	2	BIOCARTA_CBL_PATHWAY	0.000520508	CBL,EGF	0.00753002
1	4	63	2	BIOCARTA_CD40_PATHWAY	0.000520508	MAP3K1,NFKB1	0.00753002
1	5	63	3	BIOCARTA_CERAMIDE_PATHWAY	7.96363e-06	MAP2K4,MAP3K1,NFKB1	0.000248415
1	7	63	2	BIOCARTA_TID_PATHWAY	0.00177206	NFKB1,RB1	0.0196105
1	12	63	3	BIOCARTA_HDAC_PATHWAY	0.000164416	PIK3R1,AKT1,INSR	0.002984
1	8	63	3	BIOCARTA_GCR_PATHWAY	4.33988e-05	PIK3R1,AKT1,NFKB1	0.000962682
1	10	63	2	BIOCARTA_CTCF_PATHWAY	0.00369359	PIK3R1,PTEN	0.0371667
1	5	63	4	BIOCARTA_CXCR4_PATHWAY	3.62808e-08	PIK3R1,HRAS,NFKB1,PXN	3.06911e-06
1	13	63	8	BIOCARTA_EGF_PATHWAY	5.06815e-14	PIK3R1,EGF,HRAS,JAK1,MAP2K4,MAP3K1,RASA1,STAT3	4.21586e-11
1	6	63	4	BIOCARTA_ECM_PATHWAY	1.07876e-07	PIK3R1,FYN,HRAS,PXN	7.2758e-06
1	9	63	2	BIOCARTA_ERK_PATHWAY	0.00298227	HRAS,STAT3	0.0307531
1	13	63	3	BIOCARTA_FAS_PATHWAY	0.000211808	MAP2K4,MAP3K1,RB1	0.00360934
1	11	63	4	BIOCARTA_FCER1_PATHWAY	2.2697e-06	PIK3R1,HRAS,MAP2K4,MAP3K1	8.64738e-05
1	13	63	5	BIOCARTA_FMLP_PATHWAY	7.79895e-08	HRAS,MAP2K3,MAP3K1,NFKB1,RAC1	6.08196e-06
1	9	63	4	BIOCARTA_GH_PATHWAY	8.82223e-07	PIK3R1,GHR,HRAS,INSR	4.03961e-05
1	24	63	5	BIOCARTA_HIVNEF_PATHWAY	2.3384e-06	MAP3K1,NFKB1,PSEN1,RASA1,RB1	8.70967e-05
1	5	63	2	BIOCARTA_SALMONELLA_PATHWAY	0.00085955	CDC42,RAC1	0.0109161
1	7	63	6	BIOCARTA_HCMV_PATHWAY	3.93814e-12	PIK3R1,AKT1,MAP2K3,MAP3K1,NFKB1,RB1	1.78684e-09
1	8	63	4	BIOCARTA_IGF1_PATHWAY	4.94517e-07	PIK3R1,HRAS,PTPN11,RASA1	2.61056e-05
1	5	63	3	BIOCARTA_IL2_PATHWAY	7.96363e-06	HRAS,IL2RA,JAK1	0.000248415
1	2	63	2	BIOCARTA_IL4_PATHWAY	8.83659e-05	AKT1,JAK1	0.00175711
1	7	63	5	BIOCARTA_IL6_PATHWAY	1.34134e-09	HRAS,JAK1,PTPN11,STAT3,TYK2	2.15956e-07
1	8	63	2	BIOCARTA_IL10_PATHWAY	0.00234105	JAK1,STAT3	0.0247546
1	10	63	3	BIOCARTA_IL12_PATHWAY	9.13245e-05	CD3E,IL12B,TYK2	0.00177354
1	12	63	7	BIOCARTA_IL2RB_PATHWAY	3.69641e-12	PIK3R1,AKT1,BCL2L1,CBL,HRAS,IL2RA,JAK1	1.78684e-09
1	9	63	3	BIOCARTA_IL22BP_PATHWAY	6.45101e-05	JAK1,STAT3,TYK2	0.00134715
1	7	63	4	BIOCARTA_IL7_PATHWAY	2.49475e-07	PIK3R1,FYN,IL7R,JAK1	1.42076e-05
1	10	63	3	BIOCARTA_GSK3_PATHWAY	9.13245e-05	PIK3R1,AKT1,NFKB1	0.00177354
1	12	63	6	BIOCARTA_RACCYCD_PATHWAY	4.97902e-10	PIK3R1,AKT1,HRAS,NFKB1,RAC1,RB1	9.20963e-08
1	9	63	5	BIOCARTA_GLEEVEC_PATHWAY	7.90811e-09	PIK3R1,AKT1,HRAS,MAP2K4,MAP3K1	8.77097e-07
1	8	63	5	BIOCARTA_INSULIN_PATHWAY	3.54568e-09	PIK3R1,HRAS,INSR,PTPN11,RASA1	4.53756e-07
1	9	63	3	BIOCARTA_INTEGRIN_PATHWAY	6.45101e-05	FYN,HRAS,PXN	0.00134715
1	16	63	7	BIOCARTA_KERATINOCYTE_PATHWAY	5.16128e-11	EGF,HRAS,MAP2K3,MAP2K4,MAP3K1,NFKB1,PRKCE	1.288e-08
1	5	63	2	BIOCARTA_TCRA_PATHWAY	0.00085955	CD3E,FYN	0.0109161
1	8	63	5	BIOCARTA_PYK2_PATHWAY	3.54568e-09	HRAS,MAP2K3,MAP2K4,MAP3K1,RAC1	4.53756e-07
1	6	63	2	BIOCARTA_EGFR_SMRTE_PATHWAY	0.00127749	EGF,MAP3K1	0.0151448
1	27	63	6	BIOCARTA_MAPK_PATHWAY	1.4013e-07	HRAS,MAP2K3,MAP2K4,MAP3K1,NFKB1,RAC1	9.20248e-06
1	7	63	3	BIOCARTA_MCALPAIN_PATHWAY	2.73715e-05	EGF,HRAS,PXN	0.000647446
1	7	63	3	BIOCARTA_MTOR_PATHWAY	2.73715e-05	PIK3R1,AKT1,PTEN	0.000647446
1	7	63	3	BIOCARTA_IGF1R_PATHWAY	2.73715e-05	PIK3R1,AKT1,HRAS	0.000647446
1	3	63	2	BIOCARTA_NGF_PATHWAY	0.000262665	PIK3R1,HRAS	0.00434093
1	10	63	2	BIOCARTA_VIP_PATHWAY	0.00369359	MAP3K1,NFKB1	0.0371667
1	18	63	3	BIOCARTA_NFAT_PATHWAY	0.000577481	PIK3R1,AKT1,HRAS	0.00811889
1	8	63	2	BIOCARTA_NTHI_PATHWAY	0.00234105	MAP2K3,NFKB1	0.0247546
1	7	63	2	BIOCARTA_NFKB_PATHWAY	0.00177206	MAP3K1,NFKB1	0.0196105
1	9	63	3	BIOCARTA_NO2IL12_PATHWAY	6.45101e-05	CD3E,IL12B,TYK2	0.00134715
1	18	63	5	BIOCARTA_P38MAPK_PATHWAY	4.969e-07	CDC42,HRAS,MAP2K4,MAP3K1,RAC1	2.61056e-05
1	13	63	7	BIOCARTA_PDGF_PATHWAY	7.94131e-12	PIK3R1,HRAS,JAK1,MAP2K4,MAP3K1,RASA1,STAT3	3.15107e-09
1	11	63	5	BIOCARTA_PTDINS_PATHWAY	2.8492e-08	AKT1,PRKCE,PRKCZ,RAC1,VAV2	2.4948e-06
1	7	63	3	BIOCARTA_EDG1_PATHWAY	2.73715e-05	PIK3R1,AKT1,RAC1	0.000647446
1	4	63	3	BIOCARTA_PTEN_PATHWAY	3.21448e-06	PIK3R1,AKT1,PTEN	0.000115421
1	8	63	3	BIOCARTA_RAC1_PATHWAY	4.33988e-05	PIK3R1,MAP3K1,RAC1	0.000962682
1	11	63	7	BIOCARTA_RAS_PATHWAY	1.55327e-12	PIK3R1,AKT1,BCL2L1,CDC42,HRAS,NFKB1,RAC1	8.91836e-10
1	4	63	2	BIOCARTA_NKCELLS_PATHWAY	0.000520508	PIK3R1,RAC1	0.00753002
1	10	63	3	BIOCARTA_BAD_PATHWAY	9.13245e-05	PIK3R1,AKT1,BCL2L1	0.00177354
1	8	63	4	BIOCARTA_EIF4_PATHWAY	4.94517e-07	PIK3R1,AKT1,GHR,PTEN	2.61056e-05
1	6	63	2	BIOCARTA_PML_PATHWAY	0.00127749	HRAS,RB1	0.0151448
1	7	63	4	BIOCARTA_CARDIACEGF_PATHWAY	2.49475e-07	ADAM12,EGF,HRAS,NFKB1	1.42076e-05
1	4	63	4	BIOCARTA_HER2_PATHWAY	7.32116e-09	PIK3R1,ERBB3,HRAS,STAT3	8.3598e-07
1	6	63	3	BIOCARTA_ERK5_PATHWAY	1.57834e-05	PIK3R1,AKT1,HRAS	0.000416799
1	7	63	4	BIOCARTA_MAL_PATHWAY	2.49475e-07	CDC42,HRAS,MAP3K1,RAC1	1.42076e-05
1	4	63	2	BIOCARTA_ACH_PATHWAY	0.000520508	PIK3R1,AKT1	0.00753002
1	5	63	3	BIOCARTA_CDC42RAC_PATHWAY	7.96363e-06	PIK3R1,CDC42,RAC1	0.000248415
1	8	63	2	BIOCARTA_TOB1_PATHWAY	0.00234105	CD3E,IL2RA	0.0247546
1	10	63	3	BIOCARTA_IL1R_PATHWAY	9.13245e-05	MAP2K3,MAP3K1,NFKB1	0.00177354
1	12	63	8	BIOCARTA_MET_PATHWAY	1.96558e-14	PIK3R1,DOCK1,HRAS,PTEN,PTPN11,PXN,RASA1,STAT3	1.96204e-11
1	8	63	3	BIOCARTA_IGF1MTOR_PATHWAY	4.33988e-05	PIK3R1,AKT1,PTEN	0.000962682
1	5	63	4	BIOCARTA_SPRY_PATHWAY	3.62808e-08	CBL,EGF,HRAS,RASA1	3.06911e-06
1	16	63	9	BIOCARTA_TCR_PATHWAY	3.67328e-15	PIK3R1,CD3E,FYN,HRAS,MAP2K4,MAP3K1,NFKB1,RAC1,RASA1	4.58334e-12
1	6	63	2	BIOCARTA_TEL_PATHWAY	0.00127749	AKT1,RB1	0.0151448
1	5	63	2	BIOCARTA_TH1TH2_PATHWAY	0.00085955	IL12B,IL2RA	0.0109161
1	6	63	2	BIOCARTA_41BB_PATHWAY	0.00127749	MAP3K1,NFKB1	0.0151448
1	7	63	3	BIOCARTA_CTLA4_PATHWAY	2.73715e-05	PIK3R1,CD3E,PTPN11	0.000647446
1	9	63	4	BIOCARTA_LONGEVITY_PATHWAY	8.82223e-07	PIK3R1,AKT1,GHR,HRAS	4.03961e-05
1	11	63	4	BIOCARTA_STRESS_PATHWAY	2.2697e-06	MAP2K3,MAP2K4,MAP3K1,NFKB1	8.64738e-05
1	13	63	3	BIOCARTA_TNFR1_PATHWAY	0.000211808	MAP2K4,MAP3K1,RB1	0.00360934
1	6	63	2	BIOCARTA_TNFR2_PATHWAY	0.00127749	MAP3K1,NFKB1	0.0151448
1	11	63	4	BIOCARTA_TOLL_PATHWAY	2.2697e-06	MAP2K3,MAP2K4,MAP3K1,NFKB1	8.64738e-05
1	7	63	4	BIOCARTA_TPO_PATHWAY	2.49475e-07	PIK3R1,HRAS,RASA1,STAT3	1.42076e-05
1	8	63	4	BIOCARTA_CREB_PATHWAY	4.94517e-07	PIK3R1,AKT1,HRAS,RAC1	2.61056e-05
1	6	63	4	BIOCARTA_TFF_PATHWAY	1.07876e-07	PIK3R1,AKT1,GHR,HRAS	7.2758e-06
1	3	63	3	BIOCARTA_TRKA_PATHWAY	8.10941e-07	PIK3R1,AKT1,HRAS	3.85467e-05
1	7	63	4	BIOCARTA_ARF_PATHWAY	2.49475e-07	PIK3R1,ABL1,RAC1,RB1	1.42076e-05
1	4	63	2	BIOCARTA_UCALPAIN_PATHWAY	0.000520508	PXN,RAC1	0.00753002
1	10	63	4	BIOCARTA_VEGF_PATHWAY	1.45731e-06	PIK3R1,HRAS,PXN,VEGFA	6.21661e-05
10	7	51	3	BIOCARTA_RELA_PATHWAY	1.44589e-05	CHUK,IKBKB,NFKB1	0.000390078
10	7	51	2	BIOCARTA_NO1_PATHWAY	0.00116746	AKT1,VEGFA	0.0140405
10	9	51	3	BIOCARTA_AGR_PATHWAY	3.42017e-05	CDC42,JUN,RAC1	0.000779455
10	9	51	8	BIOCARTA_AKT_PATHWAY	6.0353e-17	AKT1,CASP9,CHUK,FOXO1,FOXO3,IKBKB,NFKB1,PIK3R1	3.01222e-13
10	9	51	3	BIOCARTA_AT1R_PATHWAY	3.42017e-05	JUN,MAP2K4,RAC1	0.000779455
10	11	51	3	BIOCARTA_CHEMICAL_PATHWAY	6.6214e-05	AKT1,CASP9,STAT1	0.00136459
10	10	51	3	BIOCARTA_ATM_PATHWAY	4.85063e-05	CDKN1A,JUN,NFKB1	0.00104803
10	7	51	2	BIOCARTA_BCELLSURVIVAL_PATHWAY	0.00116746	AKT1,PIK3R1	0.0140405
10	9	51	2	BIOCARTA_BCR_PATHWAY	0.00197193	JUN,RAC1	0.0215831
10	6	51	3	BIOCARTA_CDMAC_PATHWAY	8.32238e-06	JUN,MYC,NFKB1	0.000254199
10	9	51	3	BIOCARTA_CARM_ER_PATHWAY	3.42017e-05	HDAC2,NCOR2,NRIP1	0.000779455
10	4	51	3	BIOCARTA_CD40_PATHWAY	1.68879e-06	CHUK,IKBKB,NFKB1	6.743e-05
10	14	51	2	BIOCARTA_G1_PATHWAY	0.00480332	CDKN1A,E2F1	0.0462806
10	5	51	2	BIOCARTA_CERAMIDE_PATHWAY	0.000564224	MAP2K4,NFKB1	0.00795492
10	7	51	2	BIOCARTA_TID_PATHWAY	0.00116746	IKBKB,NFKB1	0.0140405
10	12	51	4	BIOCARTA_HDAC_PATHWAY	1.4364e-06	AKT1,INS,INSR,PIK3R1	6.18023e-05
10	8	51	3	BIOCARTA_GCR_PATHWAY	2.29671e-05	AKT1,NFKB1,PIK3R1	0.000570293
10	10	51	3	BIOCARTA_CTCF_PATHWAY	4.85063e-05	MYC,PIK3R1,PTEN	0.00104803
10	5	51	2	BIOCARTA_CXCR4_PATHWAY	0.000564224	NFKB1,PIK3R1	0.00795492
10	13	51	2	BIOCARTA_CELLCYCLE_PATHWAY	0.00414776	CDKN1A,E2F1	0.0413203
10	4	51	2	BIOCARTA_D4GDI_PATHWAY	0.000341049	CASP9,JUN	0.00525373
10	4	51	2	BIOCARTA_RNA_PATHWAY	0.000341049	CHUK,NFKB1	0.00525373
10	13	51	5	BIOCARTA_EGF_PATHWAY	2.64469e-08	EGF,JUN,MAP2K4,PIK3R1,STAT1	2.39994e-06
10	5	51	2	BIOCARTA_EPONFKB_PATHWAY	0.000564224	CDKN1A,NFKB1	0.00795492
10	13	51	2	BIOCARTA_FAS_PATHWAY	0.00414776	JUN,MAP2K4	0.0413203
10	11	51	3	BIOCARTA_FCER1_PATHWAY	6.6214e-05	JUN,MAP2K4,PIK3R1	0.00136459
10	13	51	2	BIOCARTA_FMLP_PATHWAY	0.00414776	NFKB1,RAC1	0.0413203
10	9	51	3	BIOCARTA_GH_PATHWAY	3.42017e-05	INS,INSR,PIK3R1	0.000779455
10	24	51	3	BIOCARTA_HIVNEF_PATHWAY	0.000739035	CASP9,CHUK,NFKB1	0.00978388
10	5	51	2	BIOCARTA_SALMONELLA_PATHWAY	0.000564224	CDC42,RAC1	0.00795492
10	7	51	3	BIOCARTA_HCMV_PATHWAY	1.44589e-05	AKT1,NFKB1,PIK3R1	0.000390078
10	9	51	2	BIOCARTA_P53HYPOXIA_PATHWAY	0.00197193	AKT1,CDKN1A	0.0215831
10	7	51	3	BIOCARTA_HIF_PATHWAY	1.44589e-05	EDN1,JUN,VEGFA	0.000390078
10	8	51	3	BIOCARTA_IGF1_PATHWAY	2.29671e-05	JUN,PIK3R1,PTPN11	0.000570293
10	5	51	2	BIOCARTA_IL2_PATHWAY	0.000564224	IL2RA,JUN	0.00795492
10	7	51	2	BIOCARTA_IL6_PATHWAY	0.00116746	JUN,PTPN11	0.0140405
10	12	51	5	BIOCARTA_IL2RB_PATHWAY	1.63886e-08	AKT1,E2F1,IL2RA,MYC,PIK3R1	1.63591e-06
10	10	51	3	BIOCARTA_GSK3_PATHWAY	4.85063e-05	AKT1,NFKB1,PIK3R1	0.00104803
10	11	51	3	BIOCARTA_DEATH_PATHWAY	6.6214e-05	CASP9,CHUK,NFKB1	0.00136459
10	12	51	8	BIOCARTA_RACCYCD_PATHWAY	3.25533e-15	AKT1,CDKN1A,CHUK,E2F1,IKBKB,NFKB1,PIK3R1,RAC1	4.58334e-12
10	9	51	6	BIOCARTA_GLEEVEC_PATHWAY	1.23793e-11	AKT1,JUN,MAP2K4,MYC,PIK3R1,STAT1	4.11901e-09
10	8	51	5	BIOCARTA_INSULIN_PATHWAY	1.19147e-09	INS,INSR,JUN,PIK3R1,PTPN11	2.05056e-07
10	16	51	7	BIOCARTA_KERATINOCYTE_PATHWAY	1.09788e-11	CHUK,EGF,IKBKB,JUN,MAP2K4,NFKB1,PRKCQ	3.91394e-09
10	8	51	3	BIOCARTA_PYK2_PATHWAY	2.29671e-05	JUN,MAP2K4,RAC1	0.000570293
10	6	51	2	BIOCARTA_EGFR_SMRTE_PATHWAY	0.000840094	EGF,NCOR2	0.010751
10	27	51	10	BIOCARTA_MAPK_PATHWAY	2.09871e-15	CHUK,IKBKB,JUN,MAP2K4,MAPKAPK2,MAX,MYC,NFKB1,RAC1,STAT1	4.58334e-12
10	21	51	6	BIOCARTA_PPARA_PATHWAY	7.36989e-09	INS,JUN,MYC,NCOR2,NRIP1,PIK3R1	8.3598e-07
10	9	51	4	BIOCARTA_ETS_PATHWAY	3.73505e-07	E2F1,HDAC2,JUN,NCOR2	2.04853e-05
10	7	51	4	BIOCARTA_MTOR_PATHWAY	1.05236e-07	AKT1,PIK3R1,PTEN,TSC1	7.2758e-06
10	7	51	2	BIOCARTA_IGF1R_PATHWAY	0.00116746	AKT1,PIK3R1	0.0140405
10	3	51	2	BIOCARTA_NGF_PATHWAY	0.000171791	JUN,PIK3R1	0.0030842
10	10	51	3	BIOCARTA_VIP_PATHWAY	4.85063e-05	CHUK,MYC,NFKB1	0.00104803
10	18	51	3	BIOCARTA_NFAT_PATHWAY	0.000311231	AKT1,EDN1,PIK3R1	0.00493128
10	8	51	3	BIOCARTA_NTHI_PATHWAY	2.29671e-05	CHUK,IKBKB,NFKB1	0.000570293
10	7	51	3	BIOCARTA_NFKB_PATHWAY	1.44589e-05	CHUK,IKBKB,NFKB1	0.000390078
10	18	51	7	BIOCARTA_P38MAPK_PATHWAY	3.01371e-11	CDC42,MAP2K4,MAPKAPK2,MAX,MYC,RAC1,STAT1	8.35635e-09
10	10	51	2	BIOCARTA_P53_PATHWAY	0.00244672	CDKN1A,E2F1	0.0257086
10	13	51	4	BIOCARTA_PDGF_PATHWAY	2.0601e-06	JUN,MAP2K4,PIK3R1,STAT1	8.03457e-05
10	11	51	4	BIOCARTA_PTDINS_PATHWAY	9.64427e-07	AKT1,GSK3A,PRKCZ,RAC1	4.37587e-05
10	7	51	3	BIOCARTA_EDG1_PATHWAY	1.44589e-05	AKT1,PIK3R1,RAC1	0.000390078
10	4	51	4	BIOCARTA_PTEN_PATHWAY	3.07145e-09	AKT1,FOXO3,PIK3R1,PTEN	4.32018e-07
10	8	51	2	BIOCARTA_RAC1_PATHWAY	0.00154512	PIK3R1,RAC1	0.0175513
10	11	51	7	BIOCARTA_RAS_PATHWAY	3.27407e-13	AKT1,CASP9,CDC42,CHUK,NFKB1,PIK3R1,RAC1	2.33441e-10
10	4	51	2	BIOCARTA_NKCELLS_PATHWAY	0.000341049	PIK3R1,RAC1	0.00525373
10	10	51	2	BIOCARTA_BAD_PATHWAY	0.00244672	AKT1,PIK3R1	0.0257086
10	8	51	3	BIOCARTA_EIF4_PATHWAY	2.29671e-05	AKT1,PIK3R1,PTEN	0.000570293
10	7	51	5	BIOCARTA_CARDIACEGF_PATHWAY	4.49916e-10	EDN1,EGF,JUN,MYC,NFKB1	8.98212e-08
10	4	51	2	BIOCARTA_HER2_PATHWAY	0.000341049	ERBB3,PIK3R1	0.00525373
10	6	51	2	BIOCARTA_ERK5_PATHWAY	0.000840094	AKT1,PIK3R1	0.010751
10	7	51	2	BIOCARTA_MAL_PATHWAY	0.00116746	CDC42,RAC1	0.0140405
10	4	51	3	BIOCARTA_ACH_PATHWAY	1.68879e-06	AKT1,FOXO3,PIK3R1	6.743e-05
10	5	51	3	BIOCARTA_CDC42RAC_PATHWAY	4.19147e-06	CDC42,PIK3R1,RAC1	0.000148366
10	10	51	4	BIOCARTA_IL1R_PATHWAY	6.18102e-07	CHUK,IKBKB,JUN,NFKB1	3.11611e-05
10	12	51	4	BIOCARTA_MET_PATHWAY	1.4364e-06	JUN,PIK3R1,PTEN,PTPN11	6.18023e-05
10	8	51	3	BIOCARTA_IGF1MTOR_PATHWAY	2.29671e-05	AKT1,PIK3R1,PTEN	0.000570293
10	6	51	2	BIOCARTA_HSP27_PATHWAY	0.000840094	CASP9,MAPKAPK2	0.010751
10	16	51	5	BIOCARTA_TCR_PATHWAY	8.79051e-08	JUN,MAP2K4,NFKB1,PIK3R1,RAC1	6.54827e-06
10	3	51	2	BIOCARTA_TALL1_PATHWAY	0.000171791	CHUK,NFKB1	0.0030842
10	6	51	2	BIOCARTA_TEL_PATHWAY	0.000840094	AKT1,MYC	0.010751
10	6	51	4	BIOCARTA_41BB_PATHWAY	4.54223e-08	CHUK,IKBKB,JUN,NFKB1	3.77838e-06
10	7	51	2	BIOCARTA_CTLA4_PATHWAY	0.00116746	PIK3R1,PTPN11	0.0140405
10	9	51	3	BIOCARTA_LONGEVITY_PATHWAY	3.42017e-05	AKT1,FOXO3,PIK3R1	0.000779455
10	11	51	5	BIOCARTA_STRESS_PATHWAY	9.62672e-09	CHUK,IKBKB,JUN,MAP2K4,NFKB1	1.02228e-06
10	13	51	2	BIOCARTA_TNFR1_PATHWAY	0.00414776	JUN,MAP2K4	0.0413203
10	6	51	3	BIOCARTA_TNFR2_PATHWAY	8.32238e-06	CHUK,IKBKB,NFKB1	0.000254199
10	11	51	5	BIOCARTA_TOLL_PATHWAY	9.62672e-09	CHUK,IKBKB,JUN,MAP2K4,NFKB1	1.02228e-06
10	7	51	3	BIOCARTA_TPO_PATHWAY	1.44589e-05	JUN,PIK3R1,STAT1	0.000390078
10	8	51	3	BIOCARTA_CREB_PATHWAY	2.29671e-05	AKT1,PIK3R1,RAC1	0.000570293
10	6	51	3	BIOCARTA_TFF_PATHWAY	8.32238e-06	AKT1,CASP9,PIK3R1	0.000254199
10	3	51	2	BIOCARTA_TRKA_PATHWAY	0.000171791	AKT1,PIK3R1	0.0030842
10	7	51	4	BIOCARTA_ARF_PATHWAY	1.05236e-07	E2F1,MYC,PIK3R1,RAC1	7.2758e-06
10	10	51	2	BIOCARTA_VEGF_PATHWAY	0.00244672	PIK3R1,VEGFA	0.0257086
11	8	18	2	BIOCARTA_CSK_PATHWAY	0.000191051	CD3D,CREBBP	0.00334639
11	6	18	2	BIOCARTA_CDMAC_PATHWAY	0.000102844	JUN,MYC	0.00195914
11	9	18	2	BIOCARTA_CARM_ER_PATHWAY	0.000245045	CREBBP,HDAC2	0.00406319
11	13	18	2	BIOCARTA_EGF_PATHWAY	0.000525832	JUN,STAT4	0.00756319
11	5	18	2	BIOCARTA_EPONFKB_PATHWAY	6.8728e-05	ARNT,HIF1A	0.00140255
11	7	18	4	BIOCARTA_HIF_PATHWAY	1.30803e-09	JUN,ARNT,EDN1,HIF1A	2.15956e-07
11	10	18	3	BIOCARTA_IL12_PATHWAY	1.96824e-06	JUN,CD3D,STAT4	7.79642e-05
11	9	18	2	BIOCARTA_GLEEVEC_PATHWAY	0.000245045	JUN,MYC	0.00406319
11	16	18	2	BIOCARTA_KERATINOCYTE_PATHWAY	0.000803134	JUN,ETS1	0.0104933
11	27	18	3	BIOCARTA_MAPK_PATHWAY	4.61638e-05	JUN,MAX,MYC	0.00101499
11	21	18	3	BIOCARTA_PPARA_PATHWAY	2.12781e-05	JUN,CREBBP,MYC	0.000547418
11	9	18	3	BIOCARTA_ETS_PATHWAY	1.38089e-06	JUN,ETS1,HDAC2	6.09261e-05
11	18	18	2	BIOCARTA_NFAT_PATHWAY	0.00101906	CREBBP,EDN1	0.0127153
11	9	18	2	BIOCARTA_NO2IL12_PATHWAY	0.000245045	CD3D,STAT4	0.00406319
11	18	18	2	BIOCARTA_P38MAPK_PATHWAY	0.00101906	MAX,MYC	0.0127153
11	13	18	2	BIOCARTA_PDGF_PATHWAY	0.000525832	JUN,STAT4	0.00756319
11	7	18	3	BIOCARTA_CARDIACEGF_PATHWAY	5.77977e-07	JUN,EDN1,MYC	2.9739e-05
11	16	18	2	BIOCARTA_TCR_PATHWAY	0.000803134	JUN,CD3D	0.0104933
11	10	18	2	BIOCARTA_VEGF_PATHWAY	0.000305569	ARNT,HIF1A	0.00485699
11	8	18	2	BIOCARTA_WNT_PATHWAY	0.000191051	CREBBP,MYC	0.00334639
12	7	7	3	BIOCARTA_RELA_PATHWAY	2.49556e-08	CHUK,TNF,TRADD	2.30654e-06
12	3	7	1	BIOCARTA_ASBCELL_PATHWAY	0.00315267	FAS	0.03231
12	4	7	2	BIOCARTA_CD40_PATHWAY	5.69245e-06	CHUK,MAP3K1	0.000189407
12	5	7	2	BIOCARTA_CERAMIDE_PATHWAY	9.48028e-06	MAP3K1,TRADD	0.000279977
12	4	7	1	BIOCARTA_RNA_PATHWAY	0.00419977	CHUK	0.0416242
12	13	7	2	BIOCARTA_FAS_PATHWAY	7.3502e-05	FAS,MAP3K1	0.00148522
12	3	7	1	BIOCARTA_FREE_PATHWAY	0.00315267	TNF	0.03231
12	24	7	5	BIOCARTA_HIVNEF_PATHWAY	8.20756e-12	CHUK,FAS,MAP3K1,TNF,TRADD	3.15107e-09
12	11	7	2	BIOCARTA_DEATH_PATHWAY	5.19065e-05	CHUK,TRADD	0.00111187
12	16	7	4	BIOCARTA_KERATINOCYTE_PATHWAY	7.78685e-10	CHUK,FAS,MAP3K1,TNF	1.38801e-07
12	27	7	3	BIOCARTA_MAPK_PATHWAY	2.06056e-06	CHUK,MAP3K1,TRADD	8.03457e-05
12	10	7	2	BIOCARTA_VIP_PATHWAY	4.25009e-05	CHUK,MAP3K1	0.000955504
12	8	7	2	BIOCARTA_NTHI_PATHWAY	2.64849e-05	CHUK,TNF	0.00064168
12	7	7	4	BIOCARTA_NFKB_PATHWAY	1.50358e-11	CHUK,MAP3K1,TNF,TRADD	4.69023e-09
12	18	7	2	BIOCARTA_P38MAPK_PATHWAY	0.000143634	MAP3K1,TRADD	0.00268493
12	6	7	2	BIOCARTA_PML_PATHWAY	1.42097e-05	FAS,TNF	0.000390078
12	10	7	3	BIOCARTA_IL1R_PATHWAY	8.54076e-08	CHUK,MAP3K1,TNF	6.45863e-06
12	3	7	2	BIOCARTA_SODD_PATHWAY	2.84837e-06	TNF,TRADD	0.000105305
12	6	7	2	BIOCARTA_HSP27_PATHWAY	1.42097e-05	FAS,TNF	0.000390078
12	3	7	1	BIOCARTA_TALL1_PATHWAY	0.00315267	CHUK	0.03231
12	6	7	2	BIOCARTA_41BB_PATHWAY	1.42097e-05	CHUK,MAP3K1	0.000390078
12	11	7	4	BIOCARTA_STRESS_PATHWAY	1.4151e-10	CHUK,MAP3K1,TNF,TRADD	3.07077e-08
12	13	7	3	BIOCARTA_TNFR1_PATHWAY	2.03187e-07	MAP3K1,TNF,TRADD	1.23672e-05
12	6	7	2	BIOCARTA_TNFR2_PATHWAY	1.42097e-05	CHUK,MAP3K1	0.000390078
12	11	7	2	BIOCARTA_TOLL_PATHWAY	5.19065e-05	CHUK,MAP3K1	0.00111187
13	8	35	3	BIOCARTA_CSK_PATHWAY	7.30621e-06	CD3D,CD3E,CD3G	0.000234298
13	10	35	2	BIOCARTA_CTCF_PATHWAY	0.00116416	CD79A,PIK3R1	0.0140405
13	7	35	4	BIOCARTA_CTL_PATHWAY	2.22102e-08	CD3D,CD3E,CD3G,FAS	2.09153e-06
13	13	35	2	BIOCARTA_EGF_PATHWAY	0.00198792	JAK1,PIK3R1	0.0216091
13	6	35	2	BIOCARTA_ECM_PATHWAY	0.000395861	FYN,PIK3R1	0.0059871
13	13	35	2	BIOCARTA_FAS_PATHWAY	0.00198792	FAS,PAK2	0.0216091
13	11	35	2	BIOCARTA_FCER1_PATHWAY	0.00141578	PAK2,PIK3R1	0.0164329
13	5	35	4	BIOCARTA_TCAPOPTOSIS_PATHWAY	3.2027e-09	CD3D,CD3E,CD3G,FAS	4.32018e-07
13	8	35	2	BIOCARTA_IGF1_PATHWAY	0.000731617	PIK3R1,PTPN11	0.00971144
13	8	35	3	BIOCARTA_IL17_PATHWAY	7.30621e-06	CD3D,CD3E,CD3G	0.000234298
13	7	35	2	BIOCARTA_IL6_PATHWAY	0.000551453	JAK1,PTPN11	0.00790891
13	10	35	3	BIOCARTA_IL12_PATHWAY	1.55056e-05	CD3D,CD3E,CD3G	0.000411641
13	12	35	4	BIOCARTA_IL2RB_PATHWAY	3.06851e-07	CBL,FAS,JAK1,PIK3R1	1.72078e-05
13	7	35	3	BIOCARTA_IL7_PATHWAY	4.58849e-06	FYN,JAK1,PIK3R1	0.000160148
13	8	35	2	BIOCARTA_INSULIN_PATHWAY	0.000731617	PIK3R1,PTPN11	0.00971144
13	16	35	4	BIOCARTA_KERATINOCYTE_PATHWAY	1.10728e-06	FAS,PRKCE,PRKCH,PRKCQ	4.93432e-05
13	5	35	4	BIOCARTA_TCRA_PATHWAY	3.2027e-09	FYN,CD3D,CD3E,CD3G	4.32018e-07
13	9	35	3	BIOCARTA_NO2IL12_PATHWAY	1.09065e-05	CD3D,CD3E,CD3G	0.000314649
13	13	35	2	BIOCARTA_PDGF_PATHWAY	0.00198792	JAK1,PIK3R1	0.0216091
13	11	35	2	BIOCARTA_PTDINS_PATHWAY	0.00141578	PRKCE,PRKCZ	0.0164329
13	8	35	2	BIOCARTA_RAC1_PATHWAY	0.000731617	PIK3R1,WASF1	0.00971144
13	8	35	3	BIOCARTA_TOB1_PATHWAY	7.30621e-06	CD3D,CD3E,CD3G	0.000234298
13	12	35	2	BIOCARTA_MET_PATHWAY	0.0016905	PIK3R1,PTPN11	0.0188754
13	10	35	3	BIOCARTA_STATHMIN_PATHWAY	1.55056e-05	CD3D,CD3E,CD3G	0.000411641
13	16	35	5	BIOCARTA_TCR_PATHWAY	1.24764e-08	FYN,CD3D,CD3E,CD3G,PIK3R1	1.27081e-06
13	7	35	4	BIOCARTA_TCYTOTOXIC_PATHWAY	2.22102e-08	CD3D,CD3E,CD3G,THY1	2.09153e-06
13	7	35	4	BIOCARTA_THELPER_PATHWAY	2.22102e-08	CD3D,CD3E,CD3G,THY1	2.09153e-06
13	7	35	5	BIOCARTA_CTLA4_PATHWAY	6.24788e-11	CD3D,CD3E,CD3G,PIK3R1,PTPN11	1.48491e-08
13	10	35	2	BIOCARTA_VEGF_PATHWAY	0.00116416	PIK3R1,VEGFA	0.0140405
14	13	29	2	BIOCARTA_BIOPEPTIDES_PATHWAY	0.00137007	STAT3,STAT4	0.0160141
14	13	29	2	BIOCARTA_EGF_PATHWAY	0.00137007	STAT3,STAT4	0.0160141
14	9	29	3	BIOCARTA_ERK_PATHWAY	6.12221e-06	MYC,RPS6KA1,STAT3	0.000202357
14	9	29	2	BIOCARTA_GH_PATHWAY	0.000642735	HNF1A,RPS6KA1	0.00869347
14	8	29	2	BIOCARTA_IL10_PATHWAY	0.000501946	STAT3,STAT4	0.00739001
14	12	29	2	BIOCARTA_IL2RB_PATHWAY	0.00116403	E2F1,MYC	0.0140405
14	9	29	2	BIOCARTA_IL22BP_PATHWAY	0.000642735	STAT3,STAT4	0.00869347
14	21	29	2	BIOCARTA_PPARA_PATHWAY	0.00357023	CREBBP,MYC	0.0363653
14	9	29	2	BIOCARTA_ETS_PATHWAY	0.000642735	E2F1,ETS1	0.00869347
14	18	29	2	BIOCARTA_NFAT_PATHWAY	0.00263321	CREBBP,CAMK4	0.0274945
14	13	29	2	BIOCARTA_PDGF_PATHWAY	0.00137007	STAT3,STAT4	0.0160141
14	7	29	2	BIOCARTA_ARF_PATHWAY	0.000377996	E2F1,MYC	0.00574267
14	8	29	2	BIOCARTA_WNT_PATHWAY	0.000501946	CREBBP,MYC	0.00739001
15	6	5	1	BIOCARTA_RANMS_PATHWAY	0.0044984	TPX2	0.0435952
16	10	13	2	BIOCARTA_ATM_PATHWAY	0.000156723	CDKN1A,TP73	0.00289705
16	14	13	2	BIOCARTA_G1_PATHWAY	0.000314833	CDK2,CDKN1A	0.00497257
16	13	13	2	BIOCARTA_CELLCYCLE_PATHWAY	0.000270305	CDK2,CDKN1A	0.00445245
16	6	13	2	BIOCARTA_SKP2E2F_PATHWAY	5.25885e-05	CDK2,CUL1	0.00112166
16	12	13	2	BIOCARTA_RACCYCD_PATHWAY	0.000229099	CDK2,CDKN1A	0.00384994
16	10	13	3	BIOCARTA_P53_PATHWAY	6.93499e-07	CDK2,CDKN1A,PCNA	3.36044e-05
16	7	13	2	BIOCARTA_P27_PATHWAY	7.3502e-05	CDK2,CUL1	0.00148522
2	10	187	3	BIOCARTA_ATM_PATHWAY	0.00215895	ABL1,ATM,JUN	0.0232473
2	9	187	3	BIOCARTA_CARM_ER_PATHWAY	0.00155433	CREBBP,NCOR2,TBP	0.0175513
2	8	187	4	BIOCARTA_MCM_PATHWAY	3.79564e-05	CDK2,MCM4,MCM6,MCM7	0.000861093
2	14	187	5	BIOCARTA_G1_PATHWAY	2.60316e-05	ABL1,ATM,CDK2,E2F1,RB1	0.000633774
2	2	187	2	BIOCARTA_VDR_PATHWAY	0.000786878	CREBBP,RXRA	0.010335
2	13	187	5	BIOCARTA_CELLCYCLE_PATHWAY	1.72065e-05	CCNH,CDK2,CDK7,E2F1,RB1	0.000451988
2	6	187	4	BIOCARTA_SKP2E2F_PATHWAY	8.6009e-06	CDK2,CUL1,E2F1,RB1	0.000257291
2	13	187	3	BIOCARTA_EGF_PATHWAY	0.00472935	JUN,PIK3R1,SRF	0.0456561
2	7	187	3	BIOCARTA_HCMV_PATHWAY	0.000685073	AKT1,PIK3R1,RB1	0.0091914
2	9	187	3	BIOCARTA_P53HYPOXIA_PATHWAY	0.00155433	AKT1,ATM,HSPA1A	0.0175513
2	8	187	3	BIOCARTA_IGF1_PATHWAY	0.00106575	JUN,PIK3R1,SRF	0.0131989
2	12	187	5	BIOCARTA_IL2RB_PATHWAY	1.08872e-05	AKT1,E2F1,MYC,PIK3R1,SOCS3	0.000314649
2	12	187	5	BIOCARTA_RACCYCD_PATHWAY	1.08872e-05	AKT1,CDK2,E2F1,PIK3R1,RB1	0.000314649
2	9	187	4	BIOCARTA_GLEEVEC_PATHWAY	6.64389e-05	AKT1,JUN,MYC,PIK3R1	0.00136459
2	8	187	3	BIOCARTA_INSULIN_PATHWAY	0.00106575	JUN,PIK3R1,SRF	0.0131989
2	6	187	3	BIOCARTA_EGFR_SMRTE_PATHWAY	0.000402622	NCOR2,RXRA,ZBTB16	0.00603449
2	21	187	9	BIOCARTA_PPARA_PATHWAY	1.93076e-09	CREBBP,HSPA1A,JUN,MYC,NCOR2,NR2F1,PIK3R1,RB1,RXRA	3.01138e-07
2	9	187	3	BIOCARTA_ETS_PATHWAY	0.00155433	E2F1,JUN,NCOR2	0.0175513
2	3	187	2	BIOCARTA_NGF_PATHWAY	0.00229493	JUN,PIK3R1	0.0244222
2	4	187	4	BIOCARTA_RARRXR_PATHWAY	6.06332e-07	GTF2B,NCOR2,RXRA,TBP	3.08796e-05
2	10	187	4	BIOCARTA_P53_PATHWAY	0.00010768	ATM,CDK2,E2F1,RB1	0.00204346
2	13	187	3	BIOCARTA_PDGF_PATHWAY	0.00472935	JUN,PIK3R1,SRF	0.0456561
2	4	187	2	BIOCARTA_PTEN_PATHWAY	0.0044621	AKT1,PIK3R1	0.043412
2	6	187	3	BIOCARTA_RB_PATHWAY	0.000402622	ATM,CDK2,RB1	0.00603449
2	7	187	4	BIOCARTA_P27_PATHWAY	1.95159e-05	CDK2,CUL1,E2F1,RB1	0.000504683
2	4	187	3	BIOCARTA_ACH_PATHWAY	8.51765e-05	AKT1,PIK3R1,TERT	0.00170046
2	7	187	3	BIOCARTA_PTC1_PATHWAY	0.000685073	CCNH,CDK7,MNAT1	0.0091914
2	6	187	4	BIOCARTA_TEL_PATHWAY	8.6009e-06	AKT1,MYC,RB1,TERT	0.000257291
2	4	187	2	BIOCARTA_CARM1_PATHWAY	0.0044621	CREBBP,RXRA	0.043412
2	3	187	2	BIOCARTA_TRKA_PATHWAY	0.00229493	AKT1,PIK3R1	0.0244222
2	7	187	5	BIOCARTA_ARF_PATHWAY	3.3171e-07	ABL1,E2F1,MYC,PIK3R1,RB1	1.83952e-05
2	8	187	3	BIOCARTA_WNT_PATHWAY	0.00106575	BTRC,CREBBP,MYC	0.0131989
20	5	37	3	BIOCARTA_EIF_PATHWAY	1.57052e-06	EEF2,EIF2S1,EIF4E	6.58695e-05
20	8	37	2	BIOCARTA_EIF4_PATHWAY	0.000817434	PABPC1,EIF4E	0.0105695
20	8	37	2	BIOCARTA_IGF1MTOR_PATHWAY	0.000817434	EIF2S1,EIF4E	0.0105695
21	10	64	2	BIOCARTA_G2_PATHWAY	0.00380811	PLK1,CCNB1	0.038242
21	5	64	3	BIOCARTA_PROTEASOME_PATHWAY	8.35275e-06	PSMA5,PSMA7,PSMB1	0.000254199
21	6	64	4	BIOCARTA_RANMS_PATHWAY	1.15033e-07	AURKA,TPX2,RAN,RCC1	7.65506e-06
21	7	64	2	BIOCARTA_PTC1_PATHWAY	0.00182783	CCNB1,XPO1	0.020183
3	10	146	4	BIOCARTA_ATM_PATHWAY	4.1181e-05	ABL1,JUN,RAD51,RBBP8	0.00093002
3	8	146	5	BIOCARTA_MCM_PATHWAY	2.50505e-07	CDK2,MCM2,MCM4,MCM6,MCM7	1.42076e-05
3	14	146	4	BIOCARTA_G1_PATHWAY	0.000180029	ABL1,CDK2,E2F1,RB1	0.00319201
3	13	146	6	BIOCARTA_CELLCYCLE_PATHWAY	1.49659e-07	CCNB1,CCNH,CDK2,CDK7,E2F1,RB1	9.70062e-06
3	6	146	3	BIOCARTA_SKP2E2F_PATHWAY	0.0001944	CDK2,E2F1,RB1	0.00338066
3	12	146	4	BIOCARTA_RACCYCD_PATHWAY	9.29611e-05	CDK2,E2F1,PIK3R1,RB1	0.00179833
3	21	146	5	BIOCARTA_PPARA_PATHWAY	6.88491e-05	CREBBP,JUN,NR2F1,PIK3R1,RB1	0.00140255
3	3	146	2	BIOCARTA_NGF_PATHWAY	0.00140567	JUN,PIK3R1	0.0163918
3	10	146	3	BIOCARTA_P53_PATHWAY	0.00106914	CDK2,E2F1,RB1	0.0132081
3	7	146	3	BIOCARTA_P27_PATHWAY	0.000332877	CDK2,E2F1,RB1	0.00524098
3	5	146	3	BIOCARTA_ATRBRCA_PATHWAY	9.93381e-05	RAD1,RAD17,RAD51	0.0018996
3	4	146	2	BIOCARTA_ACH_PATHWAY	0.00275042	PIK3R1,TERT	0.028421
3	5	146	2	BIOCARTA_CDC42RAC_PATHWAY	0.0044847	ARPC3,PIK3R1	0.043547
3	7	146	4	BIOCARTA_PTC1_PATHWAY	7.32329e-06	CCNB1,CCNH,CDK7,MNAT1	0.000234298
3	7	146	4	BIOCARTA_ARF_PATHWAY	7.32329e-06	ABL1,E2F1,PIK3R1,RB1	0.000234298
4	6	182	3	BIOCARTA_GRANULOCYTES_PATHWAY	0.000371879	ICAM1,ITGB2,TNF	0.00567599
4	9	182	3	BIOCARTA_AGR_PATHWAY	0.00143899	CDC42,GIT2,PAK2	0.0164348
4	4	182	2	BIOCARTA_SPPA_PATHWAY	0.00423259	GNB1,HRAS	0.0416242
4	10	182	5	BIOCARTA_ATM_PATHWAY	3.20565e-06	CDKN1A,CHEK1,GADD45A,NFKB1,TP73	0.000115421
4	13	182	3	BIOCARTA_BIOPEPTIDES_PATHWAY	0.00439197	CDK5,GNB1,HRAS	0.0428969
4	6	182	4	BIOCARTA_CDMAC_PATHWAY	7.72231e-06	HRAS,MYC,NFKB1,TNF	0.000245491
4	10	182	3	BIOCARTA_CASPASE_PATHWAY	0.00200028	CASP1,DFFA,LMNB1	0.0216091
4	4	182	2	BIOCARTA_CCR3_PATHWAY	0.00423259	GNB1,HRAS	0.0416242
4	10	182	4	BIOCARTA_G2_PATHWAY	9.69799e-05	CDKN1A,CHEK1,GADD45A,PLK1	0.00186164
4	9	182	3	BIOCARTA_LAIR_PATHWAY	0.00143899	ICAM1,ITGB2,TNF	0.0164348
4	7	182	3	BIOCARTA_TID_PATHWAY	0.000633252	HSPA1A,NFKB1,TNF	0.00863541
4	12	182	4	BIOCARTA_HDAC_PATHWAY	0.000216501	AKT1,IGF1,MEF2C,NFATC1	0.00365053
4	8	182	5	BIOCARTA_GCR_PATHWAY	7.51916e-07	ADRB2,AKT1,GNB1,NFKB1,NOS3	3.60847e-05
4	5	182	3	BIOCARTA_CXCR4_PATHWAY	0.000191088	GNB1,HRAS,NFKB1	0.00334639
4	13	182	3	BIOCARTA_CELLCYCLE_PATHWAY	0.00439197	CCNE1,CDKN1A,CDKN2A	0.0428969
4	2	182	2	BIOCARTA_P35ALZHEIMERS_PATHWAY	0.000745251	CDK5,CSNK1D	0.00983766
4	9	182	3	BIOCARTA_ERK_PATHWAY	0.00143899	GNB1,HRAS,MYC	0.0164348
4	13	182	4	BIOCARTA_FAS_PATHWAY	0.000304337	DFFA,LMNB1,PAK2,SPTAN1	0.00485286
4	11	182	3	BIOCARTA_FCER1_PATHWAY	0.00267623	HRAS,NFATC1,PAK2	0.0277118
4	13	182	4	BIOCARTA_FMLP_PATHWAY	0.000304337	GNB1,HRAS,NFATC1,NFKB1	0.00485286
4	3	182	2	BIOCARTA_FREE_PATHWAY	0.00217521	NFKB1,TNF	0.0232473
4	24	182	9	BIOCARTA_HIVNEF_PATHWAY	6.24015e-09	CDK11B,DFFA,LMNB1,NFKB1,PAK2,PSEN1,RASA1,SPTAN1,TNF	7.41538e-07
4	13	182	3	BIOCARTA_MPR_PATHWAY	0.00439197	GNB1,HRAS,PGR	0.0428969
4	9	182	5	BIOCARTA_P53HYPOXIA_PATHWAY	1.64672e-06	AKT1,CDKN1A,CSNK1D,GADD45A,HSPA1A	6.70896e-05
4	7	182	3	BIOCARTA_HIF_PATHWAY	0.000633252	EDN1,NOS3,P4HB	0.00863541
4	8	182	3	BIOCARTA_IGF1_PATHWAY	0.000985898	HRAS,IGF1,RASA1	0.0123634
4	12	182	3	BIOCARTA_IL2RB_PATHWAY	0.00347208	AKT1,HRAS,MYC	0.0354379
4	10	182	3	BIOCARTA_GSK3_PATHWAY	0.00200028	AKT1,APC,NFKB1	0.0216091
4	11	182	3	BIOCARTA_DEATH_PATHWAY	0.00267623	DFFA,NFKB1,SPTAN1	0.0277118
4	12	182	5	BIOCARTA_RACCYCD_PATHWAY	9.54481e-06	AKT1,CCNE1,CDKN1A,HRAS,NFKB1	0.000280224
4	9	182	3	BIOCARTA_GLEEVEC_PATHWAY	0.00143899	AKT1,HRAS,MYC	0.0164348
4	9	182	3	BIOCARTA_INTEGRIN_PATHWAY	0.00143899	ACTN1,HRAS,RAP1A	0.0164348
4	27	182	5	BIOCARTA_MAPK_PATHWAY	0.000648335	HRAS,MEF2C,MYC,NFKB1,PAK2	0.00874551
4	4	182	2	BIOCARTA_MONOCYTE_PATHWAY	0.00423259	ICAM1,ITGB2	0.0416242
4	10	182	3	BIOCARTA_VIP_PATHWAY	0.00200028	MYC,NFATC1,NFKB1	0.0216091
4	18	182	6	BIOCARTA_NFAT_PATHWAY	5.21589e-06	AKT1,EDN1,HRAS,IGF1,MEF2C,NFATC1	0.000179535
4	18	182	4	BIOCARTA_P38MAPK_PATHWAY	0.00113687	CDC42,HRAS,MEF2C,MYC	0.0140102
4	10	182	4	BIOCARTA_P53_PATHWAY	9.69799e-05	CCNE1,CDKN1A,GADD45A,PCNA	0.00186164
4	11	182	4	BIOCARTA_PTDINS_PATHWAY	0.000148311	AKT1,ARHGEF2,GSK3A,PRKCZ	0.00275175
4	3	182	2	BIOCARTA_CDK5_PATHWAY	0.00217521	CDK5,HRAS	0.0232473
4	11	182	3	BIOCARTA_MYOSIN_PATHWAY	0.00267623	ARHGEF2,GNA12,GNB1	0.0277118
4	11	182	4	BIOCARTA_RAS_PATHWAY	0.000148311	AKT1,CDC42,HRAS,NFKB1	0.00275175
4	7	182	4	BIOCARTA_CARDIACEGF_PATHWAY	1.75359e-05	EDN1,HRAS,MYC,NFKB1	0.000455842
4	6	182	3	BIOCARTA_ERK5_PATHWAY	0.000371879	AKT1,HRAS,MEF2C	0.00567599
4	3	182	2	BIOCARTA_BARRESTIN_SRC_PATHWAY	0.00217521	GNB1,HRAS	0.0232473
4	12	182	3	BIOCARTA_MET_PATHWAY	0.00347208	HRAS,RAP1A,RASA1	0.0354379
4	9	182	3	BIOCARTA_GPCR_PATHWAY	0.00143899	GNB1,HRAS,NFATC1	0.0164348
4	16	182	4	BIOCARTA_TCR_PATHWAY	0.000713985	HRAS,NFATC1,NFKB1,RASA1	0.00955362
4	9	182	3	BIOCARTA_LONGEVITY_PATHWAY	0.00143899	AKT1,HRAS,IGF1	0.0164348
4	11	182	3	BIOCARTA_PAR1_PATHWAY	0.00267623	ARHGEF2,GNA12,GNB1	0.0277118
4	13	182	5	BIOCARTA_TNFR1_PATHWAY	1.50967e-05	DFFA,LMNB1,PAK2,SPTAN1,TNF	0.000405095
4	3	182	2	BIOCARTA_TRKA_PATHWAY	0.00217521	AKT1,HRAS	0.0232473
4	4	182	2	BIOCARTA_UCALPAIN_PATHWAY	0.00423259	ACTN1,SPTAN1	0.0416242
4	8	182	3	BIOCARTA_WNT_PATHWAY	0.000985898	APC,CSNK1D,MYC	0.0123634
5	8	65	2	BIOCARTA_MCM_PATHWAY	0.00248874	CDK2,MCM2	0.0260405
5	14	65	3	BIOCARTA_G1_PATHWAY	0.000292855	CDK2,CDKN1A,RB1	0.00476104
5	13	65	3	BIOCARTA_CELLCYCLE_PATHWAY	0.00023227	CDK2,CDKN1A,RB1	0.00389013
5	6	65	2	BIOCARTA_SKP2E2F_PATHWAY	0.00135891	CDK2,RB1	0.015996
5	5	65	2	BIOCARTA_EPONFKB_PATHWAY	0.000914611	ARNT,CDKN1A	0.0115858
5	8	65	2	BIOCARTA_IGF1_PATHWAY	0.00248874	IGF1,SRF	0.0260405
5	12	65	3	BIOCARTA_RACCYCD_PATHWAY	0.000180354	CDK2,CDKN1A,RB1	0.00319201
5	6	65	3	BIOCARTA_EGFR_SMRTE_PATHWAY	1.73451e-05	RXRA,THRA,ZBTB16	0.000453243
5	4	65	2	BIOCARTA_RARRXR_PATHWAY	0.000554019	RXRA,TBP	0.00792295
5	10	65	4	BIOCARTA_P53_PATHWAY	1.65338e-06	CDK2,CDKN1A,PCNA,RB1	6.70896e-05
5	7	65	2	BIOCARTA_PS1_PATHWAY	0.00188443	DLL1,NOTCH1	0.0207163
5	6	65	2	BIOCARTA_RB_PATHWAY	0.00135891	CDK2,RB1	0.015996
5	7	65	2	BIOCARTA_P27_PATHWAY	0.00188443	CDK2,RB1	0.0207163
6	7	253	3	BIOCARTA_RELA_PATHWAY	0.00163519	CHUK,CREBBP,IKBKB	0.0182987
6	9	253	4	BIOCARTA_AGR_PATHWAY	0.000213262	CDC42,LAMA4,PXN,RAC1	0.00360934
6	9	253	3	BIOCARTA_AKT_PATHWAY	0.00363456	CHUK,FOXO3,IKBKB	0.0367953
6	10	253	4	BIOCARTA_ATM_PATHWAY	0.000342108	ATM,CHEK1,GADD45A,TP73	0.00525373
6	9	253	3	BIOCARTA_CARM_ER_PATHWAY	0.00363456	CREBBP,HDAC4,MEF2C	0.0367953
6	10	253	6	BIOCARTA_G2_PATHWAY	5.17141e-07	PLK1,ATM,CCNB1,CHEK1,GADD45A,MYT1	2.68859e-05
6	10	253	4	BIOCARTA_CTCF_PATHWAY	0.000342108	CDKN2A,MYC,PTEN,TGFBR2	0.00525373
6	2	253	2	BIOCARTA_P35ALZHEIMERS_PATHWAY	0.00144236	CDK5,CSNK1D	0.0164357
6	9	253	3	BIOCARTA_ERK_PATHWAY	0.00363456	IGF1R,MYC,PTPRR	0.0367953
6	24	253	5	BIOCARTA_HIVNEF_PATHWAY	0.00158234	CDK11B,CHUK,DFFA,LMNB1,RASA1	0.0177871
6	9	253	4	BIOCARTA_P53HYPOXIA_PATHWAY	0.000213262	ATM,CSNK1D,GADD45A,HSPA1A	0.00360934
6	27	253	7	BIOCARTA_MAPK_PATHWAY	4.44325e-05	CHUK,IKBKB,MAPK10,MAPKAPK5,MEF2C,MYC,RAC1	0.00098125
6	10	253	3	BIOCARTA_VIP_PATHWAY	0.00499673	CHUK,MYC,NFATC1	0.0480514
6	8	253	4	BIOCARTA_NTHI_PATHWAY	0.000123094	CHUK,CREBBP,IKBKB,TGFBR2	0.00231835
6	18	253	5	BIOCARTA_P38MAPK_PATHWAY	0.00040097	CDC42,MAPKAPK5,MEF2C,MYC,RAC1	0.00603449
6	5	253	5	BIOCARTA_PROTEASOME_PATHWAY	7.67725e-08	PSMA3,PSMA5,PSMA7,PSMB1,UBE3A	6.08196e-06
6	11	253	4	BIOCARTA_RAS_PATHWAY	0.000517435	BCL2L1,CDC42,CHUK,RAC1	0.00753002
6	6	253	3	BIOCARTA_RB_PATHWAY	0.000970931	ATM,CHEK1,MYT1	0.0122372
6	3	253	2	BIOCARTA_EIF2_PATHWAY	0.00416368	EIF2AK1,EIF2AK2	0.0413963
6	12	253	4	BIOCARTA_MET_PATHWAY	0.000747039	PTEN,PXN,RAP1A,RASA1	0.00983766
6	6	253	3	BIOCARTA_TGFB_PATHWAY	0.000970931	APC,CREBBP,TGFBR2	0.0122372
6	7	253	3	BIOCARTA_ARF_PATHWAY	0.00163519	CDKN2A,MYC,RAC1	0.0182987
6	8	253	5	BIOCARTA_WNT_PATHWAY	3.83551e-06	APC,BTRC,CREBBP,CSNK1D,MYC	0.000136736
7	9	20	2	BIOCARTA_CARM_ER_PATHWAY	0.000303663	NCOR2,NRIP1	0.00485286
7	21	20	3	BIOCARTA_PPARA_PATHWAY	2.95656e-05	NCOR2,NR0B2,NRIP1	0.000696047
7	12	20	3	BIOCARTA_MET_PATHWAY	5.00482e-06	PTEN,PXN,STAT3	0.000173466
7	10	20	2	BIOCARTA_VEGF_PATHWAY	0.000378549	HIF1A,PXN	0.00574267
8	7	37	2	BIOCARTA_NO1_PATHWAY	0.000616323	AKT1,VEGFA	0.00845074
8	9	37	3	BIOCARTA_AKT_PATHWAY	1.29243e-05	AKT1,FOXO1,PIK3R1	0.000368601
8	11	37	3	BIOCARTA_CHEMICAL_PATHWAY	2.51278e-05	AKT1,PXN,STAT1	0.000616516
8	7	37	2	BIOCARTA_BCELLSURVIVAL_PATHWAY	0.000616323	AKT1,PIK3R1	0.00845074
8	13	37	5	BIOCARTA_BIOPEPTIDES_PATHWAY	4.99151e-09	FYN,HRAS,STAT1,STAT3,STAT5B	6.07625e-07
8	12	37	5	BIOCARTA_HDAC_PATHWAY	3.08658e-09	AKT1,IGF1,IGF1R,INS,PIK3R1	4.32018e-07
8	8	37	2	BIOCARTA_GCR_PATHWAY	0.000817434	AKT1,PIK3R1	0.0105695
8	5	37	3	BIOCARTA_CXCR4_PATHWAY	1.57052e-06	HRAS,PIK3R1,PXN	6.58695e-05
8	13	37	6	BIOCARTA_EGF_PATHWAY	3.22439e-11	EGF,HRAS,PIK3R1,STAT1,STAT3,STAT5B	8.46996e-09
8	3	37	2	BIOCARTA_EPO_PATHWAY	8.9926e-05	HRAS,STAT5B	0.00177354
8	6	37	4	BIOCARTA_ECM_PATHWAY	1.20555e-08	FYN,HRAS,PIK3R1,PXN	1.25352e-06
8	9	37	3	BIOCARTA_ERK_PATHWAY	1.29243e-05	HRAS,IGF1R,STAT3	0.000368601
8	11	37	2	BIOCARTA_FCER1_PATHWAY	0.00158042	HRAS,PIK3R1	0.0177871
8	9	37	4	BIOCARTA_GH_PATHWAY	9.97641e-08	HRAS,INS,PIK3R1,STAT5B	7.11318e-06
8	7	37	2	BIOCARTA_HCMV_PATHWAY	0.000616323	AKT1,PIK3R1	0.00845074
8	8	37	5	BIOCARTA_IGF1_PATHWAY	2.22502e-10	PTPN11,HRAS,IGF1,IGF1R,PIK3R1	4.62711e-08
8	5	37	2	BIOCARTA_IL2_PATHWAY	0.000296604	HRAS,STAT5B	0.00477532
8	2	37	2	BIOCARTA_IL3_PATHWAY	3.0134e-05	HRAS,STAT5B	0.000706098
8	7	37	3	BIOCARTA_IL6_PATHWAY	5.44071e-06	PTPN11,HRAS,STAT3	0.000182246
8	8	37	3	BIOCARTA_IL10_PATHWAY	8.66057e-06	STAT1,STAT3,STAT5B	0.000257291
8	12	37	5	BIOCARTA_IL2RB_PATHWAY	3.08658e-09	AKT1,HRAS,PIK3R1,SOCS3,STAT5B	4.32018e-07
8	9	37	4	BIOCARTA_IL22BP_PATHWAY	9.97641e-08	SOCS3,STAT1,STAT3,STAT5B	7.11318e-06
8	7	37	3	BIOCARTA_IL7_PATHWAY	5.44071e-06	FYN,PIK3R1,STAT5B	0.000182246
8	10	37	2	BIOCARTA_GSK3_PATHWAY	0.00129992	AKT1,PIK3R1	0.0153742
8	12	37	3	BIOCARTA_RACCYCD_PATHWAY	3.33321e-05	AKT1,HRAS,PIK3R1	0.000777386
8	9	37	5	BIOCARTA_GLEEVEC_PATHWAY	4.98217e-10	AKT1,HRAS,PIK3R1,STAT1,STAT5B	9.20963e-08
8	8	37	4	BIOCARTA_INSULIN_PATHWAY	5.57013e-08	PTPN11,HRAS,INS,PIK3R1	4.48395e-06
8	9	37	4	BIOCARTA_INTEGRIN_PATHWAY	9.97641e-08	FYN,HRAS,PXN,RAPGEF1	7.11318e-06
8	16	37	3	BIOCARTA_KERATINOCYTE_PATHWAY	8.31196e-05	EGF,HRAS,PRKCH	0.00166606
8	5	37	2	BIOCARTA_TCRA_PATHWAY	0.000296604	CD3G,FYN	0.00477532
8	7	37	3	BIOCARTA_MCALPAIN_PATHWAY	5.44071e-06	EGF,HRAS,PXN	0.000182246
8	21	37	3	BIOCARTA_PPARA_PATHWAY	0.0001924	INS,PIK3R1,STAT5B	0.00335758
8	7	37	2	BIOCARTA_MTOR_PATHWAY	0.000616323	AKT1,PIK3R1	0.00845074
8	7	37	4	BIOCARTA_IGF1R_PATHWAY	2.79897e-08	AKT1,HRAS,IGF1R,PIK3R1	2.49458e-06
8	3	37	2	BIOCARTA_NGF_PATHWAY	8.9926e-05	HRAS,PIK3R1	0.00177354
8	18	37	4	BIOCARTA_NFAT_PATHWAY	2.31654e-06	AKT1,HRAS,IGF1,PIK3R1	8.70967e-05
8	18	37	2	BIOCARTA_P38MAPK_PATHWAY	0.00423664	HRAS,STAT1	0.0416242
8	13	37	5	BIOCARTA_PDGF_PATHWAY	4.99151e-09	HRAS,PIK3R1,STAT1,STAT3,STAT5B	6.07625e-07
8	7	37	2	BIOCARTA_EDG1_PATHWAY	0.000616323	AKT1,PIK3R1	0.00845074
8	4	37	2	BIOCARTA_PTEN_PATHWAY	0.000178905	AKT1,PIK3R1	0.00318898
8	11	37	3	BIOCARTA_RAS_PATHWAY	2.51278e-05	AKT1,HRAS,PIK3R1	0.000616516
8	10	37	4	BIOCARTA_BAD_PATHWAY	1.65447e-07	AKT1,IGF1,IGF1R,PIK3R1	1.03218e-05
8	8	37	2	BIOCARTA_EIF4_PATHWAY	0.000817434	AKT1,PIK3R1	0.0105695
8	7	37	2	BIOCARTA_CARDIACEGF_PATHWAY	0.000616323	EGF,HRAS	0.00845074
8	4	37	3	BIOCARTA_HER2_PATHWAY	6.3144e-07	HRAS,PIK3R1,STAT3	3.15152e-05
8	6	37	3	BIOCARTA_ERK5_PATHWAY	3.12497e-06	AKT1,HRAS,PIK3R1	0.000113845
8	4	37	2	BIOCARTA_ACH_PATHWAY	0.000178905	AKT1,PIK3R1	0.00318898
8	12	37	6	BIOCARTA_MET_PATHWAY	1.74436e-11	PTPN11,HRAS,PIK3R1,PXN,RAPGEF1,STAT3	5.12124e-09
8	8	37	4	BIOCARTA_IGF1MTOR_PATHWAY	5.57013e-08	AKT1,IGF1,IGF1R,PIK3R1	4.48395e-06
8	5	37	2	BIOCARTA_SPRY_PATHWAY	0.000296604	EGF,HRAS	0.00477532
8	16	37	4	BIOCARTA_TCR_PATHWAY	1.39162e-06	CD3G,FYN,HRAS,PIK3R1	6.09261e-05
8	6	37	2	BIOCARTA_TEL_PATHWAY	0.000442563	AKT1,IGF1R	0.00659353
8	7	37	3	BIOCARTA_CTLA4_PATHWAY	5.44071e-06	PTPN11,CD3G,PIK3R1	0.000182246
8	9	37	6	BIOCARTA_LONGEVITY_PATHWAY	1.6082e-12	AKT1,CAT,HRAS,IGF1,IGF1R,PIK3R1	8.91836e-10
8	7	37	5	BIOCARTA_TPO_PATHWAY	8.38421e-11	HRAS,PIK3R1,STAT1,STAT3,STAT5B	1.90207e-08
8	8	37	3	BIOCARTA_CREB_PATHWAY	8.66057e-06	AKT1,HRAS,PIK3R1	0.000257291
8	6	37	3	BIOCARTA_TFF_PATHWAY	3.12497e-06	AKT1,HRAS,PIK3R1	0.000113845
8	3	37	3	BIOCARTA_TRKA_PATHWAY	1.58672e-07	AKT1,HRAS,PIK3R1	1.0153e-05
8	10	37	4	BIOCARTA_VEGF_PATHWAY	1.65447e-07	HRAS,PIK3R1,PXN,VEGFA	1.03218e-05
9	8	19	2	BIOCARTA_CSK_PATHWAY	0.000213335	CD3D,CD3E	0.00360934
9	13	19	2	BIOCARTA_BIOPEPTIDES_PATHWAY	0.000586719	FYN,STAT5B	0.00817965
9	12	19	2	BIOCARTA_HDAC_PATHWAY	0.00049773	INS,PIK3R1	0.00737143
9	7	19	2	BIOCARTA_CTL_PATHWAY	0.000160412	CD3D,CD3E	0.00292196
9	13	19	2	BIOCARTA_EGF_PATHWAY	0.000586719	PIK3R1,STAT5B	0.00817965
9	6	19	2	BIOCARTA_ECM_PATHWAY	0.000114874	FYN,PIK3R1	0.00217173
9	9	19	3	BIOCARTA_GH_PATHWAY	1.63832e-06	INS,PIK3R1,STAT5B	6.70896e-05
9	5	19	2	BIOCARTA_TCAPOPTOSIS_PATHWAY	7.67789e-05	CD3D,CD3E	0.00154518
9	8	19	3	BIOCARTA_IL17_PATHWAY	1.09485e-06	CD3D,CD3E,KITLG	4.92288e-05
9	10	19	3	BIOCARTA_IL12_PATHWAY	2.33481e-06	CD3D,CD3E,TYK2	8.70967e-05
9	12	19	3	BIOCARTA_IL2RB_PATHWAY	4.25988e-06	CBL,PIK3R1,STAT5B	0.000149726
9	9	19	2	BIOCARTA_IL22BP_PATHWAY	0.000273585	STAT5B,TYK2	0.0044623
9	7	19	3	BIOCARTA_IL7_PATHWAY	6.85933e-07	FYN,PIK3R1,STAT5B	3.35636e-05
9	9	19	2	BIOCARTA_GLEEVEC_PATHWAY	0.000273585	PIK3R1,STAT5B	0.0044623
9	8	19	2	BIOCARTA_INSULIN_PATHWAY	0.000213335	INS,PIK3R1	0.00360934
9	9	19	2	BIOCARTA_INTEGRIN_PATHWAY	0.000273585	FYN,RAPGEF1	0.0044623
9	5	19	3	BIOCARTA_TCRA_PATHWAY	1.96928e-07	CD3D,CD3E,FYN	1.21342e-05
9	21	19	3	BIOCARTA_PPARA_PATHWAY	2.51992e-05	INS,PIK3R1,STAT5B	0.000616516
9	9	19	3	BIOCARTA_NO2IL12_PATHWAY	1.63832e-06	CD3D,CD3E,TYK2	6.70896e-05
9	13	19	2	BIOCARTA_PDGF_PATHWAY	0.000586719	PIK3R1,STAT5B	0.00817965
9	11	19	2	BIOCARTA_PTDINS_PATHWAY	0.00041584	AP2A1,VAV2	0.00621394
9	10	19	2	BIOCARTA_BAD_PATHWAY	0.000341106	KITLG,PIK3R1	0.00525373
9	8	19	2	BIOCARTA_TOB1_PATHWAY	0.000213335	CD3D,CD3E	0.00360934
9	12	19	2	BIOCARTA_MET_PATHWAY	0.00049773	PIK3R1,RAPGEF1	0.00737143
9	10	19	2	BIOCARTA_STATHMIN_PATHWAY	0.000341106	CD3D,CD3E	0.00525373
9	16	19	4	BIOCARTA_TCR_PATHWAY	8.43812e-08	CD3D,CD3E,FYN,PIK3R1	6.45863e-06
9	7	19	2	BIOCARTA_TCYTOTOXIC_PATHWAY	0.000160412	CD3D,CD3E	0.00292196
9	7	19	2	BIOCARTA_THELPER_PATHWAY	0.000160412	CD3D,CD3E	0.00292196
9	7	19	3	BIOCARTA_CTLA4_PATHWAY	6.85933e-07	CD3D,CD3E,PIK3R1	3.35636e-05
9	7	19	2	BIOCARTA_TPO_PATHWAY	0.000160412	PIK3R1,STAT5B	0.00292196
