# Supplementary material for: Voting-Based Cancer Module Identification by Combining Topological and Data-Driven Properties
Source: PLoS One. 2013 Aug 5;8(8):e70498. doi: 10.1371/journal.pone.0070498 (PMC3734239; doi:10.1371/journal.pone.0070498)
Supplement: Table S11 — Enrichment test results of GO biological processes for OVC modules (VToD algorithm). (XLSX) [file pone.0070498.s020.xlsx]

## Sheet: S11-OVC GO Enrichment(VToD)
ModuleID	# of gene in function	# of gene in module	# of common gene	Description	p-value	Overlapped_gene	q-value
1	120	63	7	REGULATION_OF_BIOLOGICAL_QUALITY	0.000110356	AKT1,BCL2L1,F2RL1,GDNF,PTEN,RASA1,RB1	0.0034328
1	38	63	9	ENZYME_LINKED_RECEPTOR_PROTEIN_SIGNALING_PATHWAY	4.3714e-11	PIK3R1,AKT1,CBL,CD3E,EGF,ERBB3,FRS2,INSR,PXN	8.29473e-09
1	203	63	15	CELL_DEVELOPMENT	3.41313e-10	ABL1,ADAM12,AKT1,BCL2L1,DOCK1,GDNF,IL12B,IL2RA,NFKB1,PRKCE,PRKCZ,PSEN1,PTEN,RASA1,VEGFA	5.18113e-08
1	8	63	3	INSULIN_RECEPTOR_SIGNALING_PATHWAY	4.33988e-05	PIK3R1,AKT1,INSR	0.00148862
1	61	63	7	NEGATIVE_REGULATION_OF_APOPTOSIS	1.34226e-06	BCL2L1,GDNF,NFKB1,PRKCZ,PSEN1,RASA1,VEGFA	7.53532e-05
1	53	63	5	REGULATION_OF_KINASE_ACTIVITY	0.000122276	CCND3,EGF,MAP2K3,PTEN,RB1	0.00375435
1	22	63	3	CELL_ACTIVATION	0.00105093	CD3E,HDAC4,IL12B	0.0223558
1	53	63	5	REGULATION_OF_PROTEIN_KINASE_ACTIVITY	0.000122276	CCND3,EGF,MAP2K3,PTEN,RB1	0.00375435
1	82	63	5	MACROMOLECULAR_COMPLEX_ASSEMBLY	0.000899416	CD2AP,CD3E,CDC42,INSR,PXN	0.01973
1	8	63	2	T_CELL_PROLIFERATION	0.00234105	CD3E,IL12B	0.042754
1	19	63	3	POSITIVE_REGULATION_OF_IMMUNE_SYSTEM_PROCESS	0.000679553	CD3E,FYN,IL12B	0.015725
1	117	63	7	REGULATION_OF_MOLECULAR_FUNCTION	9.44116e-05	ABL1,CCND3,EGF,MAP2K3,PSEN1,PTEN,RB1	0.00298577
1	165	63	16	CELL_SURFACE_RECEPTOR_LINKED_SIGNAL_TRANSDUCTION_GO_0007166	1.24687e-12	PIK3R1,AKT1,CBL,CD3E,DOCK1,EGF,ERBB3,F2RL1,FRS2,FYN,HRAS,IL2RA,IL7R,INSR,PSEN1,PXN	3.07264e-10
1	7	63	2	LYMPHOCYTE_DIFFERENTIATION	0.00177206	HDAC4,IL12B	0.0339988
1	55	63	5	REGULATION_OF_TRANSFERASE_ACTIVITY	0.000145632	CCND3,EGF,MAP2K3,PTEN,RB1	0.00435176
1	90	63	5	INTRACELLULAR_TRANSPORT	0.00134941	AKT1,AP3B1,BCL2L1,SCAMP1,ZFYVE16	0.0272975
1	155	63	14	PROGRAMMED_CELL_DEATH	1.00746e-10	ABL1,AKT1,BCL2L1,DOCK1,GDNF,IL12B,IL2RA,NFKB1,PRKCE,PRKCZ,PSEN1,PTEN,RASA1,VEGFA	1.70684e-08
1	24	63	3	HEMOPOIESIS	0.00135632	CDC42,HDAC4,IL12B	0.0274081
1	26	63	3	IMMUNE_SYSTEM_DEVELOPMENT	0.0017109	CDC42,HDAC4,IL12B	0.0329587
1	54	63	5	POSITIVE_REGULATION_OF_CATALYTIC_ACTIVITY	0.000133568	ABL1,CCND3,EGF,MAP2K3,PSEN1	0.00404219
1	161	63	7	ORGANELLE_ORGANIZATION_AND_BIOGENESIS	0.000634509	ABL1,BCL2L1,CDC42,DYNLL1,HDAC4,RAC1,RASA1	0.014864
1	143	63	9	ANATOMICAL_STRUCTURE_MORPHOGENESIS	5.99936e-06	CD2AP,CDC42,DYNLL1,EGF,GDNF,HRAS,RAC1,RASA1,VEGFA	0.000277653
1	37	63	5	ACTIN_FILAMENT_BASED_PROCESS	2.13886e-05	ABL1,CDC42,DYNLL1,RAC1,RASA1	0.000819896
1	49	63	5	REGULATION_OF_PROTEIN_METABOLIC_PROCESS	8.41718e-05	CCND3,CDC42,HGS,IL12B,RASA1	0.00269791
1	71	63	5	REGULATION_OF_SIGNAL_TRANSDUCTION	0.00047313	EGF,HGS,PPM1A,PTEN,RAC1	0.0116744
1	226	63	13	NEGATIVE_REGULATION_OF_CELLULAR_PROCESS	1.17147e-07	BCL2L1,CDC42,GDNF,HGS,NFKB1,PRKCZ,PSEN1,PTEN,RAC1,RASA1,RB1,STAT3,VEGFA	8.70463e-06
1	15	63	3	REGULATION_OF_CELL_ADHESION	0.000330901	IL12B,PTEN,RASA1	0.00874491
1	159	63	13	REGULATION_OF_DEVELOPMENTAL_PROCESS	1.75206e-09	ABL1,BCL2L1,CDC42,GDNF,HDAC4,IL12B,NFKB1,PRKCE,PRKCZ,PSEN1,PTEN,RASA1,VEGFA	2.23123e-07
1	21	63	3	REGULATION_OF_PHOSPHORYLATION	0.000915913	CCND3,EGF,PSEN1	0.0199994
1	22	63	3	POSITIVE_REGULATION_OF_MULTICELLULAR_ORGANISMAL_PROCESS	0.00105093	CD3E,FYN,IL12B	0.0223558
1	30	63	5	REGULATION_OF_CELLULAR_COMPONENT_ORGANIZATION_AND_BIOGENESIS	7.43703e-06	CBL,CDC42,RAC1,RASA1,ZFYVE16	0.000332825
1	10	63	3	LEUKOCYTE_DIFFERENTIATION	9.13245e-05	CDC42,HDAC4,IL12B	0.00290265
1	55	63	4	ORGAN_MORPHOGENESIS	0.00158168	EGF,HRAS,RASA1,VEGFA	0.0308135
1	21	63	3	LEUKOCYTE_ACTIVATION	0.000915913	CD3E,HDAC4,IL12B	0.0199994
1	152	63	6	RESPONSE_TO_STRESS	0.00246486	ABL1,AKT1,HDAC4,NFKB1,RAC1,VEGFA	0.0444589
1	233	63	11	REGULATION_OF_CELLULAR_METABOLIC_PROCESS	8.09698e-06	ABL1,CCND3,EGF,HDAC4,IL12B,IL7R,MAP2K3,PSEN1,RASA1,RB1,STAT3	0.000359813
1	200	63	7	REGULATION_OF_GENE_EXPRESSION	0.00211801	ABL1,BCL2L1,HDAC4,IL12B,MAP2K3,RB1,STAT3	0.0393241
1	74	63	5	POSITIVE_REGULATION_OF_DEVELOPMENTAL_PROCESS	0.000570026	ABL1,CDC42,IL12B,PRKCE,PTEN	0.0136053
1	148	63	12	POST_TRANSLATIONAL_PROTEIN_MODIFICATION	8.738e-09	ABL1,AKT1,CBL,CCND3,ERBB3,FES,INSR,PRKCE,PRKCZ,PSEN1,PTEN,TYK2	9.11009e-07
1	89	63	5	CELLULAR_COMPONENT_ASSEMBLY	0.00128581	CD2AP,CD3E,CDC42,INSR,PXN	0.0261934
1	25	63	3	HEMOPOIETIC_OR_LYMPHOID_ORGAN_DEVELOPMENT	0.00152732	CDC42,HDAC4,IL12B	0.030157
1	8	63	2	NEGATIVE_REGULATION_OF_CELLULAR_COMPONENT_ORGANIZATION_AND_BIOGENESIS	0.00234105	CDC42,RAC1	0.042754
1	6	63	2	NEGATIVE_REGULATION_OF_CELL_ADHESION	0.00127749	PTEN,RASA1	0.0260649
1	45	63	6	MEMBRANE_ORGANIZATION_AND_BIOGENESIS	3.29952e-06	ADAM12,BCL2L1,CBL,DOCK1,RAC1,ZFYVE16	0.000165194
1	34	63	5	ACTIN_CYTOSKELETON_ORGANIZATION_AND_BIOGENESIS	1.4019e-05	ABL1,CDC42,DYNLL1,RAC1,RASA1	0.000564778
1	83	63	7	PROTEIN_KINASE_CASCADE	1.05836e-05	EGF,FYN,HGS,MAP2K4,PPM1A,PTEN,STAT3	0.000446275
1	6	63	2	EPIDERMAL_GROWTH_FACTOR_RECEPTOR_SIGNALING_PATHWAY	0.00127749	CBL,EGF	0.0260649
1	187	63	12	BIOPOLYMER_MODIFICATION	1.17206e-07	ABL1,AKT1,CBL,CCND3,ERBB3,FES,INSR,PRKCE,PRKCZ,PSEN1,PTEN,TYK2	8.70463e-06
1	28	63	3	VASCULATURE_DEVELOPMENT	0.00211684	EGF,RASA1,VEGFA	0.0393241
1	8	63	2	POSITIVE_REGULATION_OF_CELLULAR_COMPONENT_ORGANIZATION_AND_BIOGENESIS	0.00234105	CBL,CDC42	0.042754
1	99	63	7	REGULATION_OF_CATALYTIC_ACTIVITY	3.30832e-05	ABL1,CCND3,EGF,MAP2K3,PSEN1,PTEN,RB1	0.00118893
1	51	63	6	ANTI_APOPTOSIS	6.92564e-06	BCL2L1,GDNF,NFKB1,PRKCZ,PSEN1,RASA1	0.000312291
1	15	63	3	PROTEIN_PROCESSING	0.000330901	AKT1,INSR,PSEN1	0.00874491
1	51	63	5	PROTEIN_COMPLEX_ASSEMBLY	0.000101875	CD2AP,CD3E,CDC42,INSR,PXN	0.0031899
1	47	63	5	VESICLE_MEDIATED_TRANSPORT	6.89153e-05	CBL,DOCK1,RAC1,SCAMP1,ZFYVE16	0.00222771
1	180	63	7	CELL_PROLIFERATION_GO_0008283	0.00119143	CD3E,FES,HGS,IL12B,IL2RA,PTEN,VEGFA	0.0247075
1	7	63	3	REGULATION_OF_ENDOCYTOSIS	2.73715e-05	CBL,RAC1,ZFYVE16	0.0010144
1	107	63	8	IMMUNE_SYSTEM_PROCESS	5.83776e-06	AKT1,CD3E,CDC42,FYN,HDAC4,IL12B,IL2RA,IL7R	0.000270835
1	6	63	2	REGULATION_OF_T_CELL_PROLIFERATION	0.00127749	CD3E,IL12B	0.0260649
1	230	63	14	POSITIVE_REGULATION_OF_BIOLOGICAL_PROCESS	1.74611e-08	ABL1,CBL,CCND3,CD3E,CDC42,EGF,FYN,IL12B,MAP2K3,PPM1A,PRKCE,PTEN,RAC1,VEGFA	1.68185e-06
1	238	63	13	REGULATION_OF_METABOLIC_PROCESS	2.12764e-07	ABL1,CCND3,CDC42,EGF,HDAC4,HGS,IL12B,IL7R,MAP2K3,PSEN1,RASA1,RB1,STAT3	1.42155e-05
1	23	63	3	POSITIVE_REGULATION_OF_TRANSFERASE_ACTIVITY	0.00119763	CCND3,EGF,MAP2K3	0.024809
1	133	63	6	CELL_CYCLE_GO_0007049	0.00128871	ABL1,CCND3,EGF,NEK2,PTEN,RB1	0.0262093
1	32	63	4	REGULATION_OF_TRANSPORT	0.000204987	CBL,GDNF,RAC1,ZFYVE16	0.00584028
1	8	63	2	RECEPTOR_MEDIATED_ENDOCYTOSIS	0.00234105	CBL,RAC1	0.042754
1	69	63	5	CYTOSKELETON_ORGANIZATION_AND_BIOGENESIS	0.000415693	ABL1,CDC42,DYNLL1,RAC1,RASA1	0.0104657
1	185	63	12	PROTEIN_MODIFICATION_PROCESS	1.04247e-07	ABL1,AKT1,CBL,CCND3,ERBB3,FES,INSR,PRKCE,PRKCZ,PSEN1,PTEN,TYK2	7.84955e-06
1	83	63	9	PROTEIN_AMINO_ACID_PHOSPHORYLATION	6.08648e-08	ABL1,AKT1,CCND3,ERBB3,FES,INSR,PRKCE,PRKCZ,TYK2	4.87304e-06
1	11	63	3	CELL_PROJECTION_BIOGENESIS	0.000124436	CD2AP,CDC42,RAC1	0.0037961
1	7	63	2	REGULATION_OF_NEURON_APOPTOSIS	0.00177206	GDNF,RASA1	0.0339988
1	20	63	3	LYMPHOCYTE_ACTIVATION	0.000792239	CD3E,HDAC4,IL12B	0.0178536
1	82	63	8	NEGATIVE_REGULATION_OF_DEVELOPMENTAL_PROCESS	7.88016e-07	BCL2L1,GDNF,HDAC4,NFKB1,PRKCZ,PSEN1,RASA1,VEGFA	4.71691e-05
1	220	63	13	POSITIVE_REGULATION_OF_CELLULAR_PROCESS	8.56882e-08	ABL1,CBL,CCND3,CD3E,CDC42,EGF,IL12B,MAP2K3,PPM1A,PRKCE,PTEN,RAC1,VEGFA	6.6212e-06
1	98	63	12	PHOSPHORYLATION	7.20416e-11	PIK3R1,ABL1,AKT1,CCND3,EGF,ERBB3,FES,INSR,PRKCE,PRKCZ,PSEN1,TYK2	1.30189e-08
1	233	63	14	NEGATIVE_REGULATION_OF_BIOLOGICAL_PROCESS	2.05675e-08	BCL2L1,CDC42,GDNF,HDAC4,HGS,NFKB1,PRKCZ,PSEN1,PTEN,RAC1,RASA1,RB1,STAT3,VEGFA	1.9225e-06
1	21	63	3	REGULATION_OF_IMMUNE_SYSTEM_PROCESS	0.000915913	CD3E,FYN,IL12B	0.0199994
1	125	63	11	REGULATION_OF_APOPTOSIS	1.65694e-08	ABL1,BCL2L1,GDNF,IL12B,NFKB1,PRKCE,PRKCZ,PSEN1,PTEN,RASA1,VEGFA	1.6041e-06
1	62	63	7	NEGATIVE_REGULATION_OF_PROGRAMMED_CELL_DEATH	1.50023e-06	BCL2L1,GDNF,NFKB1,PRKCZ,PSEN1,RASA1,VEGFA	8.29938e-05
1	30	63	9	TRANSMEMBRANE_RECEPTOR_PROTEIN_TYROSINE_KINASE_SIGNALING_PATHWAY	4.09667e-12	PIK3R1,AKT1,CBL,CD3E,EGF,ERBB3,FRS2,INSR,PXN	9.2371e-10
1	126	63	11	REGULATION_OF_PROGRAMMED_CELL_DEATH	1.80096e-08	ABL1,BCL2L1,GDNF,IL12B,NFKB1,PRKCE,PRKCZ,PSEN1,PTEN,RASA1,VEGFA	1.72592e-06
1	38	63	5	CELL_MIGRATION	2.44132e-05	CD2AP,GDNF,HMGCR,IL12B,PTEN	0.00092279
1	168	63	11	ORGAN_DEVELOPMENT	3.41356e-07	ADAM12,CDC42,EGF,GHR,HDAC4,HMGCR,HRAS,IL12B,RASA1,TIE1,VEGFA	2.19567e-05
1	188	63	13	INTRACELLULAR_SIGNALING_CASCADE	1.33773e-08	ABL1,AKT1,BCL2L1,DOCK1,EGF,FYN,HGS,MAP2K4,PPM1A,PTEN,RAC1,STAT3,VAV3	1.32898e-06
1	74	63	5	REGULATION_OF_CELL_CYCLE	0.000570026	CCND3,EGF,NEK2,PTEN,RB1	0.0136053
1	30	63	3	SMALL_GTPASE_MEDIATED_SIGNAL_TRANSDUCTION	0.0025761	DOCK1,RAC1,VAV3	0.0459845
1	154	63	14	APOPTOSIS_GO	9.23432e-11	ABL1,AKT1,BCL2L1,DOCK1,GDNF,IL12B,IL2RA,NFKB1,PRKCE,PRKCZ,PSEN1,PTEN,RASA1,VEGFA	1.57857e-08
10	120	51	5	REGULATION_OF_BIOLOGICAL_QUALITY	0.0018493	AKT1,CDKN1A,FOXO3,MYC,PTEN	0.0351961
10	245	51	11	RNA_METABOLIC_PROCESS	1.5407e-06	E2F1,FOXO1,FOXO3,HDAC2,MAX,MYC,NFKB1,NR2F2,NRIP1,SAP18,STAT1	8.49848e-05
10	79	51	4	NEGATIVE_REGULATION_OF_CELLULAR_METABOLIC_PROCESS	0.00270182	CDKN1A,E2F1,NRIP1,TSC1	0.0478237
10	33	51	3	REGULATION_OF_HYDROLASE_ACTIVITY	0.0018659	CASP9,STAT1,TSC1	0.0354409
10	9	51	2	PROTEIN_AUTOPROCESSING	0.00197193	AKT1,INSR	0.0370469
10	38	51	5	ENZYME_LINKED_RECEPTOR_PROTEIN_SIGNALING_PATHWAY	8.66538e-06	AKT1,EGF,ERBB3,INSR,PIK3R1	0.000381498
10	6	51	2	GLUCOSE_METABOLIC_PROCESS	0.000840094	INS,PGD	0.0187098
10	47	51	4	POSITIVE_REGULATION_OF_CELL_PROLIFERATION	0.000403345	CDKN1A,EDN1,MYC,VEGFA	0.0102593
10	19	51	3	REGULATION_OF_DNA_BINDING	0.000366912	CARD11,IKBKB,PRKCQ	0.00943381
10	203	51	14	CELL_DEVELOPMENT	1.7338e-10	AKT1,CASP9,CDKN1A,E2F1,FOXO1,FOXO3,IL2RA,MCL1,NFKB1,PRKCZ,PTEN,STAT1,VEGFA,YWHAZ	2.81187e-08
10	8	51	3	INSULIN_RECEPTOR_SIGNALING_PATHWAY	2.29671e-05	AKT1,INSR,PIK3R1	0.000875102
10	61	51	6	NEGATIVE_REGULATION_OF_APOPTOSIS	5.73778e-06	FOXO1,MCL1,NFKB1,PRKCZ,VEGFA,YWHAZ	0.000267505
10	18	51	3	POSITIVE_REGULATION_OF_TRANSCRIPTION_FROM_RNA_POLYMERASE_II_PROMOTER	0.000311231	FOXO1,FOXO3,NRIP1	0.00829439
10	117	51	8	REGULATION_OF_MOLECULAR_FUNCTION	2.25409e-06	CARD11,CASP9,EGF,IKBKB,PRKCQ,PTEN,STAT1,TSC1	0.00011914
10	165	51	7	CELL_SURFACE_RECEPTOR_LINKED_SIGNAL_TRANSDUCTION_GO_0007166	0.000204406	AKT1,EGF,ERBB3,IL2RA,INS,INSR,PIK3R1	0.00584028
10	195	51	11	TRANSCRIPTION_DNA_DEPENDENT	1.61048e-07	E2F1,FOXO1,FOXO3,HDAC2,MAX,MYC,NFKB1,NR2F2,NRIP1,SAP18,STAT1	1.11529e-05
10	155	51	14	PROGRAMMED_CELL_DEATH	4.51521e-12	AKT1,CASP9,CDKN1A,E2F1,FOXO1,FOXO3,IL2RA,MCL1,NFKB1,PRKCZ,PTEN,STAT1,VEGFA,YWHAZ	9.84783e-10
10	11	51	3	POSITIVE_REGULATION_OF_BINDING	6.6214e-05	CARD11,IKBKB,PRKCQ	0.00214771
10	9	51	2	PROTEIN_AMINO_ACID_AUTOPHOSPHORYLATION	0.00197193	AKT1,INSR	0.0370469
10	35	51	3	I_KAPPAB_KINASE_NF_KAPPAB_CASCADE	0.00220597	CHUK,PPM1A,STAT1	0.0406391
10	37	51	3	ACTIN_FILAMENT_BASED_PROCESS	0.00258097	CDC42,RAC1,TSC1	0.0459849
10	71	51	5	REGULATION_OF_SIGNAL_TRANSDUCTION	0.000178414	EGF,PPM1A,PTEN,RAC1,TSC1	0.00517646
10	15	51	3	NEGATIVE_REGULATION_OF_PROTEIN_METABOLIC_PROCESS	0.000177365	CDC42,INS,TSC1	0.00516181
10	226	51	14	NEGATIVE_REGULATION_OF_CELLULAR_PROCESS	7.15585e-10	CDC42,CDKN1A,E2F1,FOXO1,MCL1,MYC,NFKB1,NRIP1,PRKCZ,PTEN,RAC1,TSC1,VEGFA,YWHAZ	1.02312e-07
10	159	51	12	REGULATION_OF_DEVELOPMENTAL_PROCESS	1.52575e-09	CASP9,CDC42,CDKN1A,FOXO1,FOXO3,MCL1,NFKB1,PRKCZ,PTEN,STAT1,VEGFA,YWHAZ	1.99663e-07
10	29	51	3	GENERATION_OF_PRECURSOR_METABOLITES_AND_ENERGY	0.00128655	INS,INSR,PGD	0.0261934
10	196	51	11	RNA_BIOSYNTHETIC_PROCESS	1.69566e-07	E2F1,FOXO1,FOXO3,HDAC2,MAX,MYC,NFKB1,NR2F2,NRIP1,SAP18,STAT1	1.16156e-05
10	9	51	3	ACTIVATION_OF_NF_KAPPAB_TRANSCRIPTION_FACTOR	3.42017e-05	CARD11,IKBKB,PRKCQ	0.00121759
10	30	51	3	REGULATION_OF_CELLULAR_COMPONENT_ORGANIZATION_AND_BIOGENESIS	0.00141914	CDC42,RAC1,TSC1	0.0284053
10	10	51	2	MYELOID_CELL_DIFFERENTIATION	0.00244672	CDC42,FOXO3	0.0442157
10	7	51	2	REGULATION_OF_RAS_PROTEIN_SIGNAL_TRANSDUCTION	0.00116746	RAC1,TSC1	0.0243167
10	84	51	7	REGULATION_OF_TRANSCRIPTION_FROM_RNA_POLYMERASE_II_PROMOTER	2.7581e-06	E2F1,FOXO1,FOXO3,MYC,NR2F2,NRIP1,SAP18	0.000140308
10	30	51	3	CELLULAR_CARBOHYDRATE_METABOLIC_PROCESS	0.00141914	INS,PGD,PTEN	0.0284053
10	15	51	3	REGULATION_OF_TRANSCRIPTION_FACTOR_ACTIVITY	0.000177365	CARD11,IKBKB,PRKCQ	0.00516181
10	27	51	3	ALCOHOL_METABOLIC_PROCESS	0.00104497	INS,PGD,PTEN	0.0222892
10	233	51	14	REGULATION_OF_CELLULAR_METABOLIC_PROCESS	1.06666e-09	CARD11,CDKN1A,E2F1,EGF,FOXO1,FOXO3,HDAC2,IKBKB,MYC,NR2F2,NRIP1,PRKCQ,SAP18,TSC1	1.43545e-07
10	200	51	12	REGULATION_OF_GENE_EXPRESSION	2.04201e-08	CARD11,E2F1,FOXO1,FOXO3,HDAC2,IKBKB,MYC,NR2F2,NRIP1,PRKCQ,SAP18,TSC1	1.91818e-06
10	74	51	4	POSITIVE_REGULATION_OF_DEVELOPMENTAL_PROCESS	0.00214466	CDC42,CDKN1A,FOXO3,PTEN	0.0397024
10	148	51	10	POST_TRANSLATIONAL_PROTEIN_MODIFICATION	1.18662e-07	AKT1,CHUK,ERBB3,INSR,MAPKAPK2,PKN2,PRKCZ,PTEN,STAT1,TSC1	8.76113e-06
10	10	51	3	POSITIVE_REGULATION_OF_TRANSCRIPTION_FACTOR_ACTIVITY	4.85063e-05	CARD11,IKBKB,PRKCQ	0.00164358
10	8	51	2	NEGATIVE_REGULATION_OF_CELLULAR_COMPONENT_ORGANIZATION_AND_BIOGENESIS	0.00154512	CDC42,RAC1	0.0302578
10	34	51	3	ACTIN_CYTOSKELETON_ORGANIZATION_AND_BIOGENESIS	0.00203163	CDC42,RAC1,TSC1	0.0380931
10	72	51	4	POSITIVE_REGULATION_OF_METABOLIC_PROCESS	0.00194528	EGF,FOXO1,FOXO3,NRIP1	0.036728
10	7	51	2	HOMEOSTASIS_OF_NUMBER_OF_CELLS	0.00116746	AKT1,FOXO3	0.0243167
10	83	51	7	PROTEIN_KINASE_CASCADE	2.54531e-06	CHUK,EGF,MAP2K4,MAPKAPK2,PPM1A,PTEN,STAT1	0.00013196
10	142	51	8	REGULATION_OF_TRANSCRIPTIONDNA_DEPENDENT	9.39708e-06	E2F1,FOXO1,FOXO3,HDAC2,MYC,NR2F2,NRIP1,SAP18	0.000408031
10	187	51	10	BIOPOLYMER_MODIFICATION	1.02632e-06	AKT1,CHUK,ERBB3,INSR,MAPKAPK2,PKN2,PRKCZ,PTEN,STAT1,TSC1	5.99213e-05
10	99	51	5	REGULATION_OF_CATALYTIC_ACTIVITY	0.000804925	CASP9,EGF,PTEN,STAT1,TSC1	0.0180751
10	51	51	5	ANTI_APOPTOSIS	3.70315e-05	FOXO1,MCL1,NFKB1,PRKCZ,YWHAZ	0.00130125
10	8	51	2	REGULATION_OF_SMALL_GTPASE_MEDIATED_SIGNAL_TRANSDUCTION	0.00154512	RAC1,TSC1	0.0302578
10	180	51	8	CELL_PROLIFERATION_GO_0008283	5.07928e-05	CDKN1A,E2F1,EDN1,IL2RA,MYC,PTEN,TSC1,VEGFA	0.00170885
10	107	51	6	IMMUNE_SYSTEM_PROCESS	0.000136104	AKT1,CDC42,CHUK,FOXO3,IL2RA,INS	0.00409932
10	227	51	14	TRANSCRIPTION	7.58226e-10	CARD11,E2F1,FOXO1,FOXO3,HDAC2,IKBKB,MAX,MYC,NFKB1,NR2F2,NRIP1,PRKCQ,SAP18,STAT1	1.06573e-07
10	69	51	4	POSITIVE_REGULATION_OF_CELLULAR_METABOLIC_PROCESS	0.00167017	EGF,FOXO1,FOXO3,NRIP1	0.0323053
10	230	51	15	POSITIVE_REGULATION_OF_BIOLOGICAL_PROCESS	7.51624e-11	CARD11,CDC42,CDKN1A,EDN1,EGF,FOXO1,FOXO3,INS,MYC,NRIP1,PPM1A,PTEN,RAC1,TSC1,VEGFA	1.34548e-08
10	48	51	4	CARBOHYDRATE_METABOLIC_PROCESS	0.00043688	INS,INSR,PGD,PTEN	0.0108933
10	81	51	6	NEGATIVE_REGULATION_OF_METABOLIC_PROCESS	2.92349e-05	CDC42,CDKN1A,E2F1,INS,NRIP1,TSC1	0.00106679
10	238	51	16	REGULATION_OF_METABOLIC_PROCESS	9.59575e-12	CARD11,CDC42,CDKN1A,E2F1,EGF,FOXO1,FOXO3,HDAC2,IKBKB,INS,MYC,NR2F2,NRIP1,PRKCQ,SAP18,TSC1	1.97912e-09
10	25	51	3	MAPKKK_CASCADE_GO_0000165	0.000833728	EGF,MAP2K4,MAPKAPK2	0.0186337
10	133	51	5	CELL_CYCLE_GO_0007049	0.00284464	CDKN1A,E2F1,EGF,MYC,PTEN	0.0499325
10	189	51	11	REGULATION_OF_NUCLEOBASENUCLEOSIDENUCLEOTIDE_AND_NUCLEIC_ACID_METABOLIC_PROCESS	1.17438e-07	CARD11,E2F1,FOXO1,FOXO3,HDAC2,IKBKB,MYC,NR2F2,NRIP1,PRKCQ,SAP18	8.70463e-06
10	10	51	2	PHOSPHOINOSITIDE_METABOLIC_PROCESS	0.00244672	PIK3R1,PTEN	0.0442157
10	185	51	10	PROTEIN_MODIFICATION_PROCESS	9.3098e-07	AKT1,CHUK,ERBB3,INSR,MAPKAPK2,PKN2,PRKCZ,PTEN,STAT1,TSC1	5.45227e-05
10	83	51	8	PROTEIN_AMINO_ACID_PHOSPHORYLATION	1.63106e-07	AKT1,CHUK,ERBB3,INSR,MAPKAPK2,PKN2,PRKCZ,STAT1	1.12543e-05
10	24	51	3	APOPTOTIC_PROGRAM	0.000739035	CASP9,MCL1,STAT1	0.0168548
10	145	51	8	REGULATION_OF_RNA_METABOLIC_PROCESS	1.09352e-05	E2F1,FOXO1,FOXO3,HDAC2,MYC,NR2F2,NRIP1,SAP18	0.000459061
10	82	51	6	NEGATIVE_REGULATION_OF_DEVELOPMENTAL_PROCESS	3.13268e-05	FOXO1,MCL1,NFKB1,PRKCZ,VEGFA,YWHAZ	0.00113224
10	220	51	13	POSITIVE_REGULATION_OF_CELLULAR_PROCESS	5.71671e-09	CDC42,CDKN1A,EDN1,EGF,FOXO1,FOXO3,MYC,NRIP1,PPM1A,PTEN,RAC1,TSC1,VEGFA	6.16333e-07
10	134	51	10	TRANSCRIPTION_FROM_RNA_POLYMERASE_II_PROMOTER	4.64212e-08	E2F1,FOXO1,FOXO3,MAX,MYC,NFKB1,NR2F2,NRIP1,SAP18,STAT1	3.86334e-06
10	11	51	3	POSITIVE_REGULATION_OF_DNA_BINDING	6.6214e-05	CARD11,IKBKB,PRKCQ	0.00214771
10	98	51	11	PHOSPHORYLATION	1.12668e-10	AKT1,CDKN1A,CHUK,EGF,ERBB3,INSR,MAPKAPK2,PIK3R1,PKN2,PRKCZ,STAT1	1.89193e-08
10	233	51	15	NEGATIVE_REGULATION_OF_BIOLOGICAL_PROCESS	9.03146e-11	CDC42,CDKN1A,E2F1,FOXO1,INS,MCL1,MYC,NFKB1,NRIP1,PRKCZ,PTEN,RAC1,TSC1,VEGFA,YWHAZ	1.55793e-08
10	125	51	10	REGULATION_OF_APOPTOSIS	2.3899e-08	CASP9,CDKN1A,FOXO1,MCL1,NFKB1,PRKCZ,PTEN,STAT1,VEGFA,YWHAZ	2.18021e-06
10	62	51	6	NEGATIVE_REGULATION_OF_PROGRAMMED_CELL_DEATH	6.30915e-06	FOXO1,MCL1,NFKB1,PRKCZ,VEGFA,YWHAZ	0.000290573
10	30	51	5	TRANSMEMBRANE_RECEPTOR_PROTEIN_TYROSINE_KINASE_SIGNALING_PATHWAY	2.60142e-06	AKT1,EGF,ERBB3,INSR,PIK3R1	0.000133411
10	126	51	10	REGULATION_OF_PROGRAMMED_CELL_DEATH	2.57961e-08	CASP9,CDKN1A,FOXO1,MCL1,NFKB1,PRKCZ,PTEN,STAT1,VEGFA,YWHAZ	2.30887e-06
10	188	51	12	INTRACELLULAR_SIGNALING_CASCADE	1.02246e-08	AKT1,CASP9,CHUK,EGF,MAP2K4,MAPKAPK2,MCL1,PPM1A,PTEN,RAC1,STAT1,TSC1	1.0375e-06
10	171	51	11	REGULATION_OF_TRANSCRIPTION	4.22983e-08	CARD11,E2F1,FOXO1,FOXO3,HDAC2,IKBKB,MYC,NR2F2,NRIP1,PRKCQ,SAP18	3.58308e-06
10	25	51	3	REGULATION_OF_BINDING	0.000833728	CARD11,IKBKB,PRKCQ	0.0186337
10	154	51	14	APOPTOSIS_GO	4.13092e-12	AKT1,CASP9,CDKN1A,E2F1,FOXO1,FOXO3,IL2RA,MCL1,NFKB1,PRKCZ,PTEN,STAT1,VEGFA,YWHAZ	9.2371e-10
10	113	51	6	REGULATION_OF_CELL_PROLIFERATION	0.000182554	CDKN1A,EDN1,MYC,PTEN,TSC1,VEGFA	0.00528043
10	9	51	2	CASPASE_ACTIVATION	0.00197193	CASP9,STAT1	0.0370469
11	245	18	7	RNA_METABOLIC_PROCESS	1.80709e-06	CREBBP,HDAC2,HIF1A,MAX,MYC,NR2F2,SAP18	9.71375e-05
11	195	18	7	TRANSCRIPTION_DNA_DEPENDENT	3.89495e-07	CREBBP,HDAC2,HIF1A,MAX,MYC,NR2F2,SAP18	2.48844e-05
11	24	18	2	HEMOPOIESIS	0.00181184	CD3D,ETS1	0.0346919
11	26	18	2	IMMUNE_SYSTEM_DEVELOPMENT	0.00212322	CD3D,ETS1	0.0393823
11	196	18	7	RNA_BIOSYNTHETIC_PROCESS	4.03233e-07	CREBBP,HDAC2,HIF1A,MAX,MYC,NR2F2,SAP18	2.56757e-05
11	84	18	4	REGULATION_OF_TRANSCRIPTION_FROM_RNA_POLYMERASE_II_PROMOTER	6.1239e-05	HIF1A,MYC,NR2F2,SAP18	0.0020104
11	233	18	7	REGULATION_OF_CELLULAR_METABOLIC_PROCESS	1.29213e-06	CREBBP,HDAC2,HIF1A,MYC,NR2F2,RUNX2,SAP18	7.31886e-05
11	200	18	7	REGULATION_OF_GENE_EXPRESSION	4.62339e-07	CREBBP,HDAC2,HIF1A,MYC,NR2F2,RUNX2,SAP18	2.91458e-05
11	25	18	2	HEMOPOIETIC_OR_LYMPHOID_ORGAN_DEVELOPMENT	0.00196464	CD3D,ETS1	0.0370469
11	142	18	6	REGULATION_OF_TRANSCRIPTIONDNA_DEPENDENT	1.23729e-06	CREBBP,HDAC2,HIF1A,MYC,NR2F2,SAP18	7.02921e-05
11	65	18	3	HOMEOSTATIC_PROCESS	0.000632308	ETS1,HIF1A,MYC	0.0148529
11	227	18	8	TRANSCRIPTION	5.11849e-08	CREBBP,HDAC2,HIF1A,MAX,MYC,NR2F2,RUNX2,SAP18	4.18635e-06
11	230	18	5	POSITIVE_REGULATION_OF_BIOLOGICAL_PROCESS	0.000259834	CREBBP,EDN1,ETS1,HIF1A,MYC	0.00707367
11	238	18	7	REGULATION_OF_METABOLIC_PROCESS	1.48924e-06	CREBBP,HDAC2,HIF1A,MYC,NR2F2,RUNX2,SAP18	8.26267e-05
11	189	18	7	REGULATION_OF_NUCLEOBASENUCLEOSIDENUCLEOTIDE_AND_NUCLEIC_ACID_METABOLIC_PROCESS	3.15077e-07	CREBBP,HDAC2,HIF1A,MYC,NR2F2,RUNX2,SAP18	2.04047e-05
11	145	18	6	REGULATION_OF_RNA_METABOLIC_PROCESS	1.39804e-06	CREBBP,HDAC2,HIF1A,MYC,NR2F2,SAP18	7.82531e-05
11	15	18	2	CHROMATIN_MODIFICATION	0.000704441	CREBBP,HDAC2	0.0161045
11	20	18	2	ESTABLISHMENT_AND_OR_MAINTENANCE_OF_CHROMATIN_ARCHITECTURE	0.0012594	CREBBP,HDAC2	0.0258907
11	220	18	5	POSITIVE_REGULATION_OF_CELLULAR_PROCESS	0.000211883	CREBBP,EDN1,ETS1,HIF1A,MYC	0.00592991
11	134	18	5	TRANSCRIPTION_FROM_RNA_POLYMERASE_II_PROMOTER	2.04973e-05	HIF1A,MAX,MYC,NR2F2,SAP18	0.000792131
11	168	18	4	ORGAN_DEVELOPMENT	0.000848425	CD3D,ETS1,RUNX2,UBE3A	0.0188284
11	171	18	7	REGULATION_OF_TRANSCRIPTION	1.59314e-07	CREBBP,HDAC2,HIF1A,MYC,NR2F2,RUNX2,SAP18	1.11116e-05
11	13	18	2	RESPONSE_TO_HYPOXIA	0.000525832	CREBBP,HIF1A	0.0127592
12	43	7	2	POSITIVE_REGULATION_OF_SIGNAL_TRANSDUCTION	0.00083186	BCL10,TRADD	0.0186337
12	47	7	2	MULTI_ORGANISM_PROCESS	0.000992824	BCL10,TNF	0.0213592
12	19	7	2	REGULATION_OF_DNA_BINDING	0.000160412	BCL10,TNF	0.00474855
12	203	7	4	CELL_DEVELOPMENT	2.69704e-05	BCL10,FAS,TNF,TRADD	0.00100149
12	61	7	3	NEGATIVE_REGULATION_OF_APOPTOSIS	2.48369e-05	BCL10,FAS,TNF	0.000936939
12	155	7	4	PROGRAMMED_CELL_DEATH	9.28687e-06	BCL10,FAS,TNF,TRADD	0.000404171
12	11	7	2	POSITIVE_REGULATION_OF_BINDING	5.19065e-05	BCL10,TNF	0.00173503
12	35	7	3	I_KAPPAB_KINASE_NF_KAPPAB_CASCADE	4.58849e-06	BCL10,CHUK,TRADD	0.00021876
12	71	7	2	REGULATION_OF_SIGNAL_TRANSDUCTION	0.00224111	BCL10,TRADD	0.0411666
12	226	7	3	NEGATIVE_REGULATION_OF_CELLULAR_PROCESS	0.00118367	BCL10,FAS,TNF	0.0245735
12	159	7	4	REGULATION_OF_DEVELOPMENTAL_PROCESS	1.02744e-05	BCL10,FAS,TNF,TRADD	0.000434202
12	9	7	2	ACTIVATION_OF_NF_KAPPAB_TRANSCRIPTION_FACTOR	3.40264e-05	BCL10,TNF	0.00121363
12	30	7	2	POSITIVE_REGULATION_OF_I_KAPPAB_KINASE_NF_KAPPAB_CASCADE	0.00040469	BCL10,TRADD	0.0102759
12	15	7	2	REGULATION_OF_TRANSCRIPTION_FACTOR_ACTIVITY	9.87959e-05	BCL10,TNF	0.00310373
12	74	7	2	POSITIVE_REGULATION_OF_DEVELOPMENTAL_PROCESS	0.00243036	FAS,TRADD	0.0440039
12	76	7	2	IMMUNE_RESPONSE	0.00256053	BCL10,CHUK	0.0457927
12	10	7	2	POSITIVE_REGULATION_OF_TRANSCRIPTION_FACTOR_ACTIVITY	4.25009e-05	BCL10,TNF	0.00146097
12	31	7	2	RESPONSE_TO_BIOTIC_STIMULUS	0.000432272	BCL10,TNF	0.0107926
12	83	7	3	PROTEIN_KINASE_CASCADE	6.25647e-05	BCL10,CHUK,TRADD	0.00205037
12	20	7	2	RESPONSE_TO_OTHER_ORGANISM	0.000178101	BCL10,TNF	0.00517529
12	32	7	2	CELL_CELL_ADHESION	0.000460742	BCL10,TNF	0.0113984
12	51	7	2	ANTI_APOPTOSIS	0.00116746	FAS,TNF	0.0243167
12	51	7	2	PROTEIN_COMPLEX_ASSEMBLY	0.00116746	BCL10,FAS	0.0243167
12	230	7	3	POSITIVE_REGULATION_OF_BIOLOGICAL_PROCESS	0.00124482	BCL10,FAS,TRADD	0.0256744
12	82	7	3	NEGATIVE_REGULATION_OF_DEVELOPMENTAL_PROCESS	6.03401e-05	BCL10,FAS,TNF	0.00199469
12	220	7	3	POSITIVE_REGULATION_OF_CELLULAR_PROCESS	0.00109556	BCL10,FAS,TRADD	0.0231753
12	11	7	2	POSITIVE_REGULATION_OF_DNA_BINDING	5.19065e-05	BCL10,TNF	0.00173503
12	233	7	3	NEGATIVE_REGULATION_OF_BIOLOGICAL_PROCESS	0.00129197	BCL10,FAS,TNF	0.0262475
12	125	7	4	REGULATION_OF_APOPTOSIS	3.94534e-06	BCL10,FAS,TNF,TRADD	0.000192449
12	62	7	3	NEGATIVE_REGULATION_OF_PROGRAMMED_CELL_DEATH	2.6084e-05	BCL10,FAS,TNF	0.000974299
12	126	7	4	REGULATION_OF_PROGRAMMED_CELL_DEATH	4.07282e-06	BCL10,FAS,TNF,TRADD	0.000197147
12	188	7	3	INTRACELLULAR_SIGNALING_CASCADE	0.000695751	BCL10,CHUK,TRADD	0.0159636
12	25	7	2	REGULATION_OF_BINDING	0.000280152	BCL10,TNF	0.00758329
12	154	7	4	APOPTOSIS_GO	9.05139e-06	BCL10,FAS,TNF,TRADD	0.000396168
12	31	7	2	REGULATION_OF_I_KAPPAB_KINASE_NF_KAPPAB_CASCADE	0.000432272	BCL10,TRADD	0.0107926
13	13	35	3	POSITIVE_REGULATION_OF_RESPONSE_TO_STIMULUS	3.64232e-05	FYN,CD79A,THY1	0.00128225
13	38	35	4	ENZYME_LINKED_RECEPTOR_PROTEIN_SIGNALING_PATHWAY	4.05044e-05	CBL,CD3E,LCP2,PIK3R1	0.00140507
13	203	35	8	CELL_DEVELOPMENT	6.92883e-06	BCL3,CD3G,FAS,PRKCE,PRKCZ,SNCA,THY1,VEGFA	0.000312291
13	61	35	5	NEGATIVE_REGULATION_OF_APOPTOSIS	1.38476e-05	BCL3,FAS,PRKCZ,SNCA,VEGFA	0.00055906
13	22	35	4	CELL_ACTIVATION	4.32704e-06	CD3D,CD3E,CD79A,THY1	0.000207862
13	19	35	4	POSITIVE_REGULATION_OF_IMMUNE_SYSTEM_PROCESS	2.32524e-06	FYN,CD3E,CD79A,THY1	0.00012222
13	117	35	4	REGULATION_OF_MOLECULAR_FUNCTION	0.00280009	BCL3,PAK2,PRKCQ,THY1	0.0494248
13	165	35	9	CELL_SURFACE_RECEPTOR_LINKED_SIGNAL_TRANSDUCTION_GO_0007166	1.09235e-07	FYN,CBL,CD3E,CD3G,CD79A,LCP2,PIK3R1,THY1,TRPV4	8.19263e-06
13	7	35	2	LYMPHOCYTE_DIFFERENTIATION	0.000551453	CD3D,CD79A	0.0132621
13	155	35	7	PROGRAMMED_CELL_DEATH	1.16894e-05	BCL3,CD3G,FAS,PRKCE,PRKCZ,SNCA,VEGFA	0.000485353
13	11	35	3	POSITIVE_REGULATION_OF_IMMUNE_RESPONSE	2.12175e-05	FYN,CD79A,THY1	0.000814984
13	226	35	6	NEGATIVE_REGULATION_OF_CELLULAR_PROCESS	0.000881692	BCL3,FAS,PRKCZ,SNCA,THY1,VEGFA	0.0194085
13	159	35	8	REGULATION_OF_DEVELOPMENTAL_PROCESS	1.13434e-06	BCL3,CD3G,FAS,PRKCE,PRKCZ,SNCA,THY1,VEGFA	6.50275e-05
13	10	35	2	REGULATION_OF_T_CELL_ACTIVATION	0.00116416	CD3E,THY1	0.0243167
13	22	35	4	POSITIVE_REGULATION_OF_MULTICELLULAR_ORGANISMAL_PROCESS	4.32704e-06	FYN,CD3E,CD79A,THY1	0.000207862
13	10	35	2	LEUKOCYTE_DIFFERENTIATION	0.00116416	CD3D,CD79A	0.0243167
13	21	35	4	LEUKOCYTE_ACTIVATION	3.55694e-06	CD3D,CD3E,CD79A,THY1	0.000176222
13	25	35	3	CELLULAR_CATION_HOMEOSTASIS	0.000276393	CD55,THY1,TRPV4	0.00749222
13	148	35	7	POST_TRANSLATIONAL_PROTEIN_MODIFICATION	8.66093e-06	CBL,PAK2,PRKCE,PRKCH,PRKCZ,PTPRE,TNK2	0.000381498
13	76	35	4	IMMUNE_RESPONSE	0.000588559	FYN,CD79A,LCP2,THY1	0.0139599
13	9	35	2	POSITIVE_REGULATION_OF_T_CELL_ACTIVATION	0.000935976	CD3E,THY1	0.0203905
13	187	35	7	BIOPOLYMER_MODIFICATION	3.87704e-05	CBL,PAK2,PRKCE,PRKCH,PRKCZ,PTPRE,TNK2	0.00135142
13	19	35	3	REGULATION_OF_RESPONSE_TO_STIMULUS	0.000119877	FYN,CD79A,THY1	0.00369864
13	42	35	3	CELLULAR_HOMEOSTASIS	0.00127041	CD55,THY1,TRPV4	0.0260324
13	10	35	2	POSITIVE_REGULATION_OF_LYMPHOCYTE_ACTIVATION	0.00116416	CD3E,THY1	0.0243167
13	51	35	3	ANTI_APOPTOSIS	0.00220597	FAS,PRKCZ,SNCA	0.0406391
13	51	35	3	PROTEIN_COMPLEX_ASSEMBLY	0.00220597	CD2AP,CD3E,FAS	0.0406391
13	107	35	6	IMMUNE_SYSTEM_PROCESS	1.56958e-05	FYN,CD3D,CD3E,CD79A,LCP2,THY1	0.0006179
13	17	35	3	T_CELL_ACTIVATION	8.49419e-05	CD3D,CD3E,THY1	0.00271342
13	230	35	10	POSITIVE_REGULATION_OF_BIOLOGICAL_PROCESS	1.59867e-07	FYN,BCL3,CBL,CD3E,CD79A,FAS,PRKCE,THY1,TNK2,VEGFA	1.11116e-05
13	49	35	3	CHEMICAL_HOMEOSTASIS	0.0019707	CD55,THY1,TRPV4	0.0370469
13	36	35	3	ION_HOMEOSTASIS	0.000813478	CD55,THY1,TRPV4	0.0182456
13	11	35	2	REGULATION_OF_LYMPHOCYTE_ACTIVATION	0.00141578	CD3E,THY1	0.0284053
13	185	35	7	PROTEIN_MODIFICATION_PROCESS	3.62278e-05	CBL,PAK2,PRKCE,PRKCH,PRKCZ,PTPRE,TNK2	0.00127774
13	83	35	5	PROTEIN_AMINO_ACID_PHOSPHORYLATION	6.11161e-05	PAK2,PRKCE,PRKCH,PRKCZ,TNK2	0.00200984
13	15	35	2	NEGATIVE_REGULATION_OF_TRANSFERASE_ACTIVITY	0.0026495	PAK2,THY1	0.0471174
13	20	35	4	LYMPHOCYTE_ACTIVATION	2.89296e-06	CD3D,CD3E,CD79A,THY1	0.000146384
13	26	35	3	CATION_HOMEOSTASIS	0.000310935	CD55,THY1,TRPV4	0.00829439
13	82	35	6	NEGATIVE_REGULATION_OF_DEVELOPMENTAL_PROCESS	3.39764e-06	BCL3,FAS,PRKCZ,SNCA,THY1,VEGFA	0.000169658
13	220	35	8	POSITIVE_REGULATION_OF_CELLULAR_PROCESS	1.24104e-05	BCL3,CBL,CD3E,FAS,PRKCE,THY1,TNK2,VEGFA	0.000509713
13	98	35	6	PHOSPHORYLATION	9.51459e-06	PAK2,PIK3R1,PRKCE,PRKCH,PRKCZ,TNK2	0.000411251
13	233	35	6	NEGATIVE_REGULATION_OF_BIOLOGICAL_PROCESS	0.00102782	BCL3,FAS,PRKCZ,SNCA,THY1,VEGFA	0.0220871
13	47	35	4	REGULATION_OF_MULTICELLULAR_ORGANISMAL_PROCESS	9.38178e-05	FYN,CD3E,CD79A,THY1	0.00297194
13	21	35	4	REGULATION_OF_IMMUNE_SYSTEM_PROCESS	3.55694e-06	FYN,CD3E,CD79A,THY1	0.000176222
13	125	35	7	REGULATION_OF_APOPTOSIS	2.8538e-06	BCL3,CD3G,FAS,PRKCE,PRKCZ,SNCA,VEGFA	0.000144788
13	62	35	5	NEGATIVE_REGULATION_OF_PROGRAMMED_CELL_DEATH	1.49937e-05	BCL3,FAS,PRKCZ,SNCA,VEGFA	0.000597701
13	30	35	4	TRANSMEMBRANE_RECEPTOR_PROTEIN_TYROSINE_KINASE_SIGNALING_PATHWAY	1.56137e-05	CBL,CD3E,LCP2,PIK3R1	0.000615946
13	126	35	7	REGULATION_OF_PROGRAMMED_CELL_DEATH	3.0087e-06	BCL3,CD3G,FAS,PRKCE,PRKCZ,SNCA,VEGFA	0.000151433
13	168	35	5	ORGAN_DEVELOPMENT	0.0014941	CD3D,CD79A,FLOT2,THY1,VEGFA	0.0295626
13	11	35	3	REGULATION_OF_IMMUNE_RESPONSE	2.12175e-05	FYN,CD79A,THY1	0.000814984
13	154	35	7	APOPTOSIS_GO	1.12098e-05	BCL3,CD3G,FAS,PRKCE,PRKCZ,SNCA,VEGFA	0.000468515
14	120	29	4	REGULATION_OF_BIOLOGICAL_QUALITY	0.00154272	ETS1,HIF1A,HNF1A,MYC	0.0302578
14	92	29	5	DNA_METABOLIC_PROCESS	3.93406e-05	MGMT,MSH6,NAP1L1,NUP98,TP73	0.00136719
14	245	29	10	RNA_METABOLIC_PROCESS	3.89146e-08	CREBBP,E2F1,HIF1A,HNF1A,KLF4,MYC,NFE2L2,STAT3,TCF3,TP73	3.37171e-06
14	65	29	3	NEGATIVE_REGULATION_OF_NUCLEOBASENUCLEOSIDENUCLEOTIDE_AND_NUCLEIC_ACID_METABOLIC_PROCESS	0.00255326	E2F1,KLF4,STAT3	0.0457058
14	42	29	4	POSITIVE_REGULATION_OF_TRANSCRIPTIONDNA_DEPENDENT	2.83026e-05	HIF1A,HNF1A,TCF3,TP73	0.0010428
14	10	29	2	JAK_STAT_CASCADE	0.000800151	STAT3,STAT4	0.0180105
14	195	29	10	TRANSCRIPTION_DNA_DEPENDENT	4.38524e-09	CREBBP,E2F1,HIF1A,HNF1A,KLF4,MYC,NFE2L2,STAT3,TCF3,TP73	4.98263e-07
14	51	29	5	POSITIVE_REGULATION_OF_NUCLEOBASENUCLEOSIDENUCLEOTIDE_AND_NUCLEIC_ACID_METABOLIC_PROCESS	2.18302e-06	CREBBP,HIF1A,HNF1A,TCF3,TP73	0.00011603
14	42	29	4	POSITIVE_REGULATION_OF_RNA_METABOLIC_PROCESS	2.83026e-05	HIF1A,HNF1A,TCF3,TP73	0.0010428
14	40	29	3	NEGATIVE_REGULATION_OF_TRANSCRIPTION_DNA_DEPENDENT	0.000637449	E2F1,KLF4,STAT3	0.0148961
14	226	29	6	NEGATIVE_REGULATION_OF_CELLULAR_PROCESS	0.00031606	E2F1,ETS1,KLF4,MYC,STAT3,ZBTB17	0.00838775
14	196	29	10	RNA_BIOSYNTHETIC_PROCESS	4.6074e-09	CREBBP,E2F1,HIF1A,HNF1A,KLF4,MYC,NFE2L2,STAT3,TCF3,TP73	5.1126e-07
14	84	29	4	REGULATION_OF_TRANSCRIPTION_FROM_RNA_POLYMERASE_II_PROMOTER	0.000415871	E2F1,HIF1A,MYC,STAT3	0.0104657
14	233	29	9	REGULATION_OF_CELLULAR_METABOLIC_PROCESS	3.45111e-07	CREBBP,E2F1,HIF1A,HNF1A,KLF4,MYC,STAT3,TCF3,TP73	2.21232e-05
14	200	29	9	REGULATION_OF_GENE_EXPRESSION	9.42495e-08	CREBBP,E2F1,HIF1A,HNF1A,KLF4,MYC,STAT3,TCF3,TP73	7.21123e-06
14	72	29	5	POSITIVE_REGULATION_OF_METABOLIC_PROCESS	1.20432e-05	CREBBP,HIF1A,HNF1A,TCF3,TP73	0.000496782
14	142	29	9	REGULATION_OF_TRANSCRIPTIONDNA_DEPENDENT	4.79098e-09	CREBBP,E2F1,HIF1A,HNF1A,KLF4,MYC,STAT3,TCF3,TP73	5.2854e-07
14	58	29	3	NEGATIVE_REGULATION_OF_TRANSCRIPTION	0.00185427	E2F1,KLF4,STAT3	0.0352553
14	65	29	4	HOMEOSTATIC_PROCESS	0.000156878	ETS1,HIF1A,HNF1A,MYC	0.00465847
14	37	29	4	DNA_REPLICATION	1.70196e-05	MSH6,NAP1L1,NUP98,TP73	0.0006645
14	180	29	5	CELL_PROLIFERATION_GO_0008283	0.000860689	E2F1,ETS1,KLF4,MYC,NAP1L1	0.0189902
14	40	29	3	NEGATIVE_REGULATION_OF_RNA_METABOLIC_PROCESS	0.000637449	E2F1,KLF4,STAT3	0.0148961
14	227	29	10	TRANSCRIPTION	1.8854e-08	CREBBP,E2F1,HIF1A,HNF1A,KLF4,MYC,NFE2L2,STAT3,TCF3,TP73	1.78877e-06
14	69	29	5	POSITIVE_REGULATION_OF_CELLULAR_METABOLIC_PROCESS	9.78021e-06	CREBBP,HIF1A,HNF1A,TCF3,TP73	0.000420815
14	230	29	8	POSITIVE_REGULATION_OF_BIOLOGICAL_PROCESS	3.8217e-06	CREBBP,ETS1,HIF1A,HNF1A,MYC,NAP1L1,TCF3,TP73	0.000187382
14	49	29	3	CHEMICAL_HOMEOSTASIS	0.00114724	HIF1A,HNF1A,MYC	0.0241159
14	238	29	9	REGULATION_OF_METABOLIC_PROCESS	4.12677e-07	CREBBP,E2F1,HIF1A,HNF1A,KLF4,MYC,STAT3,TCF3,TP73	2.61891e-05
14	189	29	9	REGULATION_OF_NUCLEOBASENUCLEOSIDENUCLEOTIDE_AND_NUCLEIC_ACID_METABOLIC_PROCESS	5.79833e-08	CREBBP,E2F1,HIF1A,HNF1A,KLF4,MYC,STAT3,TCF3,TP73	4.662e-06
14	145	29	9	REGULATION_OF_RNA_METABOLIC_PROCESS	5.76105e-09	CREBBP,E2F1,HIF1A,HNF1A,KLF4,MYC,STAT3,TCF3,TP73	6.17604e-07
14	220	29	8	POSITIVE_REGULATION_OF_CELLULAR_PROCESS	2.75155e-06	CREBBP,ETS1,HIF1A,HNF1A,MYC,NAP1L1,TCF3,TP73	0.000140308
14	134	29	5	TRANSCRIPTION_FROM_RNA_POLYMERASE_II_PROMOTER	0.000228847	E2F1,HIF1A,MYC,NFE2L2,STAT3	0.00633923
14	233	29	6	NEGATIVE_REGULATION_OF_BIOLOGICAL_PROCESS	0.000370872	E2F1,ETS1,KLF4,MYC,STAT3,ZBTB17	0.00952273
14	171	29	9	REGULATION_OF_TRANSCRIPTION	2.43963e-08	CREBBP,E2F1,HIF1A,HNF1A,KLF4,MYC,STAT3,TCF3,TP73	2.21493e-06
14	48	29	5	POSITIVE_REGULATION_OF_TRANSCRIPTION	1.60876e-06	CREBBP,HIF1A,HNF1A,TCF3,TP73	8.79718e-05
14	13	29	2	RESPONSE_TO_HYPOXIA	0.00137007	CREBBP,HIF1A	0.0276271
14	113	29	4	REGULATION_OF_CELL_PROLIFERATION	0.00124211	ETS1,KLF4,MYC,NAP1L1	0.0256464
15	58	5	2	M_PHASE	0.000729173	CCNA2,TPX2	0.0166499
15	92	5	2	CELL_CYCLE_PROCESS	0.0018181	CCNA2,TPX2	0.0347767
15	76	5	2	MITOTIC_CELL_CYCLE	0.00124692	CCNA2,TPX2	0.0256898
15	83	5	2	CELL_CYCLE_PHASE	0.00148412	CCNA2,TPX2	0.0294265
15	45	5	2	MITOSIS	0.0004393	CCNA2,TPX2	0.0109393
15	46	5	2	M_PHASE_OF_MITOTIC_CELL_CYCLE	0.000459059	CCNA2,TPX2	0.0113716
16	92	13	5	DNA_METABOLIC_PROCESS	5.26714e-07	CDK2,DBF4,FEN1,PRIM2,TP73	3.26614e-05
16	42	13	2	DNA_REPAIR	0.00284331	FEN1,TP73	0.0499325
16	42	13	2	POSITIVE_REGULATION_OF_TRANSCRIPTIONDNA_DEPENDENT	0.00284331	FOXO1,TP73	0.0499325
16	47	13	3	POSITIVE_REGULATION_OF_CELL_PROLIFERATION	8.86122e-05	CDK2,CDC7,CDKN1A	0.00282117
16	203	13	5	CELL_DEVELOPMENT	2.55391e-05	CDKN1A,CUL1,FOXO1,NPM1,TP73	0.000955827
16	8	13	2	G2_M_TRANSITION_OF_MITOTIC_CELL_CYCLE	9.78403e-05	CDK2,CDKN1A	0.00307881
16	155	13	5	PROGRAMMED_CELL_DEATH	6.92522e-06	CDKN1A,CUL1,FOXO1,NPM1,TP73	0.000312291
16	42	13	2	POSITIVE_REGULATION_OF_RNA_METABOLIC_PROCESS	0.00284331	FOXO1,TP73	0.0499325
16	31	13	5	INTERPHASE	1.95985e-09	CDK2,CDC7,CDKN1A,CUL1,DBF4	2.46279e-07
16	92	13	6	CELL_CYCLE_PROCESS	9.32806e-09	CDK2,CDC7,CDKN1A,CUL1,DBF4,NPM1	9.58987e-07
16	226	13	4	NEGATIVE_REGULATION_OF_CELLULAR_PROCESS	0.000684891	CDKN1A,CUL1,FOXO1,NPM1	0.0157567
16	159	13	5	REGULATION_OF_DEVELOPMENTAL_PROCESS	7.84039e-06	CDKN1A,CUL1,FOXO1,NPM1,TP73	0.000349229
16	76	13	5	MITOTIC_CELL_CYCLE	2.01774e-07	CDK2,CDC7,CDKN1A,CUL1,DBF4	1.35768e-05
16	83	13	5	CELL_CYCLE_PHASE	3.14407e-07	CDK2,CDC7,CDKN1A,CUL1,DBF4	2.04047e-05
16	152	13	3	RESPONSE_TO_STRESS	0.00267093	FEN1,NPM1,TP73	0.0474096
16	233	13	5	REGULATION_OF_CELLULAR_METABOLIC_PROCESS	4.93267e-05	CDK2,CDKN1A,FOXO1,NPM1,TP73	0.00166248
16	74	13	3	POSITIVE_REGULATION_OF_DEVELOPMENTAL_PROCESS	0.000340018	CDKN1A,CUL1,TP73	0.00887461
16	37	13	4	DNA_REPLICATION	5.54949e-07	CDK2,DBF4,PRIM2,TP73	3.40782e-05
16	180	13	6	CELL_PROLIFERATION_GO_0008283	5.16776e-07	CDK2,CDC7,CDKN1A,CUL1,NPM1,PCNA	3.2173e-05
16	230	13	6	POSITIVE_REGULATION_OF_BIOLOGICAL_PROCESS	2.16994e-06	CDK2,CDC7,CDKN1A,CUL1,FOXO1,TP73	0.000115659
16	238	13	5	REGULATION_OF_METABOLIC_PROCESS	5.45599e-05	CDK2,CDKN1A,FOXO1,NPM1,TP73	0.00180992
16	133	13	6	CELL_CYCLE_GO_0007049	8.58401e-08	CDK2,CDC7,CDKN1A,CUL1,DBF4,NPM1	6.6212e-06
16	189	13	4	REGULATION_OF_NUCLEOBASENUCLEOSIDENUCLEOTIDE_AND_NUCLEIC_ACID_METABOLIC_PROCESS	0.000350927	CDK2,FOXO1,NPM1,TP73	0.00910922
16	220	13	6	POSITIVE_REGULATION_OF_CELLULAR_PROCESS	1.67511e-06	CDK2,CDC7,CDKN1A,CUL1,FOXO1,TP73	9.10415e-05
16	20	13	3	DNA_DEPENDENT_DNA_REPLICATION	6.48961e-06	CDK2,PRIM2,TP73	0.00029744
16	28	13	5	INTERPHASE_OF_MITOTIC_CELL_CYCLE	1.13774e-09	CDK2,CDC7,CDKN1A,CUL1,DBF4	1.50969e-07
16	233	13	4	NEGATIVE_REGULATION_OF_BIOLOGICAL_PROCESS	0.000766826	CDKN1A,CUL1,FOXO1,NPM1	0.0173841
16	125	13	5	REGULATION_OF_APOPTOSIS	2.41253e-06	CDKN1A,CUL1,FOXO1,NPM1,TP73	0.000126458
16	126	13	5	REGULATION_OF_PROGRAMMED_CELL_DEATH	2.50914e-06	CDKN1A,CUL1,FOXO1,NPM1,TP73	0.000130441
16	74	13	3	REGULATION_OF_CELL_CYCLE	0.000340018	CDK2,CDC7,CUL1	0.00887461
16	154	13	5	APOPTOSIS_GO	6.71009e-06	CDKN1A,CUL1,FOXO1,NPM1,TP73	0.000305333
16	113	13	5	REGULATION_OF_CELL_PROLIFERATION	1.46527e-06	CDK2,CDC7,CDKN1A,CUL1,NPM1	8.17127e-05
16	13	13	4	G1_S_TRANSITION_OF_MITOTIC_CELL_CYCLE	6.20711e-09	CDC7,CDKN1A,CUL1,DBF4	6.61685e-07
16	10	13	3	INDUCTION_OF_APOPTOSIS_BY_INTRACELLULAR_SIGNALS	6.93499e-07	CDKN1A,CUL1,TP73	4.2042e-05
17	6	6	2	CYTOKINESIS	1.01559e-05	BIRC5,RACGAP1	0.000432825
17	33	6	2	REGULATION_OF_HYDROLASE_ACTIVITY	0.00035171	BIRC5,CDKN2A	0.00911707
17	203	6	3	CELL_DEVELOPMENT	0.000511899	BIRC5,CDKN2A,RACGAP1	0.0124849
17	8	6	2	G2_M_TRANSITION_OF_MITOTIC_CELL_CYCLE	1.89349e-05	BIRC5,CDKN2A	0.000734744
17	58	6	2	M_PHASE	0.00108454	BIRC5,TPX2	0.0229678
17	31	6	2	INTERPHASE	0.00031012	BIRC5,CDKN2A	0.00828807
17	92	6	4	CELL_CYCLE_PROCESS	5.01579e-07	BIRC5,CDKN2A,RACGAP1,TPX2	3.15148e-05
17	76	6	3	MITOTIC_CELL_CYCLE	2.77761e-05	BIRC5,CDKN2A,TPX2	0.00102739
17	83	6	3	CELL_CYCLE_PHASE	3.6187e-05	BIRC5,CDKN2A,TPX2	0.00127774
17	24	6	2	CELL_CYCLE_CHECKPOINT_GO_0000075	0.000184851	BIRC5,CDKN2A	0.00533873
17	7	6	2	CELL_DIVISION	1.42097e-05	BIRC5,RACGAP1	0.000571248
17	9	6	2	REGULATION_OF_MITOTIC_CELL_CYCLE	2.43302e-05	BIRC5,CDKN2A	0.000921488
17	180	6	3	CELL_PROLIFERATION_GO_0008283	0.000360021	CDKN2A,RACGAP1,TPX2	0.00929442
17	45	6	2	MITOSIS	0.000654685	BIRC5,TPX2	0.0152425
17	133	6	4	CELL_CYCLE_GO_0007049	2.20836e-06	BIRC5,CDKN2A,RACGAP1,TPX2	0.000117049
17	28	6	2	NEGATIVE_REGULATION_OF_CATALYTIC_ACTIVITY	0.000252555	BIRC5,CDKN2A	0.00690523
17	28	6	2	INTERPHASE_OF_MITOTIC_CELL_CYCLE	0.000252555	BIRC5,CDKN2A	0.00690523
17	74	6	2	REGULATION_OF_CELL_CYCLE	0.00175499	BIRC5,CDKN2A	0.0337395
17	46	6	2	M_PHASE_OF_MITOTIC_CELL_CYCLE	0.000684028	BIRC5,TPX2	0.0157567
18	30	11	2	NUCLEAR_TRANSPORT	0.00104214	NCBP2,NUP214	0.0222892
18	41	11	3	RNA_PROCESSING	3.43073e-05	NCBP2,CPSF1,SRRM1	0.00121907
18	7	11	2	NUCLEAR_EXPORT	5.19065e-05	NCBP2,NUP214	0.00173503
18	24	11	2	RNA_SPLICING	0.000666636	NCBP2,SRRM1	0.0154638
18	29	11	2	NUCLEOCYTOPLASMIC_TRANSPORT	0.000973986	NCBP2,NUP214	0.0210734
19	41	3	2	RNA_PROCESSING	0.000110653	U2AF1,ZRANB2	0.0034364
19	24	3	2	RNA_SPLICING	3.73399e-05	U2AF1,ZRANB2	0.00130966
2	92	187	23	DNA_METABOLIC_PROCESS	2.67203e-16	ABL1,ASF1A,ATM,BLM,BNIP3,CDK2,DBF4,ERCC1,ERCC2,GTF2H4,MCM7,MNAT1,MSH2,MSH4,POLE,POLL,RAD17,RAN,RFC4,RPA2,RPA3,TERT,TOP2A	8.74168e-14
2	245	187	60	RNA_METABOLIC_PROCESS	6.98194e-42	ABL1,BTF3,CCNH,CDC40,CDK7,CHD1,CPSF1,CPSF6,CREBBP,CTCF,DEK,DR1,E2F1,EDF1,ERCC2,FUBP1,GEMIN7,GFI1B,GTF2B,GTF2H4,GTF3C4,HNRNPR,ILF3,MLL,MNAT1,MYC,NFIC,NFIX,NFYA,NFYB,NOL3,NOLC1,POLR2K,POLR2L,POU2F2,PRPF6,RB1,RXRA,SF3A2,SF3B4,SMARCC2,SMNDC1,SNAPC4,SNRPA1,SNRPD2,SNRPF,SRPK1,SRRM1,SRSF5,SUB1,SUPT5H,TAF2,TAF5,TAF9,TBP,TCEB3,TFAP2A,TRIM24,TXNL4A,ZBTB16	3.31206e-38
2	42	187	12	DNA_REPAIR	8.54233e-10	ABL1,ASF1A,ATM,BLM,ERCC1,ERCC2,GTF2H4,MNAT1,MSH2,POLE,POLL,RAD17	1.18314e-07
2	65	187	13	NEGATIVE_REGULATION_OF_NUCLEOBASENUCLEOSIDENUCLEOTIDE_AND_NUCLEIC_ACID_METABOLIC_PROCESS	1.86588e-08	ATXN1,BCL3,CTCF,DR1,E2F1,ERCC1,GFI1B,ILF3,RAD17,RB1,SMARCC2,SUPT5H,ZBTB16	1.77915e-06
2	79	187	14	NEGATIVE_REGULATION_OF_CELLULAR_METABOLIC_PROCESS	2.64207e-08	ATXN1,BCL3,CTCF,DR1,E2F1,EIF4A3,ERCC1,GFI1B,ILF3,RAD17,RB1,SMARCC2,SUPT5H,ZBTB16	2.35368e-06
2	42	187	10	POSITIVE_REGULATION_OF_TRANSCRIPTIONDNA_DEPENDENT	1.5093e-07	CCNH,CDK7,CTCF,ERCC2,ILF3,MNAT1,PRPF6,RXRA,SMARCC2,SUPT5H	1.0607e-05
2	7	187	3	CHROMATIN_REMODELING	0.000685073	ACTL6A,BNIP3,SMARCC2	0.0157567
2	203	187	14	CELL_DEVELOPMENT	0.00110049	ABL1,AKT1,BCL3,BNIP1,BNIP3,CUL1,E2F1,ERCC2,FEZ1,NOL3,PCBP4,SMNDC1,SOCS3,TOP2A	0.0232537
2	18	187	7	POSITIVE_REGULATION_OF_TRANSCRIPTION_FROM_RNA_POLYMERASE_II_PROMOTER	2.93107e-07	CCNH,CDK7,ERCC2,MNAT1,PRPF6,RXRA,SUPT5H	1.91124e-05
2	82	187	14	MACROMOLECULAR_COMPLEX_ASSEMBLY	4.30957e-08	ASF1A,CDK7,CREBBP,EPRS,GTF3C4,MLL,MNAT1,SF3A2,SNRPD2,SRSF5,TAF2,TAF5,TBP,TXNL4A	3.621e-06
2	65	187	15	RESPONSE_TO_ENDOGENOUS_STIMULUS	1.72549e-10	ABL1,ASF1A,ATM,BCL3,BLM,ERCC1,ERCC2,GTF2H4,MCM7,MNAT1,MSH2,PCBP4,POLE,POLL,RAD17	2.81187e-08
2	195	187	43	TRANSCRIPTION_DNA_DEPENDENT	1.36641e-27	ABL1,BTF3,CCNH,CDK7,CHD1,CREBBP,CTCF,DEK,DR1,E2F1,EDF1,ERCC2,FUBP1,GFI1B,GTF2B,GTF2H4,GTF3C4,ILF3,MLL,MNAT1,MYC,NFIC,NFIX,NFYA,NFYB,POLR2K,POLR2L,POU2F2,PRPF6,RB1,RXRA,SMARCC2,SNAPC4,SUB1,SUPT5H,TAF2,TAF5,TAF9,TBP,TCEB3,TFAP2A,TRIM24,ZBTB16	1.99443e-24
2	58	187	7	M_PHASE	0.00091803	ATM,MSH4,NOLC1,PCBP4,RAD17,RAN,SMC3	0.0200226
2	155	187	13	PROGRAMMED_CELL_DEATH	0.000286248	ABL1,AKT1,BCL3,BNIP1,BNIP3,CUL1,E2F1,ERCC2,NOL3,PCBP4,SMNDC1,SOCS3,TOP2A	0.0077141
2	161	187	15	ORGANELLE_ORGANIZATION_AND_BIOGENESIS	3.17767e-05	ABL1,ACTL6A,ASF1A,BNIP1,BNIP3,CREBBP,ERCC1,MSH2,MYL6,NOLC1,RAN,SMARCC2,SMC3,TERT,TOP2A	0.00114632
2	51	187	12	POSITIVE_REGULATION_OF_NUCLEOBASENUCLEOSIDENUCLEOTIDE_AND_NUCLEIC_ACID_METABOLIC_PROCESS	9.63006e-09	BCL3,CCNH,CDK7,CREBBP,CTCF,ERCC2,ILF3,MNAT1,PRPF6,RXRA,SMARCC2,SUPT5H	9.82421e-07
2	42	187	10	POSITIVE_REGULATION_OF_RNA_METABOLIC_PROCESS	1.5093e-07	CCNH,CDK7,CTCF,ERCC2,ILF3,MNAT1,PRPF6,RXRA,SMARCC2,SUPT5H	1.0607e-05
2	10	187	3	RESPONSE_TO_LIGHT_STIMULUS	0.00215895	BCL3,ERCC2,GTF2H2	0.0399279
2	40	187	9	NEGATIVE_REGULATION_OF_TRANSCRIPTION_DNA_DEPENDENT	1.07004e-06	CTCF,DR1,E2F1,GFI1B,ILF3,RB1,SMARCC2,SUPT5H,ZBTB16	6.17143e-05
2	31	187	9	INTERPHASE	1.00848e-07	ABL1,CDC7,CDK2,CUL1,DBF4,E2F1,GFI1B,POLE,RB1	7.62387e-06
2	92	187	16	CELL_CYCLE_PROCESS	3.45266e-09	ABL1,ATM,CDC7,CDK2,CUL1,DBF4,E2F1,GFI1B,MSH4,NOLC1,PCBP4,POLE,RAD17,RAN,RB1,SMC3	4.09464e-07
2	10	187	5	TRANSCRIPTION_INITIATION	3.66215e-06	CDK7,GTF3C4,TAF2,TAF5,TBP	0.000180492
2	226	187	21	NEGATIVE_REGULATION_OF_CELLULAR_PROCESS	9.02419e-07	ATXN1,BCL3,BNIP1,BNIP3,CTCF,CUL1,DR1,E2F1,EIF4A3,ERCC1,GFI1B,ILF3,MYC,NOL3,PCBP4,RAD17,RB1,SMARCC2,SOCS3,SUPT5H,ZBTB16	5.31783e-05
2	159	187	12	REGULATION_OF_DEVELOPMENTAL_PROCESS	0.00115675	ABL1,BCL3,BNIP1,BNIP3,CUL1,ERCC2,NOL3,PCBP4,SMNDC1,SOCS3,TOP2A,ZBTB16	0.0242802
2	15	187	6	PROTEIN_DNA_COMPLEX_ASSEMBLY	1.78513e-06	ASF1A,CDK7,GTF3C4,TAF2,TAF5,TBP	9.62297e-05
2	196	187	43	RNA_BIOSYNTHETIC_PROCESS	1.71138e-27	ABL1,BTF3,CCNH,CDK7,CHD1,CREBBP,CTCF,DEK,DR1,E2F1,EDF1,ERCC2,FUBP1,GFI1B,GTF2B,GTF2H4,GTF3C4,ILF3,MLL,MNAT1,MYC,NFIC,NFIX,NFYA,NFYB,POLR2K,POLR2L,POU2F2,PRPF6,RB1,RXRA,SMARCC2,SNAPC4,SUB1,SUPT5H,TAF2,TAF5,TAF9,TBP,TCEB3,TFAP2A,TRIM24,ZBTB16	2.1649e-24
2	76	187	14	MITOTIC_CELL_CYCLE	1.58097e-08	ABL1,ATM,CDC7,CDK2,CUL1,DBF4,E2F1,GFI1B,NOLC1,PCBP4,POLE,RAD17,RAN,SMC3	1.55435e-06
2	83	187	16	CELL_CYCLE_PHASE	7.18086e-10	ABL1,ATM,CDC7,CDK2,CUL1,DBF4,E2F1,GFI1B,MSH4,NOLC1,PCBP4,POLE,RAD17,RAN,RB1,SMC3	1.02312e-07
2	24	187	5	CELL_CYCLE_CHECKPOINT_GO_0000075	0.000418399	ATM,ERCC2,PCBP4,RAD17,RB1	0.0105154
2	84	187	20	REGULATION_OF_TRANSCRIPTION_FROM_RNA_POLYMERASE_II_PROMOTER	7.15969e-14	ABL1,CCNH,CDK7,CHD1,CTCF,DEK,DR1,E2F1,ERCC2,GFI1B,MNAT1,MYC,PRPF6,RB1,RXRA,SMARCC2,SUB1,SUPT5H,TCEB3,TFAP2A	1.91345e-11
2	152	187	19	RESPONSE_TO_STRESS	3.1294e-08	ABL1,AKT1,ASF1A,ATM,BCL3,BLM,BNIP3,CIRBP,CREBBP,ERCC1,ERCC2,GTF2H4,MCM7,MNAT1,MSH2,PCBP4,POLE,POLL,RAD17	2.74909e-06
2	20	187	6	RIBONUCLEOPROTEIN_COMPLEX_BIOGENESIS_AND_ASSEMBLY	1.20382e-05	GEMIN7,NOLC1,SF3A2,SNRPD2,SRSF5,TXNL4A	0.000496782
2	233	187	36	REGULATION_OF_CELLULAR_METABOLIC_PROCESS	1.12603e-17	ABL1,ATXN1,BCL3,CCNH,CDK2,CDK7,CHD1,CREBBP,CTCF,DEK,DR1,E2F1,EDF1,EIF4A3,ERCC1,ERCC2,GFI1B,ILF3,MCM7,MNAT1,MYC,NFYA,NFYB,POLR2K,POLR2L,PRPF6,RAD17,RB1,RXRA,SMARCC2,SRPK1,SUB1,SUPT5H,TCEB3,TFAP2A,ZBTB16	5.08724e-15
2	41	187	17	RNA_PROCESSING	1.68766e-16	CDC40,CPSF1,CPSF6,GEMIN7,HNRNPR,NOL3,NOLC1,SF3A2,SF3B4,SMNDC1,SNRPA1,SNRPD2,SNRPF,SRPK1,SRRM1,SRSF5,TXNL4A	6.04214e-14
2	200	187	32	REGULATION_OF_GENE_EXPRESSION	3.18335e-16	ABL1,ATXN1,BCL3,BNIP3,CCNH,CDK7,CHD1,CREBBP,CTCF,DEK,DR1,E2F1,EDF1,EIF4A3,ERCC2,GFI1B,ILF3,MNAT1,MYC,NFYA,NFYB,POLR2K,POLR2L,PRPF6,RB1,RXRA,SMARCC2,SUB1,SUPT5H,TCEB3,TFAP2A,ZBTB16	1.0238e-13
2	74	187	9	POSITIVE_REGULATION_OF_DEVELOPMENTAL_PROCESS	0.000170541	ABL1,BCL3,BNIP1,BNIP3,CUL1,ERCC2,PCBP4,SMNDC1,TOP2A	0.00500327
2	16	187	4	PROTEIN_RNA_COMPLEX_ASSEMBLY	0.000789084	SF3A2,SNRPD2,SRSF5,TXNL4A	0.0178036
2	89	187	14	CELLULAR_COMPONENT_ASSEMBLY	1.24093e-07	ASF1A,CDK7,CREBBP,EPRS,GTF3C4,MLL,MNAT1,SF3A2,SNRPD2,SRSF5,TAF2,TAF5,TBP,TXNL4A	9.09137e-06
2	72	187	12	POSITIVE_REGULATION_OF_METABOLIC_PROCESS	5.29481e-07	BCL3,CCNH,CDK7,CREBBP,CTCF,ERCC2,ILF3,MNAT1,PRPF6,RXRA,SMARCC2,SUPT5H	3.27261e-05
2	24	187	6	RESPONSE_TO_ABIOTIC_STIMULUS	3.74204e-05	AKT1,ATM,BCL3,CIRBP,ERCC2,GTF2H2	0.00131006
2	142	187	28	REGULATION_OF_TRANSCRIPTIONDNA_DEPENDENT	1.00413e-16	ABL1,CCNH,CDK7,CHD1,CREBBP,CTCF,DEK,DR1,E2F1,EDF1,ERCC2,GFI1B,ILF3,MNAT1,MYC,NFYA,NFYB,POLR2K,POLR2L,PRPF6,RB1,RXRA,SMARCC2,SUB1,SUPT5H,TCEB3,TFAP2A,ZBTB16	3.81067e-14
2	15	187	10	MRNA_PROCESSING_GO_0006397	6.40217e-13	CPSF1,CPSF6,GEMIN7,HNRNPR,SF3A2,SMNDC1,SNRPD2,SRPK1,SRSF5,TXNL4A	1.61975e-10
2	58	187	11	NEGATIVE_REGULATION_OF_TRANSCRIPTION	4.17107e-07	ATXN1,BCL3,CTCF,DR1,E2F1,GFI1B,ILF3,RB1,SMARCC2,SUPT5H,ZBTB16	2.6382e-05
2	37	187	10	DNA_REPLICATION	4.09227e-08	ABL1,CDK2,DBF4,MCM7,MSH2,POLE,RAD17,RFC4,RPA2,RPA3	3.51361e-06
2	13	187	4	DNA_DAMAGE_RESPONSESIGNAL_TRANSDUCTION	0.00033713	ABL1,BCL3,PCBP4,RAD17	0.00884791
2	26	187	6	NEGATIVE_REGULATION_OF_TRANSCRIPTION_FROM_RNA_POLYMERASE_II_PROMOTER	6.05586e-05	CTCF,DR1,E2F1,GFI1B,RB1,SUPT5H	0.00199668
2	40	187	9	NEGATIVE_REGULATION_OF_RNA_METABOLIC_PROCESS	1.07004e-06	CTCF,DR1,E2F1,GFI1B,ILF3,RB1,SMARCC2,SUPT5H,ZBTB16	6.17143e-05
2	8	187	5	RNA_SPLICINGVIA_TRANSESTERIFICATION_REACTIONS	8.60323e-07	GEMIN7,SF3A2,SNRPD2,SRSF5,TXNL4A	5.10145e-05
2	19	187	4	DNA_RECOMBINATION	0.00154518	ATM,BLM,ERCC1,MSH4	0.0302578
2	7	187	4	G1_PHASE	1.95159e-05	CDK2,E2F1,GFI1B,RB1	0.000755743
2	227	187	46	TRANSCRIPTION	7.72048e-28	POLR2H,ABL1,ATXN1,BCL3,BTF3,CCNH,CDK7,CHD1,CREBBP,CTCF,DEK,DR1,E2F1,EDF1,ERCC2,FUBP1,GFI1B,GTF2B,GTF2H4,GTF3C4,ILF3,MLL,MNAT1,MYC,NFIC,NFIX,NFYA,NFYB,POLR2K,POLR2L,POU2F2,PRPF6,RB1,RXRA,SMARCC2,SNAPC4,SUB1,SUPT5H,TAF2,TAF5,TAF9,TBP,TCEB3,TFAP2A,TRIM24,ZBTB16	1.33178e-24
2	69	187	12	POSITIVE_REGULATION_OF_CELLULAR_METABOLIC_PROCESS	3.29396e-07	BCL3,CCNH,CDK7,CREBBP,CTCF,ERCC2,ILF3,MNAT1,PRPF6,RXRA,SMARCC2,SUPT5H	2.12595e-05
2	230	187	24	POSITIVE_REGULATION_OF_BIOLOGICAL_PROCESS	1.6254e-08	ABL1,BCL3,BNIP1,BNIP3,CCNH,CDC7,CDK2,CDK7,CREBBP,CTCF,CUL1,ERCC2,ILF3,MNAT1,MYC,PCBP4,POU3F2,PRPF6,REL,RXRA,SMARCC2,SMNDC1,SUPT5H,TOP2A	1.58164e-06
2	8	187	4	TRANSCRIPTION_INITIATION_FROM_RNA_POLYMERASE_II_PROMOTER	3.79564e-05	CDK7,TAF2,TAF5,TBP	0.00132638
2	8	187	3	RESPONSE_TO_UV	0.00106575	BCL3,ERCC2,GTF2H2	0.0225951
2	81	187	14	NEGATIVE_REGULATION_OF_METABOLIC_PROCESS	3.67047e-08	ATXN1,BCL3,CTCF,DR1,E2F1,EIF4A3,ERCC1,GFI1B,ILF3,RAD17,RB1,SMARCC2,SUPT5H,ZBTB16	3.19482e-06
2	13	187	4	RESPONSE_TO_RADIATION	0.00033713	ATM,BCL3,ERCC2,GTF2H2	0.00884791
2	238	187	36	REGULATION_OF_METABOLIC_PROCESS	2.28688e-17	ABL1,ATXN1,BCL3,CCNH,CDK2,CDK7,CHD1,CREBBP,CTCF,DEK,DR1,E2F1,EDF1,EIF4A3,ERCC1,ERCC2,GFI1B,ILF3,MCM7,MNAT1,MYC,NFYA,NFYB,POLR2K,POLR2L,PRPF6,RAD17,RB1,RXRA,SMARCC2,SRPK1,SUB1,SUPT5H,TCEB3,TFAP2A,ZBTB16	9.23267e-15
2	45	187	6	MITOSIS	0.00126458	ATM,NOLC1,PCBP4,RAD17,RAN,SMC3	0.0259691
2	133	187	20	CELL_CYCLE_GO_0007049	5.14523e-10	ABL1,ATM,CDC7,CDK2,CDK7,CUL1,DBF4,E2F1,ERCC2,GFI1B,MNAT1,MSH4,MYC,NOLC1,PCBP4,POLE,RAD17,RAN,RB1,SMC3	7.6274e-08
2	189	187	34	REGULATION_OF_NUCLEOBASENUCLEOSIDENUCLEOTIDE_AND_NUCLEIC_ACID_METABOLIC_PROCESS	7.58081e-19	ABL1,ATXN1,BCL3,CCNH,CDK2,CDK7,CHD1,CREBBP,CTCF,DEK,DR1,E2F1,EDF1,ERCC1,ERCC2,GFI1B,ILF3,MNAT1,MYC,NFYA,NFYB,POLR2K,POLR2L,PRPF6,RAD17,RB1,RXRA,SMARCC2,SRPK1,SUB1,SUPT5H,TCEB3,TFAP2A,ZBTB16	3.59615e-16
2	18	187	10	MRNA_METABOLIC_PROCESS	8.6018e-12	CPSF1,CPSF6,GEMIN7,HNRNPR,SF3A2,SMNDC1,SNRPD2,SRPK1,SRSF5,TXNL4A	1.81355e-09
2	40	187	9	CHROMOSOME_ORGANIZATION_AND_BIOGENESIS	1.07004e-06	ACTL6A,ASF1A,BNIP3,CREBBP,ERCC1,MSH2,SMARCC2,TERT,TOP2A	6.17143e-05
2	24	187	13	RNA_SPLICING	8.4746e-15	CDC40,GEMIN7,NOL3,SF3A2,SF3B4,SMNDC1,SNRPA1,SNRPD2,SNRPF,SRPK1,SRRM1,SRSF5,TXNL4A	2.43645e-12
2	145	187	29	REGULATION_OF_RNA_METABOLIC_PROCESS	1.80286e-17	ABL1,CCNH,CDK7,CHD1,CREBBP,CTCF,DEK,DR1,E2F1,EDF1,ERCC2,GFI1B,ILF3,MNAT1,MYC,NFYA,NFYB,POLR2K,POLR2L,PRPF6,RB1,RXRA,SMARCC2,SRPK1,SUB1,SUPT5H,TCEB3,TFAP2A,ZBTB16	7.60206e-15
2	15	187	4	CHROMATIN_MODIFICATION	0.000608602	ACTL6A,BNIP3,CREBBP,SMARCC2	0.0143813
2	6	187	4	TRANSCRIPTION_FROM_RNA_POLYMERASE_III_PROMOTER	8.6009e-06	GTF3C4,POLR2K,POLR2L,SNAPC4	0.000381313
2	20	187	5	ESTABLISHMENT_AND_OR_MAINTENANCE_OF_CHROMATIN_ARCHITECTURE	0.000170599	ACTL6A,ASF1A,BNIP3,CREBBP,SMARCC2	0.00500327
2	220	187	24	POSITIVE_REGULATION_OF_CELLULAR_PROCESS	6.81969e-09	ABL1,BCL3,BNIP1,BNIP3,CCNH,CDC7,CDK2,CDK7,CREBBP,CTCF,CUL1,ERCC2,ILF3,MNAT1,MYC,PCBP4,POU3F2,PRPF6,REL,RXRA,SMARCC2,SMNDC1,SUPT5H,TOP2A	7.22925e-07
2	20	187	6	DNA_DEPENDENT_DNA_REPLICATION	1.20382e-05	ABL1,CDK2,MSH2,RAD17,RFC4,RPA2	0.000496782
2	134	187	37	TRANSCRIPTION_FROM_RNA_POLYMERASE_II_PROMOTER	1.60315e-27	ABL1,BTF3,CCNH,CDK7,CHD1,CTCF,DEK,DR1,E2F1,ERCC2,FUBP1,GFI1B,GTF2B,GTF2H4,MLL,MNAT1,MYC,NFIC,NFIX,NFYA,POLR2K,POLR2L,POU2F2,PRPF6,RB1,RXRA,SMARCC2,SNAPC4,SUB1,SUPT5H,TAF2,TAF5,TAF9,TBP,TCEB3,TFAP2A,TRIM24	2.1649e-24
2	28	187	8	INTERPHASE_OF_MITOTIC_CELL_CYCLE	6.07319e-07	ABL1,CDC7,CDK2,CUL1,DBF4,E2F1,GFI1B,POLE	3.70543e-05
2	233	187	21	NEGATIVE_REGULATION_OF_BIOLOGICAL_PROCESS	1.46846e-06	ATXN1,BCL3,BNIP1,BNIP3,CTCF,CUL1,DR1,E2F1,EIF4A3,ERCC1,GFI1B,ILF3,MYC,NOL3,PCBP4,RAD17,RB1,SMARCC2,SOCS3,SUPT5H,ZBTB16	8.17127e-05
2	125	187	11	REGULATION_OF_APOPTOSIS	0.000548898	ABL1,BCL3,BNIP1,BNIP3,CUL1,ERCC2,NOL3,PCBP4,SMNDC1,SOCS3,TOP2A	0.0132501
2	126	187	11	REGULATION_OF_PROGRAMMED_CELL_DEATH	0.000585177	ABL1,BCL3,BNIP1,BNIP3,CUL1,ERCC2,NOL3,PCBP4,SMNDC1,SOCS3,TOP2A	0.013897
2	55	187	15	RESPONSE_TO_DNA_DAMAGE_STIMULUS	1.28991e-11	ABL1,ASF1A,ATM,BCL3,BLM,ERCC1,ERCC2,GTF2H4,MCM7,MNAT1,MSH2,PCBP4,POLE,POLL,RAD17	2.60383e-09
2	171	187	30	REGULATION_OF_TRANSCRIPTION	2.18193e-16	ABL1,ATXN1,BCL3,CCNH,CDK7,CHD1,CREBBP,CTCF,DEK,DR1,E2F1,EDF1,ERCC2,GFI1B,ILF3,MNAT1,MYC,NFYA,NFYB,POLR2K,POLR2L,PRPF6,RB1,RXRA,SMARCC2,SUB1,SUPT5H,TCEB3,TFAP2A,ZBTB16	7.39324e-14
2	74	187	11	REGULATION_OF_CELL_CYCLE	4.96324e-06	ATM,CDC7,CDK2,CDK7,CUL1,ERCC2,MNAT1,MYC,PCBP4,RAD17,RB1	0.000235444
2	48	187	12	POSITIVE_REGULATION_OF_TRANSCRIPTION	4.58095e-09	BCL3,CCNH,CDK7,CREBBP,CTCF,ERCC2,ILF3,MNAT1,PRPF6,RXRA,SMARCC2,SUPT5H	5.1126e-07
2	154	187	13	APOPTOSIS_GO	0.000269459	ABL1,AKT1,BCL3,BNIP1,BNIP3,CUL1,E2F1,ERCC2,NOL3,PCBP4,SMNDC1,SOCS3,TOP2A	0.00731471
2	46	187	6	M_PHASE_OF_MITOTIC_CELL_CYCLE	0.00141441	ATM,NOLC1,PCBP4,RAD17,RAN,SMC3	0.0284053
2	13	187	4	G1_S_TRANSITION_OF_MITOTIC_CELL_CYCLE	0.00033713	CDC7,CUL1,DBF4,POLE	0.00884791
2	10	187	4	INDUCTION_OF_APOPTOSIS_BY_INTRACELLULAR_SIGNALS	0.00010768	ABL1,BCL3,CUL1,PCBP4	0.00336611
20	134	37	15	BIOSYNTHETIC_PROCESS	1.04004e-16	RPS19,EIF2S1,EIF3B,RPL11,RPL18,RPL34,RPL41,RPL5,RPL6,RPL7A,RPL8,RPS11,RPL22,EIF3G,RPL37	3.86956e-14
20	7	37	2	TRANSLATIONAL_INITIATION	0.000616323	EIF3B,EIF3G	0.0145457
20	89	37	15	CELLULAR_BIOSYNTHETIC_PROCESS	1.6896e-19	RPS19,EIF2S1,EIF3B,RPL11,RPL18,RPL34,RPL41,RPL5,RPL6,RPL7A,RPL8,RPS11,RPL22,EIF3G,RPL37	8.22055e-17
20	20	37	3	RIBONUCLEOPROTEIN_COMPLEX_BIOGENESIS_AND_ASSEMBLY	0.000165764	EIF2S1,EIF3B,EIF3G	0.00489171
20	16	37	3	PROTEIN_RNA_COMPLEX_ASSEMBLY	8.31196e-05	EIF2S1,EIF3B,EIF3G	0.00266869
20	14	37	2	DEVELOPMENT_OF_PRIMARY_SEXUAL_CHARACTERISTICS	0.00257372	BMPR1B,FSHR	0.0459845
20	82	37	15	MACROMOLECULE_BIOSYNTHETIC_PROCESS	4.51779e-20	RPS19,EIF2S1,EIF3B,RPL11,RPL18,RPL34,RPL41,RPL5,RPL6,RPL7A,RPL8,RPS11,RPL22,EIF3G,RPL37	2.44929e-17
20	44	37	15	TRANSLATION	1.18338e-24	RPS19,EIF2S1,EIF3B,RPL11,RPL18,RPL34,RPL41,RPL5,RPL6,RPL7A,RPL8,RPS11,RPL22,EIF3G,RPL37	1.18182e-21
21	45	64	4	BIOPOLYMER_CATABOLIC_PROCESS	0.000801277	ANAPC5,CDC20,ANAPC2,UBE2C	0.0180145
21	15	64	5	MITOTIC_CELL_CYCLE_CHECKPOINT	1.93667e-07	BUB1B,CCNA2,KNTC1,ZW10,BUB1	1.31244e-05
21	8	64	2	G2_M_TRANSITION_OF_MITOTIC_CELL_CYCLE	0.00241436	ANAPC5,BIRC5	0.043756
21	58	64	20	M_PHASE	2.46846e-27	ANAPC5,BUB1B,CENPE,NDC80,PLK1,ANAPC11,AURKA,BIRC5,CCNA2,CLIP1,KIF2C,KNTC1,NCAPH,NEK2,TPX2,UBE2C,ZW10,BUB1,RAN,RCC1	2.92744e-24
21	30	64	3	MICROTUBULE_BASED_PROCESS	0.00269172	KIF2C,RAN,RCC1	0.0476894
21	161	64	12	ORGANELLE_ORGANIZATION_AND_BIOGENESIS	2.70629e-08	HDAC2,CENPE,NDC80,CENPH,KIF2C,NCAPH,ZW10,NPM1,RAN,RCC1,TERT,TOP2A	2.39962e-06
21	20	64	4	CELLULAR_PROTEIN_CATABOLIC_PROCESS	3.27193e-05	ANAPC5,CDC20,ANAPC2,UBE2C	0.00117808
21	23	64	9	REGULATION_OF_MITOSIS	2.87728e-13	BUB1B,BIRC5,CCNA2,KNTC1,NEK2,UBE2C,ZW10,BUB1,RCC1	7.37789e-11
21	17	64	3	MICROTUBULE_CYTOSKELETON_ORGANIZATION_AND_BIOGENESIS	0.000508428	KIF2C,RAN,RCC1	0.0124162
21	31	64	5	INTERPHASE	9.49676e-06	ANAPC5,BIRC5,CDKN3,CENPF,RCC1	0.000411251
21	92	64	23	CELL_CYCLE_PROCESS	8.59282e-28	ANAPC5,BUB1B,CENPE,NDC80,PLK1,ANAPC11,AURKA,BIRC5,CCNA2,CDKN3,CENPF,CLIP1,KIF2C,KNTC1,NCAPH,NEK2,TPX2,UBE2C,ZW10,BUB1,NPM1,RAN,RCC1	1.35874e-24
21	10	64	4	MITOTIC_SISTER_CHROMATID_SEGREGATION	1.55304e-06	CENPE,NDC80,NCAPH,ZW10	8.51703e-05
21	76	64	22	MITOTIC_CELL_CYCLE	3.81803e-28	ANAPC5,BUB1B,CENPE,NDC80,PLK1,ANAPC11,AURKA,BIRC5,CCNA2,CDKN3,CENPF,CLIP1,KIF2C,KNTC1,NCAPH,NEK2,TPX2,UBE2C,ZW10,BUB1,RAN,RCC1	7.24471e-25
21	83	64	22	CELL_CYCLE_PHASE	3.47404e-27	ANAPC5,BUB1B,CENPE,NDC80,PLK1,ANAPC11,AURKA,BIRC5,CCNA2,CDKN3,CENPF,CLIP1,KIF2C,KNTC1,NCAPH,NEK2,TPX2,UBE2C,ZW10,BUB1,RAN,RCC1	3.87764e-24
21	24	64	6	CELL_CYCLE_CHECKPOINT_GO_0000075	7.19579e-08	BUB1B,BIRC5,CCNA2,KNTC1,ZW10,BUB1	5.68917e-06
21	16	64	6	CHROMOSOME_SEGREGATION	4.59305e-09	CENPE,NDC80,CENPF,NCAPH,ZW10,TOP2A	5.1126e-07
21	6	64	3	ESTABLISHMENT_OF_ORGANELLE_LOCALIZATION	1.65521e-05	CENPE,BIRC5,CENPF	0.000648616
21	25	64	4	PROTEIN_CATABOLIC_PROCESS	8.16301e-05	ANAPC5,CDC20,ANAPC2,UBE2C	0.00262531
21	51	64	4	MACROMOLECULE_CATABOLIC_PROCESS	0.00127229	ANAPC5,CDC20,ANAPC2,UBE2C	0.0260428
21	35	64	4	CELLULAR_MACROMOLECULE_CATABOLIC_PROCESS	0.000308472	ANAPC5,CDC20,ANAPC2,UBE2C	0.00825565
21	180	64	9	CELL_PROLIFERATION_GO_0008283	4.17762e-05	BUB3,BUB1B,PLK1,CDKN3,KIF2C,NUDC,TPX2,BUB1,NPM1	0.00143866
21	8	64	2	MITOTIC_SPINDLE_ORGANIZATION_AND_BIOGENESIS	0.00241436	RAN,RCC1	0.043756
21	45	64	20	MITOSIS	4.6208e-30	ANAPC5,BUB1B,CENPE,NDC80,PLK1,ANAPC11,AURKA,BIRC5,CCNA2,CLIP1,KIF2C,KNTC1,NCAPH,NEK2,TPX2,UBE2C,ZW10,BUB1,RAN,RCC1	1.096e-26
21	133	64	25	CELL_CYCLE_GO_0007049	6.68266e-27	ANAPC5,BUB1B,CENPE,NDC80,PLK1,CDC20,ANAPC11,ANAPC2,AURKA,BIRC5,CCNA2,CDKN3,CENPF,CLIP1,KIF2C,KNTC1,NCAPH,NEK2,TPX2,UBE2C,ZW10,BUB1,NPM1,RAN,RCC1	7.04464e-24
21	10	64	4	SISTER_CHROMATID_SEGREGATION	1.55304e-06	CENPE,NDC80,NCAPH,ZW10	8.51703e-05
21	8	64	3	ORGANELLE_LOCALIZATION	4.54986e-05	CENPE,BIRC5,CENPF	0.00155276
21	40	64	8	CHROMOSOME_ORGANIZATION_AND_BIOGENESIS	2.7499e-09	HDAC2,CENPE,NDC80,CENPH,NCAPH,ZW10,TERT,TOP2A	3.32353e-07
21	28	64	5	INTERPHASE_OF_MITOTIC_CELL_CYCLE	5.64265e-06	ANAPC5,BIRC5,CDKN3,CENPF,RCC1	0.000263717
21	8	64	2	SPINDLE_ORGANIZATION_AND_BIOGENESIS	0.00241436	RAN,RCC1	0.043756
21	74	64	11	REGULATION_OF_CELL_CYCLE	6.70745e-11	BUB1B,ANAPC2,BIRC5,CCNA2,CDKN3,KNTC1,NEK2,UBE2C,ZW10,BUB1,RCC1	1.24778e-08
21	46	64	20	M_PHASE_OF_MITOTIC_CELL_CYCLE	8.12079e-30	ANAPC5,BUB1B,CENPE,NDC80,PLK1,ANAPC11,AURKA,BIRC5,CCNA2,CLIP1,KIF2C,KNTC1,NCAPH,NEK2,TPX2,UBE2C,ZW10,BUB1,RAN,RCC1	1.71213e-26
22	45	40	4	BIOPOLYMER_CATABOLIC_PROCESS	0.000133853	ANAPC2,CDC20,UBE2C,CDKN2A	0.00404436
22	6	40	3	CYTOKINESIS	3.96817e-06	BIRC5,PRC1,RACGAP1	0.000192573
22	8	40	2	G2_M_TRANSITION_OF_MITOTIC_CELL_CYCLE	0.000954751	BIRC5,CDKN2A	0.0207757
22	58	40	12	M_PHASE	2.65619e-16	BUB1B,ANAPC11,BIRC5,CENPE,KIF11,NCAPH,NEK2,RAD51,UBE2C,ZWINT,KIF15,SMC4	8.74168e-14
22	30	40	4	MICROTUBULE_BASED_PROCESS	2.67209e-05	KIF11,PRC1,KIF23,STMN1	0.000994175
22	161	40	10	ORGANELLE_ORGANIZATION_AND_BIOGENESIS	2.22634e-08	CENPE,KIF11,NCAPH,PRC1,ZWINT,CDKN2A,KIF23,RACGAP1,SMC4,STMN1	2.05072e-06
22	113	40	5	ESTABLISHMENT_OF_CELLULAR_LOCALIZATION	0.000480597	AP3B1,BIRC5,CENPE,CENPF,ZWINT	0.0118433
22	20	40	3	CELLULAR_PROTEIN_CATABOLIC_PROCESS	0.000209157	ANAPC2,CDC20,UBE2C	0.00587964
22	23	40	5	REGULATION_OF_MITOSIS	1.86172e-07	BUB1B,BIRC5,NEK2,UBE2C,ZWINT	1.27072e-05
22	17	40	4	MICROTUBULE_CYTOSKELETON_ORGANIZATION_AND_BIOGENESIS	2.4909e-06	KIF11,PRC1,KIF23,STMN1	0.000129848
22	31	40	3	INTERPHASE	0.000775421	BIRC5,CENPF,CDKN2A	0.0175371
22	92	40	18	CELL_CYCLE_PROCESS	5.28135e-24	BUB1B,ANAPC11,BIRC5,CENPE,CENPF,KIF11,NCAPH,NEK2,PRC1,RAD51,UBE2C,ZWINT,CDKN2A,KIF15,KIF23,RACGAP1,SMC4,STMN1	4.35711e-21
22	10	40	4	MITOTIC_SISTER_CHROMATID_SEGREGATION	2.28315e-07	CENPE,NCAPH,ZWINT,SMC4	1.51478e-05
22	73	40	4	CELLULAR_CATABOLIC_PROCESS	0.000838782	ANAPC2,CDC20,UBE2C,CDKN2A	0.0187026
22	76	40	16	MITOTIC_CELL_CYCLE	7.98794e-22	BUB1B,ANAPC11,BIRC5,CENPE,CENPF,KIF11,NCAPH,NEK2,PRC1,UBE2C,ZWINT,CDKN2A,KIF15,KIF23,SMC4,STMN1	5.41326e-19
22	83	40	14	CELL_CYCLE_PHASE	1.25173e-17	BUB1B,ANAPC11,BIRC5,CENPE,CENPF,KIF11,NCAPH,NEK2,RAD51,UBE2C,ZWINT,CDKN2A,KIF15,SMC4	5.52362e-15
22	24	40	4	CELL_CYCLE_CHECKPOINT_GO_0000075	1.07052e-05	BUB1B,BIRC5,ZWINT,CDKN2A	0.000450402
22	16	40	5	CHROMOSOME_SEGREGATION	2.50793e-08	CENPE,CENPF,NCAPH,ZWINT,SMC4	2.25535e-06
22	6	40	3	ESTABLISHMENT_OF_ORGANELLE_LOCALIZATION	3.96817e-06	BIRC5,CENPE,CENPF	0.000192573
22	25	40	3	PROTEIN_CATABOLIC_PROCESS	0.000410334	ANAPC2,CDC20,UBE2C	0.0103953
22	7	40	3	CELL_DIVISION	6.90562e-06	BIRC5,PRC1,RACGAP1	0.000312291
22	51	40	4	MACROMOLECULE_CATABOLIC_PROCESS	0.000217256	ANAPC2,CDC20,UBE2C,CDKN2A	0.0060624
22	9	40	2	REGULATION_OF_MITOTIC_CELL_CYCLE	0.00122051	BIRC5,CDKN2A	0.0252554
22	35	40	3	CELLULAR_MACROMOLECULE_CATABOLIC_PROCESS	0.00110402	ANAPC2,CDC20,UBE2C	0.023278
22	8	40	4	MITOTIC_SPINDLE_ORGANIZATION_AND_BIOGENESIS	7.6937e-08	KIF11,PRC1,KIF23,STMN1	5.98311e-06
22	118	40	5	CELLULAR_LOCALIZATION	0.000583187	AP3B1,BIRC5,CENPE,CENPF,ZWINT	0.0138671
22	45	40	11	MITOSIS	7.24536e-16	BUB1B,ANAPC11,BIRC5,CENPE,KIF11,NCAPH,NEK2,UBE2C,ZWINT,KIF15,SMC4	2.29135e-13
22	133	40	20	CELL_CYCLE_GO_0007049	2.34958e-24	BUB1B,ANAPC11,ANAPC2,BIRC5,CDC20,CENPE,CENPF,KIF11,NCAPH,NEK2,PRC1,RAD51,UBE2C,ZWINT,CDKN2A,KIF15,KIF23,RACGAP1,SMC4,STMN1	2.17918e-21
22	10	40	4	SISTER_CHROMATID_SEGREGATION	2.28315e-07	CENPE,NCAPH,ZWINT,SMC4	1.51478e-05
22	8	40	3	ORGANELLE_LOCALIZATION	1.09874e-05	BIRC5,CENPE,CENPF	0.000460234
22	69	40	5	CYTOSKELETON_ORGANIZATION_AND_BIOGENESIS	4.86948e-05	KIF11,PRC1,KIF23,RACGAP1,STMN1	0.00164703
22	40	40	4	CHROMOSOME_ORGANIZATION_AND_BIOGENESIS	8.43758e-05	CENPE,NCAPH,ZWINT,SMC4	0.00269988
22	28	40	3	INTERPHASE_OF_MITOTIC_CELL_CYCLE	0.000574717	BIRC5,CENPF,CDKN2A	0.0137001
22	80	40	4	CATABOLIC_PROCESS	0.00117285	ANAPC2,CDC20,UBE2C,CDKN2A	0.0244022
22	13	40	2	DNA_PACKAGING	0.00258441	NCAPH,SMC4	0.046003
22	8	40	4	SPINDLE_ORGANIZATION_AND_BIOGENESIS	7.6937e-08	KIF11,PRC1,KIF23,STMN1	5.98311e-06
22	74	40	7	REGULATION_OF_CELL_CYCLE	2.11131e-07	BUB1B,ANAPC2,BIRC5,NEK2,UBE2C,ZWINT,CDKN2A	1.41562e-05
22	46	40	11	M_PHASE_OF_MITOTIC_CELL_CYCLE	9.48066e-16	BUB1B,ANAPC11,BIRC5,CENPE,KIF11,NCAPH,NEK2,UBE2C,ZWINT,KIF15,SMC4	2.94911e-13
23	245	16	6	RNA_METABOLIC_PROCESS	1.30898e-05	SNRPD2,DDX20,GEMIN7,SNRPF,NCBP2,SRRM1	0.000529787
23	30	16	2	NUCLEAR_TRANSPORT	0.00222619	NUP214,NCBP2	0.0409321
23	20	16	3	RIBONUCLEOPROTEIN_COMPLEX_BIOGENESIS_AND_ASSEMBLY	1.26095e-05	SNRPD2,DDX20,GEMIN7	0.000516772
23	41	16	6	RNA_PROCESSING	2.85236e-10	SNRPD2,DDX20,GEMIN7,SNRPF,NCBP2,SRRM1	4.51029e-08
23	16	16	2	PROTEIN_RNA_COMPLEX_ASSEMBLY	0.000632576	SNRPD2,DDX20	0.0148529
23	7	16	2	NUCLEAR_EXPORT	0.000112824	NUP214,NCBP2	0.0034981
23	15	16	3	MRNA_PROCESSING_GO_0006397	5.08236e-06	SNRPD2,DDX20,GEMIN7	0.000239895
23	8	16	3	RNA_SPLICINGVIA_TRANSESTERIFICATION_REACTIONS	6.34164e-07	SNRPD2,DDX20,GEMIN7	3.85681e-05
23	18	16	3	MRNA_METABOLIC_PROCESS	9.06124e-06	SNRPD2,DDX20,GEMIN7	0.000396168
23	24	16	6	RNA_SPLICING	8.7607e-12	SNRPD2,DDX20,GEMIN7,SNRPF,NCBP2,SRRM1	1.82675e-09
23	29	16	2	NUCLEOCYTOPLASMIC_TRANSPORT	0.00208218	NUP214,NCBP2	0.0388489
3	92	146	22	DNA_METABOLIC_PROCESS	1.56663e-17	ABL1,ASF1A,BNIP3,CDK2,ERCC1,ERCC2,KPNA2,MCM2,MCM7,MNAT1,MSH2,POLL,RAD1,RAD17,RAD51,RAD52,RBBP8,RFC4,RPA2,RPA3,TERT,TOP2A	6.75609e-15
3	45	146	6	BIOPOLYMER_CATABOLIC_PROCESS	0.000358465	BNIP3,ERCC1,ERCC2,PPP1R8,UBE2D3,USP33	0.00926686
3	245	146	45	RNA_METABOLIC_PROCESS	2.18645e-30	POLR2K,ABL1,BTF3,CCNH,CDC40,CDK7,CHD1,CPSF1,CPSF6,CREBBP,CTCF,DEK,DR1,E2F1,ERCC2,FUBP1,GFI1B,HNRNPR,ILF3,MLL,MNAT1,NCBP2,NFIX,NFYA,NFYB,NOL3,POLR2L,POU2F2,PPP1R8,RB1,RBBP8,SMARCC2,SNRPA1,SNRPD2,SNRPF,SRPK1,SRRM1,SUB1,SUPT5H,TAF2,TCEB3,TFAP2A,THRA,U2AF1,ZBTB16	5.92684e-27
3	42	146	12	DNA_REPAIR	4.77673e-11	ABL1,ASF1A,ERCC1,ERCC2,MNAT1,MSH2,POLL,RAD1,RAD17,RAD51,RAD52,RBBP8	8.9741e-09
3	65	146	14	NEGATIVE_REGULATION_OF_NUCLEOBASENUCLEOSIDENUCLEOTIDE_AND_NUCLEIC_ACID_METABOLIC_PROCESS	7.03633e-11	ATXN1,BCL3,CTCF,DR1,E2F1,ERCC1,GFI1B,ILF3,PCGF6,RAD17,RB1,SMARCC2,SUPT5H,ZBTB16	1.28379e-08
3	79	146	14	NEGATIVE_REGULATION_OF_CELLULAR_METABOLIC_PROCESS	1.08071e-09	ATXN1,BCL3,CTCF,DR1,E2F1,ERCC1,GFI1B,ILF3,PCGF6,RAD17,RB1,SMARCC2,SUPT5H,ZBTB16	1.44412e-07
3	42	146	8	POSITIVE_REGULATION_OF_TRANSCRIPTIONDNA_DEPENDENT	2.57626e-06	CCNH,CDK7,CTCF,ERCC2,ILF3,MNAT1,SMARCC2,SUPT5H	0.000132838
3	7	146	3	CHROMATIN_REMODELING	0.000332877	ACTL6A,BNIP3,SMARCC2	0.0087849
3	18	146	5	POSITIVE_REGULATION_OF_TRANSCRIPTION_FROM_RNA_POLYMERASE_II_PROMOTER	3.09202e-05	CCNH,CDK7,ERCC2,MNAT1,SUPT5H	0.00112018
3	82	146	8	MACROMOLECULAR_COMPLEX_ASSEMBLY	0.000333555	ASF1A,CDK7,CREBBP,MLL,MNAT1,RAD51,SNRPD2,TAF2	0.00879056
3	9	146	3	MEIOSIS_I	0.000764872	RAD1,RAD51,RAD52	0.0173785
3	65	146	14	RESPONSE_TO_ENDOGENOUS_STIMULUS	7.03633e-11	ABL1,ASF1A,BCL3,ERCC1,ERCC2,MCM7,MNAT1,MSH2,POLL,RAD1,RAD17,RAD51,RAD52,RBBP8	1.28379e-08
3	195	146	32	TRANSCRIPTION_DNA_DEPENDENT	6.52579e-20	POLR2K,ABL1,BTF3,CCNH,CDK7,CHD1,CREBBP,CTCF,DEK,DR1,E2F1,ERCC2,FUBP1,GFI1B,ILF3,MLL,MNAT1,NFIX,NFYA,NFYB,POLR2L,POU2F2,RB1,RBBP8,SMARCC2,SUB1,SUPT5H,TAF2,TCEB3,TFAP2A,THRA,ZBTB16	3.43964e-17
3	90	146	7	INTRACELLULAR_TRANSPORT	0.00272504	ATXN1,BCL3,BNIP3,KPNA2,MYL6,NCBP2,TNPO1	0.0481898
3	161	146	12	ORGANELLE_ORGANIZATION_AND_BIOGENESIS	0.000153453	ABL1,ACTL6A,ASF1A,BNIP3,CREBBP,ERCC1,KPNA2,MSH2,MYL6,SMARCC2,TERT,TOP2A	0.0045639
3	51	146	11	POSITIVE_REGULATION_OF_NUCLEOBASENUCLEOSIDENUCLEOTIDE_AND_NUCLEIC_ACID_METABOLIC_PROCESS	8.19075e-09	BCL3,CCNH,CDK7,CREBBP,CTCF,ERCC2,ILF3,MNAT1,RAD51,SMARCC2,SUPT5H	8.58671e-07
3	30	146	5	NUCLEAR_TRANSPORT	0.000397273	ATXN1,BCL3,KPNA2,NCBP2,TNPO1	0.0101188
3	42	146	8	POSITIVE_REGULATION_OF_RNA_METABOLIC_PROCESS	2.57626e-06	CCNH,CDK7,CTCF,ERCC2,ILF3,MNAT1,SMARCC2,SUPT5H	0.000132838
3	40	146	9	NEGATIVE_REGULATION_OF_TRANSCRIPTION_DNA_DEPENDENT	1.32748e-07	CTCF,DR1,E2F1,GFI1B,ILF3,RB1,SMARCC2,SUPT5H,ZBTB16	9.50526e-06
3	31	146	6	INTERPHASE	4.37247e-05	ABL1,CDK2,E2F1,GFI1B,KPNA2,RB1	0.00149491
3	92	146	10	CELL_CYCLE_PROCESS	2.50236e-05	ABL1,CDK2,E2F1,GFI1B,KPNA2,RAD1,RAD17,RAD51,RAD52,RB1	0.000942109
3	226	146	17	NEGATIVE_REGULATION_OF_CELLULAR_PROCESS	6.08652e-06	ATXN1,BCL3,BNIP3,BRAP,CTCF,DR1,E2F1,ERCC1,GFI1B,ILF3,NOL3,PCGF6,RAD17,RB1,SMARCC2,SUPT5H,ZBTB16	0.000281002
3	15	146	5	REGULATION_OF_DNA_METABOLIC_PROCESS	1.15588e-05	CDK2,ERCC1,KPNA2,RAD17,RAD51	0.000480983
3	196	146	32	RNA_BIOSYNTHETIC_PROCESS	7.66135e-20	POLR2K,ABL1,BTF3,CCNH,CDK7,CHD1,CREBBP,CTCF,DEK,DR1,E2F1,ERCC2,FUBP1,GFI1B,ILF3,MLL,MNAT1,NFIX,NFYA,NFYB,POLR2L,POU2F2,RB1,RBBP8,SMARCC2,SUB1,SUPT5H,TAF2,TCEB3,TFAP2A,THRA,ZBTB16	3.92903e-17
3	83	146	10	CELL_CYCLE_PHASE	1.01919e-05	ABL1,CDK2,E2F1,GFI1B,KPNA2,RAD1,RAD17,RAD51,RAD52,RB1	0.000432825
3	13	146	3	VIRAL_REPRODUCTION	0.00238696	CALCOCO2,DEK,TOP2A	0.043467
3	24	146	5	CELL_CYCLE_CHECKPOINT_GO_0000075	0.000134823	ERCC2,RAD1,RAD17,RB1,RBBP8	0.0040672
3	84	146	18	REGULATION_OF_TRANSCRIPTION_FROM_RNA_POLYMERASE_II_PROMOTER	1.26166e-13	ABL1,CCNH,CDK7,CHD1,CTCF,DEK,DR1,E2F1,ERCC2,GFI1B,MNAT1,RB1,RBBP8,SMARCC2,SUB1,SUPT5H,TCEB3,TFAP2A	3.27945e-11
3	152	146	17	RESPONSE_TO_STRESS	2.33653e-08	ABL1,ASF1A,BCL3,BNIP3,CIRBP,CREBBP,ERCC1,ERCC2,MCM7,MNAT1,MSH2,POLL,RAD1,RAD17,RAD51,RAD52,RBBP8	2.14182e-06
3	233	146	36	REGULATION_OF_CELLULAR_METABOLIC_PROCESS	1.77621e-21	POLR2K,ABL1,ATXN1,BCL3,CCNH,CDK2,CDK7,CHD1,CREBBP,CTCF,DEK,DR1,E2F1,ERCC1,ERCC2,GFI1B,ILF3,KPNA2,MCM7,MNAT1,NFYA,NFYB,PCGF6,POLR2L,RAD17,RAD51,RB1,RBBP8,SMARCC2,SRPK1,SUB1,SUPT5H,TCEB3,TFAP2A,TNK2,ZBTB16	1.16219e-18
3	41	146	12	RNA_PROCESSING	3.48257e-11	CDC40,CPSF1,CPSF6,HNRNPR,NCBP2,NOL3,SNRPA1,SNRPD2,SNRPF,SRPK1,SRRM1,U2AF1	6.74304e-09
3	11	146	3	DNA_CATABOLIC_PROCESS	0.00143841	BNIP3,ERCC1,ERCC2	0.0287117
3	200	146	29	REGULATION_OF_GENE_EXPRESSION	1.42143e-16	POLR2K,ABL1,ATXN1,BCL3,BNIP3,CCNH,CDK7,CHD1,CREBBP,CTCF,DEK,DR1,E2F1,ERCC2,GFI1B,ILF3,MNAT1,NFYA,NFYB,PCGF6,POLR2L,RB1,RBBP8,SMARCC2,SUB1,SUPT5H,TCEB3,TFAP2A,ZBTB16	5.18685e-14
3	89	146	8	CELLULAR_COMPONENT_ASSEMBLY	0.00056961	ASF1A,CDK7,CREBBP,MLL,MNAT1,RAD51,SNRPD2,TAF2	0.0136053
3	72	146	12	POSITIVE_REGULATION_OF_METABOLIC_PROCESS	3.58409e-08	BCL3,CCNH,CDK7,CREBBP,CTCF,ERCC2,ILF3,MNAT1,RAD51,SMARCC2,SUPT5H,TNK2	3.13401e-06
3	24	146	4	RESPONSE_TO_ABIOTIC_STIMULUS	0.00153907	BCL3,CIRBP,ERCC2,TOPBP1	0.0302578
3	142	146	25	REGULATION_OF_TRANSCRIPTIONDNA_DEPENDENT	2.03522e-16	POLR2K,ABL1,CCNH,CDK7,CHD1,CREBBP,CTCF,DEK,DR1,E2F1,ERCC2,GFI1B,ILF3,MNAT1,NFYA,NFYB,POLR2L,RB1,RBBP8,SMARCC2,SUB1,SUPT5H,TCEB3,TFAP2A,ZBTB16	7.15154e-14
3	15	146	5	MRNA_PROCESSING_GO_0006397	1.15588e-05	CPSF1,CPSF6,HNRNPR,SNRPD2,SRPK1	0.000480983
3	51	146	6	MACROMOLECULE_CATABOLIC_PROCESS	0.000696943	BNIP3,ERCC1,ERCC2,PPP1R8,UBE2D3,USP33	0.0159716
3	58	146	12	NEGATIVE_REGULATION_OF_TRANSCRIPTION	2.77441e-09	ATXN1,BCL3,CTCF,DR1,E2F1,GFI1B,ILF3,PCGF6,RB1,SMARCC2,SUPT5H,ZBTB16	3.33193e-07
3	37	146	10	DNA_REPLICATION	3.80939e-09	ABL1,CDK2,MCM2,MCM7,MSH2,RAD17,RAD51,RFC4,RPA2,RPA3	4.46192e-07
3	13	146	4	DNA_DAMAGE_RESPONSESIGNAL_TRANSDUCTION	0.000131404	ABL1,BCL3,RAD1,RAD17	0.00398305
3	26	146	6	NEGATIVE_REGULATION_OF_TRANSCRIPTION_FROM_RNA_POLYMERASE_II_PROMOTER	1.52143e-05	CTCF,DR1,E2F1,GFI1B,RB1,SUPT5H	0.000602696
3	40	146	9	NEGATIVE_REGULATION_OF_RNA_METABOLIC_PROCESS	1.32748e-07	CTCF,DR1,E2F1,GFI1B,ILF3,RB1,SMARCC2,SUPT5H,ZBTB16	9.50526e-06
3	19	146	4	DNA_RECOMBINATION	0.000625607	ERCC1,KPNA2,RAD51,RAD52	0.0147465
3	7	146	4	G1_PHASE	7.32329e-06	CDK2,E2F1,GFI1B,RB1	0.000328509
3	227	146	36	TRANSCRIPTION	7.11204e-22	POLR2K,ABL1,ATXN1,BCL3,BTF3,CCNH,CDK7,CHD1,CREBBP,CTCF,DEK,DR1,E2F1,ERCC2,FUBP1,GFI1B,ILF3,MLL,MNAT1,NFIX,NFYA,NFYB,PCGF6,POLR2H,POLR2L,POU2F2,RB1,RBBP8,SMARCC2,SUB1,SUPT5H,TAF2,TCEB3,TFAP2A,THRA,ZBTB16	4.99818e-19
3	69	146	12	POSITIVE_REGULATION_OF_CELLULAR_METABOLIC_PROCESS	2.18742e-08	BCL3,CCNH,CDK7,CREBBP,CTCF,ERCC2,ILF3,MNAT1,RAD51,SMARCC2,SUPT5H,TNK2	2.0247e-06
3	230	146	20	POSITIVE_REGULATION_OF_BIOLOGICAL_PROCESS	8.96607e-08	ABL1,BCL3,BNIP3,CCNH,CD2,CDK2,CDK7,CREBBP,CTCF,ERCC2,ILF3,MNAT1,NCBP2,POU3F2,RAD51,REL,SMARCC2,SUPT5H,TNK2,TOP2A	6.8879e-06
3	81	146	14	NEGATIVE_REGULATION_OF_METABOLIC_PROCESS	1.52067e-09	ATXN1,BCL3,CTCF,DR1,E2F1,ERCC1,GFI1B,ILF3,PCGF6,RAD17,RB1,SMARCC2,SUPT5H,ZBTB16	1.99663e-07
3	13	146	3	RESPONSE_TO_RADIATION	0.00238696	BCL3,ERCC2,TOPBP1	0.043467
3	238	146	36	REGULATION_OF_METABOLIC_PROCESS	3.72696e-21	POLR2K,ABL1,ATXN1,BCL3,CCNH,CDK2,CDK7,CHD1,CREBBP,CTCF,DEK,DR1,E2F1,ERCC1,ERCC2,GFI1B,ILF3,KPNA2,MCM7,MNAT1,NFYA,NFYB,PCGF6,POLR2L,RAD17,RAD51,RB1,RBBP8,SMARCC2,SRPK1,SUB1,SUPT5H,TCEB3,TFAP2A,TNK2,ZBTB16	2.3573e-18
3	133	146	15	CELL_CYCLE_GO_0007049	1.45051e-07	ABL1,CDK2,CDK7,E2F1,ERCC2,GFI1B,KPNA2,MCM2,MNAT1,RAD1,RAD17,RAD51,RAD52,RB1,RBBP8	1.03084e-05
3	189	146	34	REGULATION_OF_NUCLEOBASENUCLEOSIDENUCLEOTIDE_AND_NUCLEIC_ACID_METABOLIC_PROCESS	1.70246e-22	POLR2K,ABL1,ATXN1,BCL3,CCNH,CDK2,CDK7,CHD1,CREBBP,CTCF,DEK,DR1,E2F1,ERCC1,ERCC2,GFI1B,ILF3,KPNA2,MNAT1,NFYA,NFYB,PCGF6,POLR2L,RAD17,RAD51,RB1,RBBP8,SMARCC2,SRPK1,SUB1,SUPT5H,TCEB3,TFAP2A,ZBTB16	1.29217e-19
3	18	146	5	MRNA_METABOLIC_PROCESS	3.09202e-05	CPSF1,CPSF6,HNRNPR,SNRPD2,SRPK1	0.00112018
3	40	146	9	CHROMOSOME_ORGANIZATION_AND_BIOGENESIS	1.32748e-07	ACTL6A,ASF1A,BNIP3,CREBBP,ERCC1,MSH2,SMARCC2,TERT,TOP2A	9.50526e-06
3	24	146	9	RNA_SPLICING	8.8711e-10	CDC40,NCBP2,NOL3,SNRPA1,SNRPD2,SNRPF,SRPK1,SRRM1,U2AF1	1.21978e-07
3	145	146	26	REGULATION_OF_RNA_METABOLIC_PROCESS	2.982e-17	POLR2K,ABL1,CCNH,CDK7,CHD1,CREBBP,CTCF,DEK,DR1,E2F1,ERCC2,GFI1B,ILF3,MNAT1,NFYA,NFYB,POLR2L,RB1,RBBP8,SMARCC2,SRPK1,SUB1,SUPT5H,TCEB3,TFAP2A,ZBTB16	1.17882e-14
3	15	146	4	CHROMATIN_MODIFICATION	0.000240241	ACTL6A,BNIP3,CREBBP,SMARCC2	0.00662583
3	20	146	5	ESTABLISHMENT_AND_OR_MAINTENANCE_OF_CHROMATIN_ARCHITECTURE	5.35965e-05	ACTL6A,ASF1A,BNIP3,CREBBP,SMARCC2	0.0017842
3	220	146	20	POSITIVE_REGULATION_OF_CELLULAR_PROCESS	4.31723e-08	ABL1,BCL3,BNIP3,CCNH,CD2,CDK2,CDK7,CREBBP,CTCF,ERCC2,ILF3,MNAT1,NCBP2,POU3F2,RAD51,REL,SMARCC2,SUPT5H,TNK2,TOP2A	3.621e-06
3	20	146	7	DNA_DEPENDENT_DNA_REPLICATION	1.25612e-07	ABL1,CDK2,MSH2,RAD17,RAD51,RFC4,RPA2	9.16726e-06
3	134	146	28	TRANSCRIPTION_FROM_RNA_POLYMERASE_II_PROMOTER	2.03443e-20	POLR2K,ABL1,BTF3,CCNH,CDK7,CHD1,CTCF,DEK,DR1,E2F1,ERCC2,FUBP1,GFI1B,MLL,MNAT1,NFIX,NFYA,POLR2L,POU2F2,RB1,RBBP8,SMARCC2,SUB1,SUPT5H,TAF2,TCEB3,TFAP2A,THRA	1.1698e-17
3	28	146	5	INTERPHASE_OF_MITOTIC_CELL_CYCLE	0.000286036	ABL1,CDK2,E2F1,GFI1B,KPNA2	0.0077141
3	233	146	17	NEGATIVE_REGULATION_OF_BIOLOGICAL_PROCESS	9.03896e-06	ATXN1,BCL3,BNIP3,BRAP,CTCF,DR1,E2F1,ERCC1,GFI1B,ILF3,NOL3,PCGF6,RAD17,RB1,SMARCC2,SUPT5H,ZBTB16	0.000396168
3	55	146	14	RESPONSE_TO_DNA_DAMAGE_STIMULUS	6.14884e-12	ABL1,ASF1A,BCL3,ERCC1,ERCC2,MCM7,MNAT1,MSH2,POLL,RAD1,RAD17,RAD51,RAD52,RBBP8	1.32584e-09
3	171	146	28	REGULATION_OF_TRANSCRIPTION	1.9122e-17	POLR2K,ABL1,ATXN1,BCL3,CCNH,CDK7,CHD1,CREBBP,CTCF,DEK,DR1,E2F1,ERCC2,GFI1B,ILF3,MNAT1,NFYA,NFYB,PCGF6,POLR2L,RB1,RBBP8,SMARCC2,SUB1,SUPT5H,TCEB3,TFAP2A,ZBTB16	7.88783e-15
3	74	146	8	REGULATION_OF_CELL_CYCLE	0.00016715	CDK2,CDK7,ERCC2,MNAT1,RAD1,RAD17,RB1,RBBP8	0.00491732
3	48	146	10	POSITIVE_REGULATION_OF_TRANSCRIPTION	5.6902e-08	BCL3,CCNH,CDK7,CREBBP,CTCF,ERCC2,ILF3,MNAT1,SMARCC2,SUPT5H	4.61417e-06
3	29	146	5	NUCLEOCYTOPLASMIC_TRANSPORT	0.000338266	ATXN1,BCL3,KPNA2,NCBP2,TNPO1	0.00886547
4	120	182	11	REGULATION_OF_BIOLOGICAL_QUALITY	0.000315636	AKT1,AURKA,CDKN1A,CDKN2A,FGD6,GNA12,GTPBP4,MBP,MYC,NF1,RASA1	0.00838775
4	92	182	12	DNA_METABOLIC_PROCESS	5.54473e-06	CDKN2A,CHEK1,CSNK1D,DFFA,DNMT1,GADD45A,GTPBP4,IGF1,MCM2,RAD1,RPA2,TP73	0.000259781
4	45	182	6	BIOPOLYMER_CATABOLIC_PROCESS	0.00110532	CDKN2A,DFFA,FZR1,PPP1R8,UBE3A,ZFP36	0.023278
4	20	182	4	NUCLEAR_IMPORT	0.00170469	AKT1,CDH1,NF1,TNF	0.0328725
4	79	182	9	NEGATIVE_REGULATION_OF_CELLULAR_METABOLIC_PROCESS	0.000227805	APC,ARHGEF2,CDKN1A,CDKN2A,CENPF,DNMT1,GTPBP4,TNF,ZBTB16	0.00631959
4	69	182	7	ESTABLISHMENT_OF_PROTEIN_LOCALIZATION	0.00210145	AKT1,AP1M2,CDC37,CDH1,CEP290,NF1,TNF	0.0391315
4	111	182	11	NERVOUS_SYSTEM_DEVELOPMENT	0.000163384	BAIAP2,CDK5,CEP290,EPHB2,GMFB,MBP,MEF2C,NF1,PAFAH1B3,UBE3A,ZBTB16	0.00482899
4	203	182	21	CELL_DEVELOPMENT	9.75178e-08	AKT1,ALB,BAIAP2,CDK5,CDKN1A,CDKN2A,CEP290,DFFA,ERC1,GADD45A,GADD45B,HSPA2,NF1,NFKB1,PIM1,PRKCZ,PSEN1,RASA1,TNF,TP73,YWHAZ	7.43133e-06
4	61	182	10	NEGATIVE_REGULATION_OF_APOPTOSIS	4.34779e-06	ALB,DFFA,ERC1,NFKB1,PIM1,PRKCZ,PSEN1,RASA1,TNF,YWHAZ	0.000208332
4	53	182	13	REGULATION_OF_KINASE_ACTIVITY	9.44436e-10	ADRB2,APC,CDC37,CDKN2A,CDKN3,CHEK1,CKS2,ERBB2,GADD45A,GADD45B,GTPBP4,NF1,PAK2	1.28005e-07
4	53	182	13	REGULATION_OF_PROTEIN_KINASE_ACTIVITY	9.44436e-10	ADRB2,APC,CDC37,CDKN2A,CDKN3,CHEK1,CKS2,ERBB2,GADD45A,GADD45B,GTPBP4,NF1,PAK2	1.28005e-07
4	117	182	17	REGULATION_OF_MOLECULAR_FUNCTION	1.21236e-08	ADRB2,APC,CDC37,CDKN2A,CDKN3,CHEK1,CKS2,ERBB2,ERC1,FGD6,GADD45A,GADD45B,GTPBP4,NF1,PAK2,PSEN1,TNF	1.21717e-06
4	165	182	13	CELL_SURFACE_RECEPTOR_LINKED_SIGNAL_TRANSDUCTION_GO_0007166	0.000397286	ADRB2,AKT1,BAIAP2,ERBB2,FRS2,GIT2,GNA12,GNB1,GRIA4,HRAS,NF1,PSEN1,PTGIR	0.0101188
4	58	182	8	M_PHASE	0.000136923	AURKA,CHEK1,HSPA2,NOLC1,PLK1,PPP5C,RAD1,RCC1	0.00411094
4	55	182	13	REGULATION_OF_TRANSFERASE_ACTIVITY	1.5465e-09	ADRB2,APC,CDC37,CDKN2A,CDKN3,CHEK1,CKS2,ERBB2,GADD45A,GADD45B,GTPBP4,NF1,PAK2	2.00992e-07
4	90	182	10	INTRACELLULAR_TRANSPORT	0.000127853	ADRB2,AKT1,AP1M2,CDC37,CDH1,KIF1B,MYO9B,NEFL,NF1,TNF	0.00389408
4	50	182	6	INTRACELLULAR_PROTEIN_TRANSPORT	0.00188392	AKT1,AP1M2,CDC37,CDH1,NF1,TNF	0.0357213
4	155	182	18	PROGRAMMED_CELL_DEATH	1.48725e-07	AKT1,ALB,CDK5,CDKN1A,CDKN2A,DFFA,ERC1,GADD45A,GADD45B,NF1,NFKB1,PIM1,PRKCZ,PSEN1,RASA1,TNF,TP73,YWHAZ	1.05301e-05
4	30	182	10	MICROTUBULE_BASED_PROCESS	3.28275e-09	AP1M2,APC,ARHGEF2,KIF1B,NEFL,RASA1,RCC1,STMN1,TUBGCP2,TUBGCP5	3.91762e-07
4	54	182	6	POSITIVE_REGULATION_OF_CATALYTIC_ACTIVITY	0.00274805	ADRB2,CDKN2A,ERBB2,GADD45B,NF1,PSEN1	0.0485514
4	161	182	18	ORGANELLE_ORGANIZATION_AND_BIOGENESIS	2.62945e-07	AP1M2,APC,ARHGEF2,CDC42,CDKN2A,DFFA,DYNLL1,FGD6,KIF1B,MYO9B,NEFL,NF1,NOLC1,RASA1,RCC1,STMN1,TUBGCP2,TUBGCP5	1.72643e-05
4	29	182	5	NEGATIVE_REGULATION_OF_CELL_CYCLE	0.000903404	APC,CDKN2A,CDKN3,GADD45A,MYC	0.0197946
4	113	182	11	ESTABLISHMENT_OF_CELLULAR_LOCALIZATION	0.000190354	ADRB2,AKT1,AP1M2,CDC37,CDH1,CENPF,KIF1B,MYO9B,NEFL,NF1,TNF	0.00548931
4	143	182	14	ANATOMICAL_STRUCTURE_MORPHOGENESIS	2.53159e-05	ABLIM1,ARHGEF2,BAIAP2,CDC42,CDK5,CEP290,DYNLL1,FGD6,HRAS,NF1,PCNT,PRKCI,RASA1,TH	0.000949346
4	40	182	6	PROTEIN_TARGETING	0.00059617	AKT1,AP1M2,CDC37,CDH1,NF1,TNF	0.0141228
4	17	182	6	MICROTUBULE_CYTOSKELETON_ORGANIZATION_AND_BIOGENESIS	3.57205e-06	APC,ARHGEF2,RCC1,STMN1,TUBGCP2,TUBGCP5	0.00017651
4	31	182	5	INTERPHASE	0.00122436	CDKN1A,CDKN2A,CDKN3,CENPF,RCC1	0.0253074
4	37	182	7	ACTIN_FILAMENT_BASED_PROCESS	4.74082e-05	ARHGEF2,CDC42,DYNLL1,FGD6,MYO9B,NF1,RASA1	0.00161213
4	92	182	13	CELL_CYCLE_PROCESS	9.08053e-07	AURKA,CDKN1A,CDKN2A,CDKN3,CENPF,CHEK1,HSPA2,NOLC1,PLK1,PPP5C,RAD1,RCC1,STMN1	5.33446e-05
4	49	182	7	REGULATION_OF_PROTEIN_METABOLIC_PROCESS	0.000286611	APC,ARHGEF2,CDC42,GTPBP4,ITGB2,RASA1,SAMD4A	0.0077141
4	71	182	7	REGULATION_OF_SIGNAL_TRANSDUCTION	0.00245437	ADRB2,CASP1,FGD6,GIT2,IGF1,NF1,PPP5C	0.0443118
4	15	182	4	NEGATIVE_REGULATION_OF_PROTEIN_METABOLIC_PROCESS	0.000550253	APC,ARHGEF2,CDC42,GTPBP4	0.0132501
4	226	182	26	NEGATIVE_REGULATION_OF_CELLULAR_PROCESS	2.6679e-10	ACTN1,ADRB2,ALB,APC,ARHGEF2,CDC42,CDKN1A,CDKN2A,CDKN3,CENPF,CHEK1,DFFA,DNMT1,ERC1,GADD45A,GTPBP4,MYC,NF1,NFKB1,PIM1,PRKCZ,PSEN1,RASA1,TNF,YWHAZ,ZBTB16	4.29012e-08
4	15	182	4	REGULATION_OF_CELL_ADHESION	0.000550253	CDKN2A,GTPBP4,NF1,RASA1	0.0132501
4	159	182	19	REGULATION_OF_DEVELOPMENTAL_PROCESS	4.1965e-08	ALB,CDC42,CDK5,CDKN1A,CDKN2A,CENPF,DFFA,ERC1,FGD6,NF1,NFKB1,PIM1,PRKCZ,PSEN1,RASA1,TNF,TP73,YWHAZ,ZBTB16	3.57079e-06
4	73	182	7	CELLULAR_CATABOLIC_PROCESS	0.00284915	CDKN2A,DFFA,FZR1,PGD,PPP1R8,UBE3A,ZFP36	0.0499655
4	76	182	10	MITOTIC_CELL_CYCLE	3.0934e-05	AURKA,CDKN1A,CDKN2A,CDKN3,CENPF,NOLC1,PLK1,PPP5C,RCC1,STMN1	0.00112018
4	21	182	4	REGULATION_OF_PHOSPHORYLATION	0.00204925	CDKN1A,CDKN2A,ITGB2,PSEN1	0.0383477
4	30	182	5	REGULATION_OF_CELLULAR_COMPONENT_ORGANIZATION_AND_BIOGENESIS	0.0010551	APC,ARHGEF2,CDC42,FGD6,RASA1	0.0223943
4	21	182	5	RAS_PROTEIN_SIGNAL_TRANSDUCTION	0.00019225	FGD6,GNB1,IGF1,MYO9B,NF1	0.00551883
4	83	182	12	CELL_CYCLE_PHASE	1.87448e-06	AURKA,CDKN1A,CDKN2A,CDKN3,CENPF,CHEK1,HSPA2,NOLC1,PLK1,PPP5C,RAD1,RCC1	0.000100475
4	103	182	10	CELL_CELL_SIGNALING	0.000373119	AKAP5,AKAP9,AMPH,ESR2,KIF1B,MBP,MLLT4,NF1,PGR,PTGIR	0.00955457
4	14	182	4	CELL_SUBSTRATE_ADHESION	0.000414643	ACTN1,CDKN2A,NF1,RASA1	0.0104626
4	152	182	14	RESPONSE_TO_STRESS	4.89347e-05	AKT1,ALB,APC,CHEK1,CSNK1D,GADD45A,GADD45B,GNA12,HSPA2,NF1,NFKB1,PLA2G7,RAD1,TP73	0.0016522
4	233	182	19	REGULATION_OF_CELLULAR_METABOLIC_PROCESS	1.29642e-05	APC,ARHGEF2,CDKN1A,CDKN2A,CENPF,DNMT1,ERC1,ESR2,GTPBP4,ITGB2,MYC,NFATC1,PSEN1,RASA1,SAMD4A,SAP18,TNF,TP73,ZBTB16	0.000527888
4	20	182	4	PROTEIN_IMPORT_INTO_NUCLEUS	0.00170469	AKT1,CDH1,NF1,TNF	0.0328725
4	148	182	20	POST_TRANSLATIONAL_PROTEIN_MODIFICATION	2.16101e-09	AKT1,AURKA,CSNK1D,DSP,EPHB2,ERBB2,ERC1,GMFB,GTPBP4,ITGB2,LIPE,PAK2,PIM1,PPP5C,PRKCI,PRKCZ,PSEN1,PTPN14,TYK2,WNK1	2.68008e-07
4	10	182	3	REGULATION_OF_ORGANELLE_ORGANIZATION_AND_BIOGENESIS	0.00200028	APC,ARHGEF2,RASA1	0.0375423
4	8	182	3	NEGATIVE_REGULATION_OF_CELLULAR_COMPONENT_ORGANIZATION_AND_BIOGENESIS	0.000985898	APC,ARHGEF2,CDC42	0.0212584
4	6	182	3	NEGATIVE_REGULATION_OF_CELL_ADHESION	0.000371879	CDKN2A,GTPBP4,RASA1	0.00953568
4	34	182	6	ACTIN_CYTOSKELETON_ORGANIZATION_AND_BIOGENESIS	0.000245589	ARHGEF2,CDC42,DYNLL1,FGD6,NF1,RASA1	0.0067537
4	51	182	7	MACROMOLECULE_CATABOLIC_PROCESS	0.000366074	CDKN2A,DFFA,FZR1,PGD,PPP1R8,UBE3A,ZFP36	0.00942504
4	187	182	22	BIOPOLYMER_MODIFICATION	4.56592e-09	AKT1,AURKA,CSNK1D,DNMT1,DSP,EPHB2,ERBB2,ERC1,GMFB,GTPBP4,ITGB2,LIPE,P4HB,PAK2,PIM1,PPP5C,PRKCI,PRKCZ,PSEN1,PTPN14,TYK2,WNK1	5.1126e-07
4	37	182	5	DNA_REPLICATION	0.00266934	GTPBP4,IGF1,MCM2,RPA2,TP73	0.0474096
4	32	182	6	CELL_CELL_ADHESION	0.000174645	CDH5,CDKN2A,GTPBP4,ITGB2,RASA1,TNF	0.00509829
4	99	182	15	REGULATION_OF_CATALYTIC_ACTIVITY	5.0837e-08	ADRB2,APC,CDC37,CDKN2A,CDKN3,CHEK1,CKS2,ERBB2,FGD6,GADD45A,GADD45B,GTPBP4,NF1,PAK2,PSEN1	4.1759e-06
4	51	182	7	ANTI_APOPTOSIS	0.000366074	ERC1,NFKB1,PRKCZ,PSEN1,RASA1,TNF,YWHAZ	0.00942504
4	20	182	8	REGULATION_OF_CYCLIN_DEPENDENT_PROTEIN_KINASE_ACTIVITY	2.4796e-08	APC,CDC37,CDKN2A,CDKN3,CHEK1,CKS2,GADD45A,GTPBP4	2.2405e-06
4	51	182	6	PROTEIN_COMPLEX_ASSEMBLY	0.00207816	ADRB2,APC,CDC42,EPRS,TJP1,TUBGCP2	0.0388121
4	35	182	5	CELLULAR_MACROMOLECULE_CATABOLIC_PROCESS	0.00209882	FZR1,PGD,PPP1R8,UBE3A,ZFP36	0.0391209
4	180	182	18	CELL_PROLIFERATION_GO_0008283	1.34015e-06	APC,ARHGEF2,CDK5,CDKN1A,CDKN2A,CDKN3,CHEK1,CKS2,DAB2,EDN1,ERBB2,GTPBP4,IGF1,MYC,NF1,PCNA,PIM1,PLK1	7.53532e-05
4	14	182	4	CELL_MATRIX_ADHESION	0.000414643	ACTN1,CDKN2A,NF1,RASA1	0.0104626
4	227	182	14	TRANSCRIPTION	0.00229234	CDKN2A,CENPF,DNMT1,ERC1,ESR2,MYC,NFATC1,NFKB1,PPP5C,PTTG1,SAP18,TNF,TP73,ZBTB16	0.0420669
4	230	182	15	POSITIVE_REGULATION_OF_BIOLOGICAL_PROCESS	0.000989877	ADRB2,CASP1,CDC42,CDH1,CDK5,CDKN1A,CDKN2A,EDN1,ERBB2,IGF1,MYC,NF1,PPP5C,SAMD4A,TP73	0.02132
4	82	182	8	RESPONSE_TO_EXTERNAL_STIMULUS	0.00133813	ALB,CDKN1A,GNA12,HRAS,ITGB2,NF1,NFKB1,PLA2G7	0.0270982
4	81	182	10	NEGATIVE_REGULATION_OF_METABOLIC_PROCESS	5.33135e-05	APC,ARHGEF2,CDC42,CDKN1A,CDKN2A,CENPF,DNMT1,GTPBP4,TNF,ZBTB16	0.0017779
4	7	182	3	REGULATION_OF_CYTOSKELETON_ORGANIZATION_AND_BIOGENESIS	0.000633252	APC,ARHGEF2,RASA1	0.0148529
4	238	182	20	REGULATION_OF_METABOLIC_PROCESS	4.95345e-06	APC,ARHGEF2,CDC42,CDKN1A,CDKN2A,CENPF,DNMT1,ERC1,ESR2,GTPBP4,ITGB2,MYC,NFATC1,PSEN1,RASA1,SAMD4A,SAP18,TNF,TP73,ZBTB16	0.000235444
4	118	182	12	CELLULAR_LOCALIZATION	6.57701e-05	ADRB2,AKT1,ALB,AP1M2,CDC37,CDH1,CENPF,KIF1B,MYO9B,NEFL,NF1,TNF	0.00214063
4	23	182	5	CELL_CYCLE_ARREST_GO_0007050	0.00030115	APC,CDKN2A,CDKN3,GADD45A,MYC	0.00808249
4	133	182	20	CELL_CYCLE_GO_0007049	3.17132e-10	APC,AURKA,CDC37,CDKN1A,CDKN2A,CDKN3,CENPF,CHEK1,CKS2,GADD45A,GTPBP4,HSPA2,MCM2,MYC,NOLC1,PLK1,PPP5C,RAD1,RCC1,STMN1	4.89234e-08
4	8	182	3	ORGANELLE_LOCALIZATION	0.000985898	ALB,AP1M2,CENPF	0.0212584
4	69	182	15	CYTOSKELETON_ORGANIZATION_AND_BIOGENESIS	2.89894e-10	AP1M2,APC,ARHGEF2,CDC42,DYNLL1,FGD6,KIF1B,MYO9B,NEFL,NF1,RASA1,RCC1,STMN1,TUBGCP2,TUBGCP5	4.54607e-08
4	185	182	21	PROTEIN_MODIFICATION_PROCESS	1.96174e-08	AKT1,AURKA,CSNK1D,DSP,EPHB2,ERBB2,ERC1,GMFB,GTPBP4,ITGB2,LIPE,P4HB,PAK2,PIM1,PPP5C,PRKCI,PRKCZ,PSEN1,PTPN14,TYK2,WNK1	1.85194e-06
4	83	182	15	PROTEIN_AMINO_ACID_PHOSPHORYLATION	4.33945e-09	AKT1,AURKA,CSNK1D,EPHB2,ERBB2,ERC1,GMFB,ITGB2,LIPE,PAK2,PIM1,PRKCI,PRKCZ,TYK2,WNK1	4.96031e-07
4	15	182	4	NEGATIVE_REGULATION_OF_TRANSFERASE_ACTIVITY	0.000550253	APC,CDKN2A,NF1,PAK2	0.0132501
4	11	182	3	CELL_PROJECTION_BIOGENESIS	0.00267623	CDC42,FGD6,PCNT	0.0474593
4	7	182	3	REGULATION_OF_NEURON_APOPTOSIS	0.000633252	CDK5,NF1,RASA1	0.0148529
4	82	182	12	NEGATIVE_REGULATION_OF_DEVELOPMENTAL_PROCESS	1.64608e-06	ALB,DFFA,ERC1,NF1,NFKB1,PIM1,PRKCZ,PSEN1,RASA1,TNF,YWHAZ,ZBTB16	8.97539e-05
4	220	182	15	POSITIVE_REGULATION_OF_CELLULAR_PROCESS	0.000647097	ADRB2,CASP1,CDC42,CDH1,CDK5,CDKN1A,CDKN2A,EDN1,ERBB2,IGF1,MYC,NF1,PPP5C,SAMD4A,TP73	0.0150844
4	86	182	8	G_PROTEIN_COUPLED_RECEPTOR_PROTEIN_SIGNALING_PATHWAY	0.00178918	ADRB2,AKT1,FRS2,GIT2,GNA12,GNB1,NF1,PTGIR	0.0342926
4	28	182	5	INTERPHASE_OF_MITOTIC_CELL_CYCLE	0.00076818	CDKN1A,CDKN2A,CDKN3,CENPF,RCC1	0.0173941
4	58	182	7	PROTEIN_TRANSPORT	0.000787573	AKT1,AP1M2,CDC37,CDH1,CEP290,NF1,TNF	0.0177907
4	9	182	3	CYTOSKELETON_DEPENDENT_INTRACELLULAR_TRANSPORT	0.00143899	KIF1B,MYO9B,NEFL	0.0287117
4	98	182	18	PHOSPHORYLATION	8.75379e-11	AKT1,AURKA,CDKN1A,CDKN2A,CSNK1D,EPHB2,ERBB2,ERC1,GMFB,ITGB2,LIPE,PAK2,PIM1,PRKCI,PRKCZ,PSEN1,TYK2,WNK1	1.52388e-08
4	233	182	26	NEGATIVE_REGULATION_OF_BIOLOGICAL_PROCESS	5.20117e-10	ACTN1,ADRB2,ALB,APC,ARHGEF2,CDC42,CDKN1A,CDKN2A,CDKN3,CENPF,CHEK1,DFFA,DNMT1,ERC1,GADD45A,GTPBP4,MYC,NF1,NFKB1,PIM1,PRKCZ,PSEN1,RASA1,TNF,YWHAZ,ZBTB16	7.65056e-08
4	9	182	3	NEURON_APOPTOSIS	0.00143899	CDK5,NF1,RASA1	0.0287117
4	45	182	6	REGULATION_OF_CELLULAR_PROTEIN_METABOLIC_PROCESS	0.00110532	APC,ARHGEF2,GTPBP4,ITGB2,RASA1,SAMD4A	0.023278
4	125	182	15	REGULATION_OF_APOPTOSIS	1.09201e-06	ALB,CDK5,CDKN1A,CDKN2A,DFFA,ERC1,NF1,NFKB1,PIM1,PRKCZ,PSEN1,RASA1,TNF,TP73,YWHAZ	6.27906e-05
4	62	182	10	NEGATIVE_REGULATION_OF_PROGRAMMED_CELL_DEATH	5.04857e-06	ALB,DFFA,ERC1,NFKB1,PIM1,PRKCZ,PSEN1,RASA1,TNF,YWHAZ	0.000238894
4	30	182	5	TRANSMEMBRANE_RECEPTOR_PROTEIN_TYROSINE_KINASE_SIGNALING_PATHWAY	0.0010551	ADRB2,AKT1,BAIAP2,ERBB2,FRS2	0.0223943
4	126	182	15	REGULATION_OF_PROGRAMMED_CELL_DEATH	1.20785e-06	ALB,CDK5,CDKN1A,CDKN2A,DFFA,ERC1,NF1,NFKB1,PIM1,PRKCZ,PSEN1,RASA1,TNF,TP73,YWHAZ	6.8832e-05
4	168	182	13	ORGAN_DEVELOPMENT	0.000468035	ABLIM1,CDC42,CENPF,CEP290,DSP,ERBB2,HRAS,IGF1,MEF2C,NF1,RASA1,UBE3A,ZBTB16	0.0115638
4	48	182	6	TRANSMISSION_OF_NERVE_IMPULSE	0.00153565	AKAP5,AKAP9,AMPH,KIF1B,MBP,NF1	0.0302578
4	188	182	22	INTRACELLULAR_SIGNALING_CASCADE	5.043e-09	ADRB2,AKT1,CASP1,CDKN2A,CHEK1,DFFA,ERC1,ESR2,FGD6,GADD45B,GNB1,IGF1,MYO9B,NF1,NFATC1,PPP5C,PTGIR,RAD1,RRAD,STMN1,TP73,WNK1	5.53127e-07
4	74	182	11	REGULATION_OF_CELL_CYCLE	3.83627e-06	APC,CDC37,CDKN2A,CDKN3,CHEK1,CKS2,GADD45A,GTPBP4,MYC,RAD1,RCC1	0.000187611
4	30	182	6	SMALL_GTPASE_MEDIATED_SIGNAL_TRANSDUCTION	0.000120772	FGD6,GNB1,IGF1,MYO9B,NF1,RRAD	0.00372021
4	34	182	5	CENTRAL_NERVOUS_SYSTEM_DEVELOPMENT	0.00184845	CEP290,MBP,NF1,UBE3A,ZBTB16	0.0351961
4	25	182	5	REGULATION_OF_BINDING	0.000450434	ADRB2,CDKN2A,ERC1,GTPBP4,TNF	0.01118
4	154	182	18	APOPTOSIS_GO	1.34859e-07	AKT1,ALB,CDK5,CDKN1A,CDKN2A,DFFA,ERC1,GADD45A,GADD45B,NF1,NFKB1,PIM1,PRKCZ,PSEN1,RASA1,TNF,TP73,YWHAZ	9.62011e-06
4	113	182	12	REGULATION_OF_CELL_PROLIFERATION	4.34621e-05	APC,ARHGEF2,CDKN1A,CDKN2A,CDKN3,CHEK1,EDN1,ERBB2,GTPBP4,IGF1,MYC,NF1	0.00148862
4	13	182	4	G1_S_TRANSITION_OF_MITOTIC_CELL_CYCLE	0.000304337	CDKN1A,CDKN2A,CDKN3,RCC1	0.00815649
5	92	65	6	DNA_METABOLIC_PROCESS	0.000227258	CDK2,IGF1,MCM2,POLE,RAD52,TOP2A	0.00631365
5	245	65	20	RNA_METABOLIC_PROCESS	5.88521e-14	POLR2L,CPSF6,EDF1,ILF3,NCBP2,NFYB,POLR2K,POU2F2,PPP1R8,RB1,RXRA,SNRPA1,SRPK1,SUB1,SUPT5H,TBP,TCEB3,TFAP2A,THRA,ZBTB16	1.59531e-11
5	30	65	3	MUSCLE_DEVELOPMENT	0.00281039	IGF1,MYL6,NOTCH1	0.0495605
5	79	65	5	NEGATIVE_REGULATION_OF_CELLULAR_METABOLIC_PROCESS	0.00087653	CDKN1A,ILF3,RB1,SUPT5H,ZBTB16	0.0193173
5	8	65	2	G2_M_TRANSITION_OF_MITOTIC_CELL_CYCLE	0.00248874	CDK2,CDKN1A	0.044847
5	195	65	15	TRANSCRIPTION_DNA_DEPENDENT	3.11421e-10	POLR2L,EDF1,ILF3,NFYB,POLR2K,POU2F2,RB1,RXRA,SUB1,SUPT5H,TBP,TCEB3,TFAP2A,THRA,ZBTB16	4.84362e-08
5	40	65	4	NEGATIVE_REGULATION_OF_TRANSCRIPTION_DNA_DEPENDENT	0.000545158	ILF3,RB1,SUPT5H,ZBTB16	0.0131944
5	31	65	5	INTERPHASE	1.02475e-05	CDK2,CDKN1A,CUL5,POLE,RB1	0.000434032
5	92	65	6	CELL_CYCLE_PROCESS	0.000227258	CDK2,CDKN1A,CUL5,POLE,RAD52,RB1	0.00631365
5	226	65	8	NEGATIVE_REGULATION_OF_CELLULAR_PROCESS	0.00117894	BNIP1,CDKN1A,CUL5,ILF3,NOTCH1,RB1,SUPT5H,ZBTB16	0.0245021
5	196	65	15	RNA_BIOSYNTHETIC_PROCESS	3.34616e-10	POLR2L,EDF1,ILF3,NFYB,POLR2K,POU2F2,RB1,RXRA,SUB1,SUPT5H,TBP,TCEB3,TFAP2A,THRA,ZBTB16	5.12043e-08
5	83	65	6	CELL_CYCLE_PHASE	0.000130481	CDK2,CDKN1A,CUL5,POLE,RAD52,RB1	0.00396775
5	84	65	6	REGULATION_OF_TRANSCRIPTION_FROM_RNA_POLYMERASE_II_PROMOTER	0.000139255	RB1,RXRA,SUB1,SUPT5H,TCEB3,TFAP2A	0.00417435
5	233	65	16	REGULATION_OF_CELLULAR_METABOLIC_PROCESS	3.92453e-10	POLR2L,CDK2,CDKN1A,EDF1,ILF3,NFYB,POLR2K,RB1,RXRA,SRPK1,SUB1,SUPT5H,TCEB3,TFAP2A,TNK2,ZBTB16	5.91016e-08
5	41	65	4	RNA_PROCESSING	0.000598518	CPSF6,NCBP2,SNRPA1,SRPK1	0.0141607
5	200	65	13	REGULATION_OF_GENE_EXPRESSION	4.13982e-08	POLR2L,EDF1,IGF2,ILF3,NFYB,POLR2K,RB1,RXRA,SUB1,SUPT5H,TCEB3,TFAP2A,ZBTB16	3.53843e-06
5	142	65	12	REGULATION_OF_TRANSCRIPTIONDNA_DEPENDENT	7.92677e-09	POLR2L,EDF1,ILF3,NFYB,POLR2K,RB1,RXRA,SUB1,SUPT5H,TCEB3,TFAP2A,ZBTB16	8.35614e-07
5	58	65	4	NEGATIVE_REGULATION_OF_TRANSCRIPTION	0.00214133	ILF3,RB1,SUPT5H,ZBTB16	0.0396794
5	37	65	4	DNA_REPLICATION	0.00040508	CDK2,IGF1,MCM2,POLE	0.0102759
5	40	65	4	NEGATIVE_REGULATION_OF_RNA_METABOLIC_PROCESS	0.000545158	ILF3,RB1,SUPT5H,ZBTB16	0.0131944
5	7	65	2	G1_PHASE	0.00188443	CDK2,RB1	0.0357213
5	227	65	15	TRANSCRIPTION	2.56707e-09	POLR2L,EDF1,ILF3,NFYB,POLR2K,POU2F2,RB1,RXRA,SUB1,SUPT5H,TBP,TCEB3,TFAP2A,THRA,ZBTB16	3.12245e-07
5	230	65	11	POSITIVE_REGULATION_OF_BIOLOGICAL_PROCESS	9.74276e-06	BNIP1,CDK2,CDKN1A,CUL5,IGF1,ILF3,NCBP2,RXRA,SUPT5H,TNK2,TOP2A	0.000420157
5	81	65	5	NEGATIVE_REGULATION_OF_METABOLIC_PROCESS	0.000978358	CDKN1A,ILF3,RB1,SUPT5H,ZBTB16	0.0211439
5	238	65	16	REGULATION_OF_METABOLIC_PROCESS	5.36521e-10	POLR2L,CDK2,CDKN1A,EDF1,ILF3,NFYB,POLR2K,RB1,RXRA,SRPK1,SUB1,SUPT5H,TCEB3,TFAP2A,TNK2,ZBTB16	7.83114e-08
5	133	65	7	CELL_CYCLE_GO_0007049	0.000249756	CDK2,CDKN1A,CUL5,MCM2,POLE,RAD52,RB1	0.00684844
5	189	65	14	REGULATION_OF_NUCLEOBASENUCLEOSIDENUCLEOTIDE_AND_NUCLEIC_ACID_METABOLIC_PROCESS	2.16038e-09	POLR2L,CDK2,EDF1,ILF3,NFYB,POLR2K,RB1,RXRA,SRPK1,SUB1,SUPT5H,TCEB3,TFAP2A,ZBTB16	2.68008e-07
5	24	65	3	RNA_SPLICING	0.00148239	NCBP2,SNRPA1,SRPK1	0.029423
5	145	65	13	REGULATION_OF_RNA_METABOLIC_PROCESS	8.43914e-10	POLR2L,EDF1,ILF3,NFYB,POLR2K,RB1,RXRA,SRPK1,SUB1,SUPT5H,TCEB3,TFAP2A,ZBTB16	1.17745e-07
5	6	65	2	TRANSCRIPTION_FROM_RNA_POLYMERASE_III_PROMOTER	0.00135891	POLR2L,POLR2K	0.0274312
5	220	65	11	POSITIVE_REGULATION_OF_CELLULAR_PROCESS	6.42852e-06	BNIP1,CDK2,CDKN1A,CUL5,IGF1,ILF3,NCBP2,RXRA,SUPT5H,TNK2,TOP2A	0.000295354
5	134	65	11	TRANSCRIPTION_FROM_RNA_POLYMERASE_II_PROMOTER	4.78379e-08	POLR2L,POLR2K,POU2F2,RB1,RXRA,SUB1,SUPT5H,TBP,TCEB3,TFAP2A,THRA	3.96386e-06
5	28	65	4	INTERPHASE_OF_MITOTIC_CELL_CYCLE	0.000136497	CDK2,CDKN1A,CUL5,POLE	0.00410464
5	233	65	8	NEGATIVE_REGULATION_OF_BIOLOGICAL_PROCESS	0.0014191	BNIP1,CDKN1A,CUL5,ILF3,NOTCH1,RB1,SUPT5H,ZBTB16	0.0284053
5	171	65	12	REGULATION_OF_TRANSCRIPTION	6.3152e-08	POLR2L,EDF1,ILF3,NFYB,POLR2K,RB1,RXRA,SUB1,SUPT5H,TCEB3,TFAP2A,ZBTB16	5.03491e-06
5	13	65	3	G1_S_TRANSITION_OF_MITOTIC_CELL_CYCLE	0.00023227	CDKN1A,CUL5,POLE	0.00642467
6	120	253	13	REGULATION_OF_BIOLOGICAL_QUALITY	0.000426834	BAK1,BCL2L1,CACNA1C,CDKN2A,FGD6,FOXO3,GNA12,GTPBP4,MYC,NF1,PTEN,PTGS2,RASA1	0.0106849
6	92	253	14	DNA_METABOLIC_PROCESS	6.64037e-06	ATM,CDKN2A,CHEK1,CSNK1D,DFFA,FEN1,GADD45A,GTPBP4,KPNA2,MCM2,MCM7,NAP1L1,RPA2,TP73	0.000303617
6	45	253	9	BIOPOLYMER_CATABOLIC_PROCESS	3.33979e-05	ANAPC5,BTRC,CDC20,CDKN2A,DFFA,FZR1,PPP1R8,UBE3A,ZFP36	0.00119797
6	15	253	9	MITOTIC_CELL_CYCLE_CHECKPOINT	5.8202e-10	ATM,BUB1,BUB1B,CCNA2,KNTC1,TRIAP1,TTK,ZW10,ZWINT	8.4304e-08
6	6	253	3	CYTOKINESIS	0.000970931	BIRC5,PRC1,RASA1	0.0210313
6	79	253	11	NEGATIVE_REGULATION_OF_CELLULAR_METABOLIC_PROCESS	0.000139779	APC,ARHGEF2,CDKN2A,CENPF,EIF2AK1,GTPBP4,KLF4,PIAS4,RUNX2,TSC1,ZBTB16	0.00418345
6	38	253	6	ENZYME_LINKED_RECEPTOR_PROTEIN_SIGNALING_PATHWAY	0.0023464	BAIAP2,CBL,ERBB2,IGF1R,PRLR,PXN	0.0428105
6	47	253	7	POSITIVE_REGULATION_OF_CELL_PROLIFERATION	0.00147423	ERBB2,FGFR1OP,IGF1R,MYC,NAP1L1,TGFBR2,TTK	0.0292916
6	111	253	13	NERVOUS_SYSTEM_DEVELOPMENT	0.000204967	BAIAP2,CDK5,CEP290,FARP2,HDAC4,MEF2C,NF1,NUMBL,PAFAH1B3,PTEN,S100B,UBE3A,ZBTB16	0.00584028
6	203	253	26	CELL_DEVELOPMENT	3.00719e-08	ALB,BAIAP2,BAK1,BCL2L1,BIRC5,CDK5,CDKN2A,CEP290,CUL5,DFFA,ERC1,FARP2,FOXO3,GADD45A,GADD45B,HSPA2,IGF1R,NF1,NPM1,PIM1,PTEN,RASA1,S100B,TP73,TRIAP1,YWHAZ	2.65402e-06
6	13	253	5	NEGATIVE_REGULATION_OF_CELLULAR_PROTEIN_METABOLIC_PROCESS	7.28692e-05	APC,ARHGEF2,EIF2AK1,GTPBP4,TSC1	0.00235152
6	61	253	11	NEGATIVE_REGULATION_OF_APOPTOSIS	1.26953e-05	ALB,BCL2L1,BIRC5,DFFA,ERC1,IGF1R,NPM1,PIM1,RASA1,TRIAP1,YWHAZ	0.000519167
6	53	253	14	REGULATION_OF_KINASE_ACTIVITY	5.36695e-09	APC,CCNG1,CDC37,CDKN2A,CDKN3,CHEK1,ERBB2,GADD45A,GADD45B,GPS1,GTPBP4,NF1,PRLR,PTEN	5.81931e-07
6	53	253	14	REGULATION_OF_PROTEIN_KINASE_ACTIVITY	5.36695e-09	APC,CCNG1,CDC37,CDKN2A,CDKN3,CHEK1,ERBB2,GADD45A,GADD45B,GPS1,GTPBP4,NF1,PRLR,PTEN	5.81931e-07
6	82	253	11	MACROMOLECULAR_COMPLEX_ASSEMBLY	0.000193518	APC,CDC42,CREBBP,EPRS,IGF1R,NAP1L1,NPM1,PRLR,PXN,THRAP3,ZW10	0.00554683
6	8	253	3	G2_M_TRANSITION_OF_MITOTIC_CELL_CYCLE	0.00251782	ANAPC5,BIRC5,CDKN2A	0.0451139
6	117	253	21	REGULATION_OF_MOLECULAR_FUNCTION	1.69185e-09	APC,BAK1,BIRC5,CCNG1,CDC37,CDKN2A,CDKN3,CHEK1,ERBB2,ERC1,FGD6,GADD45A,GADD45B,GPS1,GTPBP4,IKBKB,NF1,NPM1,PRLR,PTEN,TSC1	2.18387e-07
6	65	253	11	RESPONSE_TO_ENDOGENOUS_STIMULUS	2.33989e-05	APC,ATM,CCNA2,CHEK1,CSNK1D,FEN1,GADD45A,MCM7,TP73,TRIAP1,TSC1	0.000889768
6	58	253	25	M_PHASE	5.43104e-21	PLK1,ANAPC5,ATM,BIRC5,BUB1,BUB1B,CCNA2,CENPE,CHEK1,CLIP1,HSPA2,KIF11,KIF2C,KNTC1,KPNA2,NCAPH,NDC80,NEK2,PPP5C,RCC1,SMC4,TRIAP1,TTK,ZW10,ZWINT	3.22044e-18
6	55	253	14	REGULATION_OF_TRANSFERASE_ACTIVITY	9.02778e-09	APC,CCNG1,CDC37,CDKN2A,CDKN3,CHEK1,ERBB2,GADD45A,GADD45B,GPS1,GTPBP4,NF1,PRLR,PTEN	9.36077e-07
6	90	253	11	INTRACELLULAR_TRANSPORT	0.00042573	BAK1,BCL2L1,CDC37,KIF1B,KPNA2,NEFL,NF1,NPM1,SCAMP1,TSC1,ZW10	0.0106849
6	155	253	21	PROGRAMMED_CELL_DEATH	2.55959e-07	ALB,BAK1,BCL2L1,BIRC5,CDK5,CDKN2A,CUL5,DFFA,ERC1,FOXO3,GADD45A,GADD45B,IGF1R,NF1,NPM1,PIM1,PTEN,RASA1,TP73,TRIAP1,YWHAZ	1.6864e-05
6	30	253	15	MICROTUBULE_BASED_PROCESS	3.02649e-14	APC,ARHGEF2,KIF11,KIF1B,KIF23,KIF2C,KPNA2,NEFL,PRC1,RASA1,RCC1,STMN1,TSC1,TTK,TUBGCP5	8.57129e-12
6	161	253	35	ORGANELLE_ORGANIZATION_AND_BIOGENESIS	8.30737e-18	APC,ARHGEF2,BAK1,BCL2L1,CDC42,CDKN2A,CENPE,CENPH,CREBBP,DFFA,EZH2,FGD6,HDAC4,KIF11,KIF1B,KIF23,KIF2C,KPNA2,NAP1L1,NCAPH,NDC80,NEFL,NF1,NPM1,PRC1,RAC1,RASA1,RCC1,SMC4,STMN1,TSC1,TTK,TUBGCP5,ZW10,ZWINT	3.84469e-15
6	29	253	6	NEGATIVE_REGULATION_OF_CELL_CYCLE	0.000568612	APC,CDKN2A,CDKN3,CUL5,GADD45A,MYC	0.0136053
6	8	253	3	DNA_INTEGRITY_CHECKPOINT	0.00251782	CCNA2,CHEK1,TRIAP1	0.0451139
6	113	253	15	ESTABLISHMENT_OF_CELLULAR_LOCALIZATION	1.65786e-05	BAK1,BCL2L1,BIRC5,CDC37,CENPE,CENPF,KIF1B,KPNA2,NEFL,NF1,NPM1,SCAMP1,TSC1,ZW10,ZWINT	0.000648616
6	143	253	14	ANATOMICAL_STRUCTURE_MORPHOGENESIS	0.000699885	ARHGEF2,BAIAP2,CDC42,CDK5,CEP290,CHUK,FGD6,KLF4,NF1,PCNT,RAC1,RASA1,S100B,TH	0.0160197
6	20	253	5	CELLULAR_PROTEIN_CATABOLIC_PROCESS	0.000672304	ANAPC5,BTRC,CDC20,FZR1,UBE3A	0.0155763
6	23	253	12	REGULATION_OF_MITOSIS	6.42395e-12	ATM,BIRC5,BUB1,BUB1B,CCNA2,KNTC1,NEK2,RCC1,TRIAP1,TTK,ZW10,ZWINT	1.3696e-09
6	17	253	10	MICROTUBULE_CYTOSKELETON_ORGANIZATION_AND_BIOGENESIS	8.01335e-11	APC,ARHGEF2,KIF11,KIF23,KIF2C,PRC1,RCC1,STMN1,TTK,TUBGCP5	1.42106e-08
6	31	253	8	INTERPHASE	1.30946e-05	ANAPC5,BIRC5,CDKN2A,CDKN3,CENPF,CUL5,KPNA2,RCC1	0.000529787
6	37	253	7	ACTIN_FILAMENT_BASED_PROCESS	0.000352693	ARHGEF2,CDC42,FGD6,NF1,RAC1,RASA1,TSC1	0.00913008
6	92	253	33	CELL_CYCLE_PROCESS	2.41174e-24	PLK1,ANAPC5,ATM,BIRC5,BUB1,BUB1B,CCNA2,CDKN2A,CDKN3,CENPE,CENPF,CHEK1,CLIP1,CUL5,HSPA2,KIF11,KIF23,KIF2C,KNTC1,KPNA2,NCAPH,NDC80,NEK2,NPM1,PPP5C,PRC1,RCC1,SMC4,STMN1,TRIAP1,TTK,ZW10,ZWINT	2.17918e-21
6	49	253	8	REGULATION_OF_PROTEIN_METABOLIC_PROCESS	0.000379283	APC,ARHGEF2,CDC42,EIF2AK1,GTPBP4,RASA1,SAMD4A,TSC1	0.00969932
6	10	253	6	MITOTIC_SISTER_CHROMATID_SEGREGATION	5.17141e-07	CENPE,NCAPH,NDC80,SMC4,ZW10,ZWINT	3.2173e-05
6	15	253	6	NEGATIVE_REGULATION_OF_PROTEIN_METABOLIC_PROCESS	1.01962e-05	APC,ARHGEF2,CDC42,EIF2AK1,GTPBP4,TSC1	0.000432825
6	226	253	34	NEGATIVE_REGULATION_OF_CELLULAR_PROCESS	2.2133e-12	ALB,APC,ARHGEF2,BCL2L1,BIRC5,CDC42,CDKN2A,CDKN3,CENPF,CHEK1,CUL5,DFFA,EIF2AK1,EIF2AK2,ERC1,GADD45A,GTPBP4,IGF1R,ING5,KLF4,MYC,NF1,NPM1,PIAS4,PIM1,PRKRA,PTEN,RAC1,RASA1,RUNX2,TRIAP1,TSC1,YWHAZ,ZBTB16	5.38428e-10
6	15	253	6	REGULATION_OF_CELL_ADHESION	1.01962e-05	CDKN2A,GTPBP4,NF1,PTEN,RASA1,TSC1	0.000432825
6	159	253	24	REGULATION_OF_DEVELOPMENTAL_PROCESS	4.17298e-09	ALB,BAK1,BCL2L1,BIRC5,CDC42,CDK5,CDKN2A,CENPF,CUL5,DFFA,ERC1,FGD6,FOXO3,HDAC4,IGF1R,NF1,NPM1,PIM1,PTEN,RASA1,TP73,TRIAP1,YWHAZ,ZBTB16	4.82819e-07
6	15	253	4	MEIOTIC_CELL_CYCLE	0.00183672	ATM,CHEK1,HSPA2,ZW10	0.0350269
6	73	253	10	CELLULAR_CATABOLIC_PROCESS	0.000313725	ANAPC5,BTRC,CDC20,CDKN2A,DFFA,FZR1,PGD,PPP1R8,UBE3A,ZFP36	0.00834913
6	76	253	30	MITOTIC_CELL_CYCLE	1.21894e-23	PLK1,ANAPC5,ATM,BIRC5,BUB1,BUB1B,CCNA2,CDKN2A,CDKN3,CENPE,CENPF,CLIP1,CUL5,KIF11,KIF23,KIF2C,KNTC1,KPNA2,NCAPH,NDC80,NEK2,PPP5C,PRC1,RCC1,SMC4,STMN1,TRIAP1,TTK,ZW10,ZWINT	9.63724e-21
6	30	253	8	REGULATION_OF_CELLULAR_COMPONENT_ORGANIZATION_AND_BIOGENESIS	1.00888e-05	APC,ARHGEF2,CBL,CDC42,FGD6,RAC1,RASA1,TSC1	0.000432133
6	21	253	5	RAS_PROTEIN_SIGNAL_TRANSDUCTION	0.000849387	FARP2,FGD6,NF1,RAC1,TSC1	0.0188284
6	83	253	29	CELL_CYCLE_PHASE	4.05605e-21	PLK1,ANAPC5,ATM,BIRC5,BUB1,BUB1B,CCNA2,CDKN2A,CDKN3,CENPE,CENPF,CHEK1,CLIP1,CUL5,HSPA2,KIF11,KIF2C,KNTC1,KPNA2,NCAPH,NDC80,NEK2,PPP5C,RCC1,SMC4,TRIAP1,TTK,ZW10,ZWINT	2.4827e-18
6	7	253	4	REGULATION_OF_RAS_PROTEIN_SIGNAL_TRANSDUCTION	6.39444e-05	FGD6,NF1,RAC1,TSC1	0.00208837
6	24	253	12	CELL_CYCLE_CHECKPOINT_GO_0000075	1.23806e-11	ATM,BIRC5,BUB1,BUB1B,CCNA2,CDKN2A,CHEK1,KNTC1,TRIAP1,TTK,ZW10,ZWINT	2.52604e-09
6	15	253	4	REGULATION_OF_TRANSCRIPTION_FACTOR_ACTIVITY	0.00183672	CDKN2A,ERC1,IKBKB,NPM1	0.0350269
6	14	253	5	CELL_SUBSTRATE_ADHESION	0.000109116	CDKN2A,NF1,PTEN,RASA1,TSC1	0.0033998
6	16	253	7	CHROMOSOME_SEGREGATION	8.67725e-07	CENPE,CENPF,NCAPH,NDC80,SMC4,ZW10,ZWINT	5.12931e-05
6	152	253	20	RESPONSE_TO_STRESS	7.86593e-07	ALB,APC,ATM,CCNA2,CHEK1,CREBBP,CSNK1D,EIF2AK1,FEN1,GADD45A,GADD45B,GNA12,HDAC4,HSPA2,MCM7,NF1,NPM1,RAC1,TP73,TRIAP1	4.71691e-05
6	233	253	27	REGULATION_OF_CELLULAR_METABOLIC_PROCESS	1.29573e-07	APC,ARHGEF2,CDKN2A,CENPF,CREBBP,EIF2AK1,ERC1,EZH2,FOXO3,GTPBP4,HDAC4,HSP90AB1,IKBKB,KLF4,KPNA2,MCM7,MYC,NFATC1,NPM1,PIAS4,RASA1,RUNX2,SAMD4A,THRAP3,TP73,TSC1,ZBTB16	9.38415e-06
6	200	253	21	REGULATION_OF_GENE_EXPRESSION	1.45602e-05	BCL2L1,CDKN2A,CENPF,CREBBP,EIF2AK1,ERC1,EZH2,FOXO3,HDAC4,IKBKB,KLF4,MYC,NFATC1,NPM1,PIAS4,RUNX2,SAMD4A,THRAP3,TP73,TSC1,ZBTB16	0.000584101
6	74	253	9	POSITIVE_REGULATION_OF_DEVELOPMENTAL_PROCESS	0.00139472	BAK1,CDC42,CDK5,CDKN2A,CUL5,FOXO3,NF1,PTEN,TP73	0.0280645
6	148	253	19	POST_TRANSLATIONAL_PROTEIN_MODIFICATION	2.13699e-06	CBL,CHUK,CREBBP,CSNK1D,DSP,EIF2AK1,ERBB2,ERC1,GTPBP4,IGF1R,IKBKE,LIPE,PIM1,PPP5C,PTEN,PTPN14,PTPRR,TSC1,WNK1	0.000114224
6	6	253	3	ESTABLISHMENT_OF_ORGANELLE_LOCALIZATION	0.000970931	BIRC5,CENPE,CENPF	0.0210313
6	10	253	4	REGULATION_OF_ORGANELLE_ORGANIZATION_AND_BIOGENESIS	0.000342108	APC,ARHGEF2,RASA1,TSC1	0.00890466
6	89	253	12	CELLULAR_COMPONENT_ASSEMBLY	9.65879e-05	APC,CDC42,CREBBP,EPRS,IGF1R,NAP1L1,NEFL,NPM1,PRLR,PXN,THRAP3,ZW10	0.00304444
6	8	253	4	NEGATIVE_REGULATION_OF_CELLULAR_COMPONENT_ORGANIZATION_AND_BIOGENESIS	0.000123094	APC,ARHGEF2,CDC42,RAC1	0.00376121
6	25	253	5	PROTEIN_CATABOLIC_PROCESS	0.00190388	ANAPC5,BTRC,CDC20,FZR1,UBE3A	0.0359822
6	6	253	4	NEGATIVE_REGULATION_OF_CELL_ADHESION	2.84719e-05	CDKN2A,GTPBP4,PTEN,RASA1	0.001047
6	34	253	7	ACTIN_CYTOSKELETON_ORGANIZATION_AND_BIOGENESIS	0.000206484	ARHGEF2,CDC42,FGD6,NF1,RAC1,RASA1,TSC1	0.00585496
6	7	253	3	CELL_DIVISION	0.00163519	BIRC5,PRC1,RASA1	0.0317257
6	83	253	11	PROTEIN_KINASE_CASCADE	0.000214863	CHUK,ECT2,ERC1,GADD45B,GPS1,IKBKE,MAPK10,NF1,PPP5C,PTEN,WNK1	0.00600446
6	51	253	10	MACROMOLECULE_CATABOLIC_PROCESS	1.47501e-05	ANAPC5,BTRC,CDC20,CDKN2A,DFFA,FZR1,PGD,PPP1R8,UBE3A,ZFP36	0.000590471
6	187	253	21	BIOPOLYMER_MODIFICATION	5.28074e-06	CBL,CHUK,CREBBP,CSNK1D,DSP,EIF2AK1,ERBB2,ERC1,GTPBP4,IGF1R,IKBKE,ING5,LIPE,P4HB,PIM1,PPP5C,PTEN,PTPN14,PTPRR,TSC1,WNK1	0.000248025
6	37	253	6	DNA_REPLICATION	0.00205259	GTPBP4,MCM2,MCM7,NAP1L1,RPA2,TP73	0.0383723
6	8	253	3	APOPTOTIC_MITOCHONDRIAL_CHANGES	0.00251782	BAK1,BCL2L1,CDKN2A	0.0451139
6	63	253	14	NEGATIVE_REGULATION_OF_CELL_PROLIFERATION	5.76932e-08	APC,CDKN2A,CDKN3,CHEK1,CUL5,EIF2AK2,GTPBP4,ING5,KLF4,NF1,NPM1,PRKRA,PTEN,TSC1	4.65842e-06
6	13	253	4	DNA_DAMAGE_RESPONSESIGNAL_TRANSDUCTION	0.00103857	CCNA2,CHEK1,TP73,TRIAP1	0.0222425
6	99	253	17	REGULATION_OF_CATALYTIC_ACTIVITY	1.20182e-07	APC,BIRC5,CCNG1,CDC37,CDKN2A,CDKN3,CHEK1,ERBB2,FGD6,GADD45A,GADD45B,GPS1,GTPBP4,NF1,PRLR,PTEN,TSC1	8.83897e-06
6	51	253	8	ANTI_APOPTOSIS	0.000496508	BCL2L1,BIRC5,ERC1,IGF1R,NPM1,RASA1,TRIAP1,YWHAZ	0.0122037
6	8	253	3	DNA_DAMAGE_CHECKPOINT	0.00251782	CCNA2,CHEK1,TRIAP1	0.0451139
6	20	253	9	REGULATION_OF_CYCLIN_DEPENDENT_PROTEIN_KINASE_ACTIVITY	1.61935e-08	APC,CCNG1,CDC37,CDKN2A,CDKN3,CHEK1,GADD45A,GTPBP4,PTEN	1.58164e-06
6	51	253	8	PROTEIN_COMPLEX_ASSEMBLY	0.000496508	APC,CDC42,CREBBP,EPRS,IGF1R,PRLR,PXN,ZW10	0.0122037
6	47	253	7	VESICLE_MEDIATED_TRANSPORT	0.00147423	ACTR1A,AMPH,CBL,RAC1,SCAMP1,SH3BP4,ZW10	0.0292916
6	35	253	8	CELLULAR_MACROMOLECULE_CATABOLIC_PROCESS	3.35945e-05	ANAPC5,BTRC,CDC20,FZR1,PGD,PPP1R8,UBE3A,ZFP36	0.00120275
6	21	253	5	EMBRYONIC_DEVELOPMENT	0.000849387	CDK5,CEP290,KLF4,PTPRR,RASA1	0.0188284
6	8	253	4	REGULATION_OF_SMALL_GTPASE_MEDIATED_SIGNAL_TRANSDUCTION	0.000123094	FGD6,NF1,RAC1,TSC1	0.00376121
6	180	253	32	CELL_PROLIFERATION_GO_0008283	9.58747e-14	PLK1,APC,ARHGEF2,BUB1,BUB1B,CDC14A,CDK5,CDKN2A,CDKN3,CHEK1,CUL5,DAB2,EIF2AK2,ERBB2,FGFR1OP,GTPBP4,IGF1R,ING5,KIF2C,KLF4,MYC,NAP1L1,NF1,NPM1,NUDC,PIM1,PRKRA,PTEN,S100B,TGFBR2,TSC1,TTK	2.5267e-11
6	14	253	5	CELL_MATRIX_ADHESION	0.000109116	CDKN2A,NF1,PTEN,RASA1,TSC1	0.0033998
6	227	253	18	TRANSCRIPTION	0.00144753	CDKN2A,CENPF,CREBBP,ERC1,EZH2,FOXO3,HDAC4,IKBKB,KLF4,MYC,NFATC1,NPM1,PIAS4,PPP5C,RUNX2,THRAP3,TP73,ZBTB16	0.0288215
6	230	253	27	POSITIVE_REGULATION_OF_BIOLOGICAL_PROCESS	9.95445e-08	BAK1,BIRC5,CBL,CDC42,CDK5,CDKN2A,CREBBP,CUL5,ECT2,ERBB2,FGFR1OP,FOXO3,HSP90AB1,IGF1R,IKBKE,MYC,NAP1L1,NF1,PPP5C,PTEN,RAC1,SAMD4A,TGFBR2,THRAP3,TP73,TSC1,TTK	7.55543e-06
6	8	253	6	MITOTIC_SPINDLE_ORGANIZATION_AND_BIOGENESIS	7.43827e-08	KIF11,KIF23,PRC1,RCC1,STMN1,TTK	5.83228e-06
6	81	253	12	NEGATIVE_REGULATION_OF_METABOLIC_PROCESS	3.88154e-05	APC,ARHGEF2,CDC42,CDKN2A,CENPF,EIF2AK1,GTPBP4,KLF4,PIAS4,RUNX2,TSC1,ZBTB16	0.00135142
6	7	253	4	REGULATION_OF_CYTOSKELETON_ORGANIZATION_AND_BIOGENESIS	6.39444e-05	APC,ARHGEF2,RASA1,TSC1	0.00208837
6	238	253	28	REGULATION_OF_METABOLIC_PROCESS	5.47375e-08	APC,ARHGEF2,CDC42,CDKN2A,CENPF,CREBBP,EIF2AK1,ERC1,EZH2,FOXO3,GTPBP4,HDAC4,HSP90AB1,IKBKB,KLF4,KPNA2,MCM7,MYC,NFATC1,NPM1,PIAS4,RASA1,RUNX2,SAMD4A,THRAP3,TP73,TSC1,ZBTB16	4.4577e-06
6	118	253	16	CELLULAR_LOCALIZATION	6.70003e-06	ALB,BAK1,BCL2L1,BIRC5,CDC37,CENPE,CENPF,KIF1B,KPNA2,NEFL,NF1,NPM1,SCAMP1,TSC1,ZW10,ZWINT	0.000305333
6	23	253	6	CELL_CYCLE_ARREST_GO_0007050	0.000151785	APC,CDKN2A,CDKN3,CUL5,GADD45A,MYC	0.00452138
6	45	253	22	MITOSIS	4.3093e-20	PLK1,ANAPC5,ATM,BIRC5,BUB1,BUB1B,CCNA2,CENPE,CLIP1,KIF11,KIF2C,KNTC1,NCAPH,NDC80,NEK2,PPP5C,RCC1,SMC4,TRIAP1,TTK,ZW10,ZWINT	2.40497e-17
6	133	253	44	CELL_CYCLE_GO_0007049	1.41528e-30	PLK1,ANAPC5,APC,ATM,BIRC5,BUB1,BUB1B,CCNA2,CCNG1,CDC20,CDC37,CDKN2A,CDKN3,CENPE,CENPF,CHEK1,CLIP1,CUL5,GADD45A,GPS1,GTPBP4,HSPA2,KIF11,KIF23,KIF2C,KNTC1,KPNA2,MCM2,MYC,NCAPH,NDC80,NEK2,NPM1,PPP5C,PRC1,PTEN,RCC1,SH3BP4,SMC4,STMN1,TRIAP1,TTK,ZW10,ZWINT	4.47582e-27
6	189	253	19	REGULATION_OF_NUCLEOBASENUCLEOSIDENUCLEOTIDE_AND_NUCLEIC_ACID_METABOLIC_PROCESS	6.46395e-05	CDKN2A,CENPF,CREBBP,ERC1,EZH2,FOXO3,GTPBP4,HDAC4,IKBKB,KLF4,KPNA2,MYC,NFATC1,NPM1,PIAS4,RUNX2,THRAP3,TP73,ZBTB16	0.00210745
6	7	253	3	REGULATION_OF_GTPASE_ACTIVITY	0.00163519	FGD6,NF1,TSC1	0.0317257
6	10	253	6	SISTER_CHROMATID_SEGREGATION	5.17141e-07	CENPE,NCAPH,NDC80,SMC4,ZW10,ZWINT	3.2173e-05
6	8	253	4	ORGANELLE_LOCALIZATION	0.000123094	ALB,BIRC5,CENPE,CENPF	0.00376121
6	69	253	19	CYTOSKELETON_ORGANIZATION_AND_BIOGENESIS	4.15977e-12	APC,ARHGEF2,CDC42,FGD6,KIF11,KIF1B,KIF23,KIF2C,KPNA2,NEFL,NF1,PRC1,RAC1,RASA1,RCC1,STMN1,TSC1,TTK,TUBGCP5	9.2371e-10
6	185	253	21	PROTEIN_MODIFICATION_PROCESS	4.47387e-06	CBL,CHUK,CREBBP,CSNK1D,DSP,EIF2AK1,ERBB2,ERC1,GTPBP4,IGF1R,IKBKE,ING5,LIPE,P4HB,PIM1,PPP5C,PTEN,PTPN14,PTPRR,TSC1,WNK1	0.000213833
6	83	253	10	PROTEIN_AMINO_ACID_PHOSPHORYLATION	0.00084259	CHUK,CSNK1D,EIF2AK1,ERBB2,ERC1,IGF1R,IKBKE,LIPE,PIM1,WNK1	0.0187434
6	15	253	4	NEGATIVE_REGULATION_OF_TRANSFERASE_ACTIVITY	0.00183672	APC,CDKN2A,GPS1,NF1	0.0350269
6	40	253	11	CHROMOSOME_ORGANIZATION_AND_BIOGENESIS	1.53838e-07	CENPE,CENPH,CREBBP,EZH2,HDAC4,NAP1L1,NCAPH,NDC80,SMC4,ZW10,ZWINT	1.07715e-05
6	11	253	4	CELL_PROJECTION_BIOGENESIS	0.000517435	CDC42,FGD6,PCNT,RAC1	0.0126038
6	7	253	3	REGULATION_OF_NEURON_APOPTOSIS	0.00163519	CDK5,NF1,RASA1	0.0317257
6	82	253	14	NEGATIVE_REGULATION_OF_DEVELOPMENTAL_PROCESS	1.67929e-06	ALB,BCL2L1,BIRC5,DFFA,ERC1,HDAC4,IGF1R,NF1,NPM1,PIM1,RASA1,TRIAP1,YWHAZ,ZBTB16	9.10415e-05
6	220	253	27	POSITIVE_REGULATION_OF_CELLULAR_PROCESS	3.97724e-08	BAK1,BIRC5,CBL,CDC42,CDK5,CDKN2A,CREBBP,CUL5,ECT2,ERBB2,FGFR1OP,FOXO3,HSP90AB1,IGF1R,IKBKE,MYC,NAP1L1,NF1,PPP5C,PTEN,RAC1,SAMD4A,TGFBR2,THRAP3,TP73,TSC1,TTK	3.43037e-06
6	28	253	8	INTERPHASE_OF_MITOTIC_CELL_CYCLE	5.77717e-06	ANAPC5,BIRC5,CDKN2A,CDKN3,CENPF,CUL5,KPNA2,RCC1	0.000268681
6	98	253	12	PHOSPHORYLATION	0.000235951	CDKN2A,CHUK,CSNK1D,EIF2AK1,ERBB2,ERC1,IGF1R,IKBKE,LIPE,MCM7,PIM1,WNK1	0.00651699
6	80	253	10	CATABOLIC_PROCESS	0.000638662	ANAPC5,BTRC,CDC20,CDKN2A,DFFA,FZR1,PGD,PPP1R8,UBE3A,ZFP36	0.014906
6	233	253	35	NEGATIVE_REGULATION_OF_BIOLOGICAL_PROCESS	1.06869e-12	ALB,APC,ARHGEF2,BCL2L1,BIRC5,CDC42,CDKN2A,CDKN3,CENPF,CHEK1,CUL5,DFFA,EIF2AK1,EIF2AK2,ERC1,GADD45A,GTPBP4,HDAC4,IGF1R,ING5,KLF4,MYC,NF1,NPM1,PIAS4,PIM1,PRKRA,PTEN,RAC1,RASA1,RUNX2,TRIAP1,TSC1,YWHAZ,ZBTB16	2.66821e-10
6	45	253	7	REGULATION_OF_CELLULAR_PROTEIN_METABOLIC_PROCESS	0.00114765	APC,ARHGEF2,EIF2AK1,GTPBP4,RASA1,SAMD4A,TSC1	0.0241159
6	125	253	18	REGULATION_OF_APOPTOSIS	7.53111e-07	ALB,BAK1,BCL2L1,BIRC5,CDK5,CDKN2A,CUL5,DFFA,ERC1,IGF1R,NF1,NPM1,PIM1,PTEN,RASA1,TP73,TRIAP1,YWHAZ	4.55104e-05
6	8	253	6	SPINDLE_ORGANIZATION_AND_BIOGENESIS	7.43827e-08	KIF11,KIF23,PRC1,RCC1,STMN1,TTK	5.83228e-06
6	62	253	11	NEGATIVE_REGULATION_OF_PROGRAMMED_CELL_DEATH	1.48665e-05	ALB,BCL2L1,BIRC5,DFFA,ERC1,IGF1R,NPM1,PIM1,RASA1,TRIAP1,YWHAZ	0.000593878
6	30	253	6	TRANSMEMBRANE_RECEPTOR_PROTEIN_TYROSINE_KINASE_SIGNALING_PATHWAY	0.000684246	BAIAP2,CBL,ERBB2,IGF1R,PRLR,PXN	0.0157567
6	126	253	18	REGULATION_OF_PROGRAMMED_CELL_DEATH	8.4698e-07	ALB,BAK1,BCL2L1,BIRC5,CDK5,CDKN2A,CUL5,DFFA,ERC1,IGF1R,NF1,NPM1,PIM1,PTEN,RASA1,TP73,TRIAP1,YWHAZ	5.03807e-05
6	55	253	10	RESPONSE_TO_DNA_DAMAGE_STIMULUS	2.90567e-05	APC,ATM,CCNA2,CHEK1,CSNK1D,FEN1,GADD45A,MCM7,TP73,TRIAP1	0.00106419
6	168	253	16	ORGAN_DEVELOPMENT	0.000414322	CDC42,CENPF,CEP290,DSP,ERBB2,FOXO3,HDAC4,HMGCR,KLF4,LAMA4,MEF2C,NF1,RASA1,RUNX2,UBE3A,ZBTB16	0.0104626
6	188	253	28	INTRACELLULAR_SIGNALING_CASCADE	2.7669e-10	BAK1,BCL2L1,CCNA2,CDKN2A,CHEK1,CHUK,DFFA,ECT2,ERC1,FARP2,FGD6,GADD45B,GPS1,IKBKE,MAPK10,NF1,NFATC1,PPP5C,PTEN,PTGIR,RAC1,RRAD,STMN1,THRAP3,TP73,TRIAP1,TSC1,WNK1	4.41193e-08
6	171	253	17	REGULATION_OF_TRANSCRIPTION	0.000172539	CDKN2A,CENPF,CREBBP,ERC1,EZH2,FOXO3,HDAC4,IKBKB,KLF4,MYC,NFATC1,NPM1,PIAS4,RUNX2,THRAP3,TP73,ZBTB16	0.00504457
6	8	253	3	NEGATIVE_REGULATION_OF_CELL_MIGRATION	0.00251782	GTPBP4,NF1,PTEN	0.0451139
6	74	253	23	REGULATION_OF_CELL_CYCLE	1.11698e-15	APC,ATM,BIRC5,BUB1,BUB1B,CCNA2,CCNG1,CDC37,CDKN2A,CDKN3,CHEK1,CUL5,GADD45A,GTPBP4,KNTC1,MYC,NEK2,PTEN,RCC1,TRIAP1,TTK,ZW10,ZWINT	3.4185e-13
6	30	253	6	SMALL_GTPASE_MEDIATED_SIGNAL_TRANSDUCTION	0.000684246	FARP2,FGD6,NF1,RAC1,RRAD,TSC1	0.0157567
6	34	253	6	CENTRAL_NERVOUS_SYSTEM_DEVELOPMENT	0.00133107	CEP290,NF1,PTEN,S100B,UBE3A,ZBTB16	0.026984
6	25	253	6	REGULATION_OF_BINDING	0.000246805	BAK1,CDKN2A,ERC1,GTPBP4,IKBKB,NPM1	0.00677732
6	154	253	21	APOPTOSIS_GO	2.29477e-07	ALB,BAK1,BCL2L1,BIRC5,CDK5,CDKN2A,CUL5,DFFA,ERC1,FOXO3,GADD45A,GADD45B,IGF1R,NF1,NPM1,PIM1,PTEN,RASA1,TP73,TRIAP1,YWHAZ	1.51719e-05
6	46	253	22	M_PHASE_OF_MITOTIC_CELL_CYCLE	7.97058e-20	PLK1,ANAPC5,ATM,BIRC5,BUB1,BUB1B,CCNA2,CENPE,CLIP1,KIF11,KIF2C,KNTC1,NCAPH,NDC80,NEK2,PPP5C,RCC1,SMC4,TRIAP1,TTK,ZW10,ZWINT	3.98005e-17
6	113	253	22	REGULATION_OF_CELL_PROLIFERATION	1.34799e-10	APC,ARHGEF2,CDKN2A,CDKN3,CHEK1,CUL5,EIF2AK2,ERBB2,FGFR1OP,GTPBP4,IGF1R,ING5,KLF4,MYC,NAP1L1,NF1,NPM1,PRKRA,PTEN,TGFBR2,TSC1,TTK	2.22418e-08
6	13	253	4	G1_S_TRANSITION_OF_MITOTIC_CELL_CYCLE	0.00103857	CDKN2A,CDKN3,CUL5,RCC1	0.0222425
7	245	20	5	RNA_METABOLIC_PROCESS	0.00058261	HIF1A,NR0B2,NRIP1,STAT3,TRIM24	0.0138671
7	65	20	5	NEGATIVE_REGULATION_OF_NUCLEOBASENUCLEOSIDENUCLEOTIDE_AND_NUCLEIC_ACID_METABOLIC_PROCESS	1.0335e-06	NR0B2,NRIP1,PIAS4,RUNX2,STAT3	6.01554e-05
7	79	20	5	NEGATIVE_REGULATION_OF_CELLULAR_METABOLIC_PROCESS	2.73125e-06	NR0B2,NRIP1,PIAS4,RUNX2,STAT3	0.000139691
7	18	20	2	POSITIVE_REGULATION_OF_TRANSCRIPTION_FROM_RNA_POLYMERASE_II_PROMOTER	0.0012594	HIF1A,NRIP1	0.0258907
7	195	20	5	TRANSCRIPTION_DNA_DEPENDENT	0.000206934	HIF1A,NR0B2,NRIP1,STAT3,TRIM24	0.00585496
7	40	20	3	NEGATIVE_REGULATION_OF_TRANSCRIPTION_DNA_DEPENDENT	0.000209157	NR0B2,NRIP1,STAT3	0.00587964
7	226	20	6	NEGATIVE_REGULATION_OF_CELLULAR_PROCESS	3.49496e-05	NR0B2,NRIP1,PIAS4,PTEN,RUNX2,STAT3	0.00123957
7	196	20	5	RNA_BIOSYNTHETIC_PROCESS	0.000211857	HIF1A,NR0B2,NRIP1,STAT3,TRIM24	0.00592991
7	84	20	4	REGULATION_OF_TRANSCRIPTION_FROM_RNA_POLYMERASE_II_PROMOTER	9.46361e-05	HIF1A,NR0B2,NRIP1,STAT3	0.00298789
7	27	20	2	ALCOHOL_METABOLIC_PROCESS	0.00281935	NR0B2,PTEN	0.0496724
7	233	20	6	REGULATION_OF_CELLULAR_METABOLIC_PROCESS	4.14162e-05	HIF1A,NR0B2,NRIP1,PIAS4,RUNX2,STAT3	0.00142886
7	200	20	6	REGULATION_OF_GENE_EXPRESSION	1.76094e-05	HIF1A,NR0B2,NRIP1,PIAS4,RUNX2,STAT3	0.00068471
7	83	20	3	PROTEIN_KINASE_CASCADE	0.00174056	CASP1,PTEN,STAT3	0.0334961
7	142	20	4	REGULATION_OF_TRANSCRIPTIONDNA_DEPENDENT	0.000690744	HIF1A,NR0B2,NRIP1,STAT3	0.0158679
7	58	20	5	NEGATIVE_REGULATION_OF_TRANSCRIPTION	5.82549e-07	NR0B2,NRIP1,PIAS4,RUNX2,STAT3	3.56576e-05
7	26	20	3	NEGATIVE_REGULATION_OF_TRANSCRIPTION_FROM_RNA_POLYMERASE_II_PROMOTER	5.70598e-05	NR0B2,NRIP1,STAT3	0.00188955
7	20	20	2	REGULATION_OF_CYCLIN_DEPENDENT_PROTEIN_KINASE_ACTIVITY	0.00155548	CDC37,PTEN	0.0303967
7	40	20	3	NEGATIVE_REGULATION_OF_RNA_METABOLIC_PROCESS	0.000209157	NR0B2,NRIP1,STAT3	0.00587964
7	227	20	7	TRANSCRIPTION	2.47036e-06	HIF1A,NR0B2,NRIP1,PIAS4,RUNX2,STAT3,TRIM24	0.000129132
7	81	20	5	NEGATIVE_REGULATION_OF_METABOLIC_PROCESS	3.09084e-06	NR0B2,NRIP1,PIAS4,RUNX2,STAT3	0.000155155
7	238	20	6	REGULATION_OF_METABOLIC_PROCESS	4.6596e-05	HIF1A,NR0B2,NRIP1,PIAS4,RUNX2,STAT3	0.00158736
7	189	20	6	REGULATION_OF_NUCLEOBASENUCLEOSIDENUCLEOTIDE_AND_NUCLEIC_ACID_METABOLIC_PROCESS	1.27872e-05	HIF1A,NR0B2,NRIP1,PIAS4,RUNX2,STAT3	0.0005218
7	145	20	4	REGULATION_OF_RNA_METABOLIC_PROCESS	0.000746129	HIF1A,NR0B2,NRIP1,STAT3	0.0169758
7	134	20	5	TRANSCRIPTION_FROM_RNA_POLYMERASE_II_PROMOTER	3.56612e-05	HIF1A,NR0B2,NRIP1,STAT3,TRIM24	0.00126245
7	233	20	6	NEGATIVE_REGULATION_OF_BIOLOGICAL_PROCESS	4.14162e-05	NR0B2,NRIP1,PIAS4,PTEN,RUNX2,STAT3	0.00142886
7	171	20	6	REGULATION_OF_TRANSCRIPTION	7.23125e-06	HIF1A,NR0B2,NRIP1,PIAS4,RUNX2,STAT3	0.000325149
8	9	37	2	PROTEIN_AUTOPROCESSING	0.00104545	AKT1,IGF1R	0.0222892
8	69	37	4	ESTABLISHMENT_OF_PROTEIN_LOCALIZATION	0.000506946	AKT1,CD3G,FYB,INS	0.012396
8	38	37	10	ENZYME_LINKED_RECEPTOR_PROTEIN_SIGNALING_PATHWAY	3.17755e-15	AKT1,EGF,ERBB2,FRS2,FRS3,IGF1R,PIK3R1,PRLR,PXN,RAPGEF1	9.276e-13
8	47	37	4	POSITIVE_REGULATION_OF_CELL_PROLIFERATION	0.000116805	ERBB2,IGF1,IGF1R,VEGFA	0.00360973
8	10	37	4	JAK_STAT_CASCADE	1.65447e-07	SOCS3,STAT1,STAT3,STAT5B	1.13745e-05
8	203	37	7	CELL_DEVELOPMENT	9.34668e-05	AKT1,CD3G,FOXO1,IGF1R,SOCS3,STAT1,VEGFA	0.00296577
8	8	37	3	INSULIN_RECEPTOR_SIGNALING_PATHWAY	8.66057e-06	AKT1,IGF1R,PIK3R1	0.000381498
8	61	37	4	NEGATIVE_REGULATION_OF_APOPTOSIS	0.000318568	FOXO1,IGF1R,SOCS3,VEGFA	0.0084425
8	82	37	4	MACROMOLECULAR_COMPLEX_ASSEMBLY	0.000960701	IGF1R,PRLR,PXN,RANBP9	0.0208573
8	165	37	15	CELL_SURFACE_RECEPTOR_LINKED_SIGNAL_TRANSDUCTION_GO_0007166	2.48624e-15	AKT1,CD3G,EGF,ERBB2,FRS2,FRS3,FYN,HRAS,IGF1R,INS,LIFR,PIK3R1,PRLR,PXN,RAPGEF1	7.48832e-13
8	155	37	7	PROGRAMMED_CELL_DEATH	1.71048e-05	AKT1,CD3G,FOXO1,IGF1R,SOCS3,STAT1,VEGFA	0.000666455
8	54	37	4	POSITIVE_REGULATION_OF_CATALYTIC_ACTIVITY	0.000199959	EGF,ERBB2,PRLR,STAT1	0.00572281
8	9	37	2	PROTEIN_AMINO_ACID_AUTOPHOSPHORYLATION	0.00104545	AKT1,IGF1R	0.0222892
8	159	37	6	REGULATION_OF_DEVELOPMENTAL_PROCESS	0.000192013	CD3G,FOXO1,IGF1R,SOCS3,STAT1,VEGFA	0.00551883
8	13	37	2	CELLULAR_PROTEIN_COMPLEX_ASSEMBLY	0.00221774	PRLR,PXN	0.0408163
8	12	37	2	POSITIVE_REGULATION_OF_MAP_KINASE_ACTIVITY	0.0018865	EGF,ERBB2	0.0357249
8	148	37	6	POST_TRANSLATIONAL_PROTEIN_MODIFICATION	0.000130692	AKT1,ERBB2,FYB,IGF1R,PRKCH,STAT1	0.00396781
8	89	37	4	CELLULAR_COMPONENT_ASSEMBLY	0.00129461	IGF1R,PRLR,PXN,RANBP9	0.026273
8	83	37	7	PROTEIN_KINASE_CASCADE	2.66154e-07	EGF,FYB,FYN,SOCS3,STAT1,STAT3,STAT5B	1.74147e-05
8	79	37	4	MACROMOLECULE_LOCALIZATION	0.000837838	AKT1,CD3G,FYB,INS	0.0187026
8	187	37	6	BIOPOLYMER_MODIFICATION	0.000450735	AKT1,ERBB2,FYB,IGF1R,PRKCH,STAT1	0.01118
8	99	37	4	REGULATION_OF_CATALYTIC_ACTIVITY	0.00189774	EGF,ERBB2,PRLR,STAT1	0.0359019
8	51	37	3	ANTI_APOPTOSIS	0.00258097	FOXO1,IGF1R,SOCS3	0.0459849
8	51	37	4	PROTEIN_COMPLEX_ASSEMBLY	0.000160402	IGF1R,PRLR,PXN,RANBP9	0.00474855
8	107	37	4	IMMUNE_SYSTEM_PROCESS	0.00249854	AKT1,FYB,FYN,INS	0.0449808
8	230	37	8	POSITIVE_REGULATION_OF_BIOLOGICAL_PROCESS	2.61629e-05	EGF,ERBB2,FOXO1,FYN,IGF1,IGF1R,INS,VEGFA	0.000975326
8	23	37	3	POSITIVE_REGULATION_OF_TRANSFERASE_ACTIVITY	0.000253574	EGF,ERBB2,PRLR	0.00692312
8	185	37	6	PROTEIN_MODIFICATION_PROCESS	0.000426278	AKT1,ERBB2,FYB,IGF1R,PRKCH,STAT1	0.0106849
8	83	37	6	PROTEIN_AMINO_ACID_PHOSPHORYLATION	5.10142e-06	AKT1,ERBB2,FYB,IGF1R,PRKCH,STAT1	0.000240197
8	82	37	4	NEGATIVE_REGULATION_OF_DEVELOPMENTAL_PROCESS	0.000960701	FOXO1,IGF1R,SOCS3,VEGFA	0.0208573
8	220	37	6	POSITIVE_REGULATION_OF_CELLULAR_PROCESS	0.0010319	EGF,ERBB2,FOXO1,IGF1,IGF1R,VEGFA	0.0221497
8	98	37	8	PHOSPHORYLATION	4.33184e-08	AKT1,EGF,ERBB2,FYB,IGF1R,PIK3R1,PRKCH,STAT1	3.621e-06
8	233	37	6	NEGATIVE_REGULATION_OF_BIOLOGICAL_PROCESS	0.00137279	FOXO1,IGF1R,INS,SOCS3,STAT3,VEGFA	0.0276525
8	74	37	4	PROTEIN_LOCALIZATION	0.000657974	AKT1,CD3G,FYB,INS	0.0152816
8	125	37	6	REGULATION_OF_APOPTOSIS	5.19365e-05	CD3G,FOXO1,IGF1R,SOCS3,STAT1,VEGFA	0.00173503
8	62	37	4	NEGATIVE_REGULATION_OF_PROGRAMMED_CELL_DEATH	0.000338832	FOXO1,IGF1R,SOCS3,VEGFA	0.00886805
8	30	37	10	TRANSMEMBRANE_RECEPTOR_PROTEIN_TYROSINE_KINASE_SIGNALING_PATHWAY	2.08668e-16	AKT1,EGF,ERBB2,FRS2,FRS3,IGF1R,PIK3R1,PRLR,PXN,RAPGEF1	7.19905e-14
8	126	37	6	REGULATION_OF_PROGRAMMED_CELL_DEATH	5.42742e-05	CD3G,FOXO1,IGF1R,SOCS3,STAT1,VEGFA	0.0018036
8	168	37	6	ORGAN_DEVELOPMENT	0.000257231	EGF,ERBB2,HRAS,IGF1,TIE1,VEGFA	0.00701287
8	188	37	9	INTRACELLULAR_SIGNALING_CASCADE	5.52527e-07	AKT1,EGF,FYB,FYN,IGF1,SOCS3,STAT1,STAT3,STAT5B	3.40396e-05
8	154	37	7	APOPTOSIS_GO	1.64081e-05	AKT1,CD3G,FOXO1,IGF1R,SOCS3,STAT1,VEGFA	0.000644604
9	38	19	5	ENZYME_LINKED_RECEPTOR_PROTEIN_SIGNALING_PATHWAY	5.03393e-08	CBL,CD3E,LCP2,PIK3R1,RAPGEF1	4.15299e-06
9	10	19	2	JAK_STAT_CASCADE	0.000341106	HGS,STAT5B	0.00889078
9	22	19	3	CELL_ACTIVATION	2.91076e-05	CD3D,CD3E,INS	0.00106419
9	19	19	2	POSITIVE_REGULATION_OF_IMMUNE_SYSTEM_PROCESS	0.00126662	CD3E,FYN	0.0259828
9	165	19	7	CELL_SURFACE_RECEPTOR_LINKED_SIGNAL_TRANSDUCTION_GO_0007166	1.92842e-07	CBL,CD3E,FYN,INS,LCP2,PIK3R1,RAPGEF1	1.31153e-05
9	22	19	2	POSITIVE_REGULATION_OF_MULTICELLULAR_ORGANISMAL_PROCESS	0.00169791	CD3E,FYN	0.0328084
9	21	19	3	LEUKOCYTE_ACTIVATION	2.51992e-05	CD3D,CD3E,INS	0.000946841
9	148	19	4	POST_TRANSLATIONAL_PROTEIN_MODIFICATION	0.000657924	CBL,FGR,PTPN22,TYK2	0.0152816
9	6	19	2	REGULATION_OF_CATABOLIC_PROCESS	0.000114874	HGS,INS	0.00355585
9	25	19	2	PROTEIN_CATABOLIC_PROCESS	0.00218815	HGS,INS	0.0404286
9	83	19	3	PROTEIN_KINASE_CASCADE	0.00149755	FYN,HGS,STAT5B	0.0296
9	187	19	4	BIOPOLYMER_MODIFICATION	0.00154518	CBL,FGR,PTPN22,TYK2	0.0302578
9	107	19	5	IMMUNE_SYSTEM_PROCESS	9.20378e-06	CD3D,CD3E,FYN,INS,LCP2	0.000401475
9	17	19	3	T_CELL_ACTIVATION	1.30089e-05	CD3D,CD3E,INS	0.000528574
9	185	19	4	PROTEIN_MODIFICATION_PROCESS	0.0014865	CBL,FGR,PTPN22,TYK2	0.0294429
9	20	19	3	LYMPHOCYTE_ACTIVATION	2.16516e-05	CD3D,CD3E,INS	0.000828305
9	98	19	3	PHOSPHORYLATION	0.0023898	FGR,PIK3R1,TYK2	0.0434769
9	21	19	2	REGULATION_OF_IMMUNE_SYSTEM_PROCESS	0.00154753	CD3E,FYN	0.0302726
9	30	19	5	TRANSMEMBRANE_RECEPTOR_PROTEIN_TYROSINE_KINASE_SIGNALING_PATHWAY	1.45361e-08	CBL,CD3E,LCP2,PIK3R1,RAPGEF1	1.43658e-06
9	188	19	4	INTRACELLULAR_SIGNALING_CASCADE	0.00157511	FYN,HGS,STAT5B,VAV3	0.0307171
