# Supplementary material for: Voting-Based Cancer Module Identification by Combining Topological and Data-Driven Properties
Source: PLoS One. 2013 Aug 5;8(8):e70498. doi: 10.1371/journal.pone.0070498 (PMC3734239; doi:10.1371/journal.pone.0070498)
Supplement: Table S12 — Summary of enrichment test results for GBM modules (Hierarchical clustering). (XLSX) [file pone.0070498.s021.xlsx]

## Sheet: S7-GBM GO Enrichment(VToD)
ModuleID	# of gene in function	# of gene in module	# of common gene	Description	p-value	Overlapped_gene	q-value
1	44	55	5	ENZYME_LINKED_RECEPTOR_PROTEIN_SIGNALING_PATHWAY	0.000115927	CEP57,EGFR,PDPK1,PXN,RPS6KA5	0.00708443
1	183	55	8	CELL_DEVELOPMENT	0.000786043	BRAF,CDK5,CEP57,NFKB1,PPP2R1A,RAF1,RELA,YWHAZ	0.0327217
1	189	55	8	CELL_SURFACE_RECEPTOR_LINKED_SIGNAL_TRANSDUCTION_GO_0007166	0.000961934	ABCA1,CEP57,EGFR,NUP85,PDPK1,PXN,RELA,RPS6KA5	0.0381203
1	131	55	7	PROGRAMMED_CELL_DEATH	0.000537859	BRAF,CDK5,NFKB1,PPP2R1A,RAF1,RELA,YWHAZ	0.024528
1	40	55	6	MICROTUBULE_BASED_PROCESS	4.51537e-06	APC,CENPJ,MAPRE1,PAFAH1B1,TUBGCP2,TUBGCP6	0.000467195
1	176	55	9	ORGANELLE_ORGANIZATION_AND_BIOGENESIS	0.000117127	ABCA1,APC,CENPJ,MAPRE1,PAFAH1B1,PDPK1,RPS6KA5,TUBGCP2,TUBGCP6	0.00713374
1	20	55	6	MICROTUBULE_CYTOSKELETON_ORGANIZATION_AND_BIOGENESIS	5.60032e-08	APC,CENPJ,MAPRE1,PAFAH1B1,TUBGCP2,TUBGCP6	1.15507e-05
1	20	55	4	DEPHOSPHORYLATION	6.19789e-05	PPP1CA,PPP2R1A,PTPN12,PTPN13	0.00415099
1	148	55	12	POST_TRANSLATIONAL_PROTEIN_MODIFICATION	5.70986e-08	BRAF,CSK,CSNK1A1,CSNK1D,EGFR,PDPK1,PPP1CA,PPP2R1A,PTPN12,PTPN13,RAF1,RPS6KA5	1.16443e-05
1	205	55	12	BIOPOLYMER_MODIFICATION	1.90845e-06	BRAF,CSK,CSNK1A1,CSNK1D,EGFR,PDPK1,PPP1CA,PPP2R1A,PTPN12,PTPN13,RAF1,RPS6KA5	0.000227884
1	37	55	4	ANTI_APOPTOSIS	0.000704385	BRAF,NFKB1,RELA,YWHAZ	0.0301879
1	87	55	7	CYTOSKELETON_ORGANIZATION_AND_BIOGENESIS	4.41875e-05	APC,CENPJ,MAPRE1,PAFAH1B1,PDPK1,TUBGCP2,TUBGCP6	0.00315749
1	199	55	12	PROTEIN_MODIFICATION_PROCESS	1.39913e-06	BRAF,CSK,CSNK1A1,CSNK1D,EGFR,PDPK1,PPP1CA,PPP2R1A,PTPN12,PTPN13,RAF1,RPS6KA5	0.000178832
1	92	55	8	PROTEIN_AMINO_ACID_PHOSPHORYLATION	6.85754e-06	BRAF,CSK,CSNK1A1,CSNK1D,EGFR,PDPK1,RAF1,RPS6KA5	0.000658542
1	104	55	8	PHOSPHORYLATION	1.68305e-05	BRAF,CSK,CSNK1A1,CSNK1D,EGFR,PDPK1,RAF1,RPS6KA5	0.00141423
1	110	55	6	REGULATION_OF_APOPTOSIS	0.0012186	BRAF,CDK5,NFKB1,PPP2R1A,RELA,YWHAZ	0.0459825
1	20	55	4	PROTEIN_AMINO_ACID_DEPHOSPHORYLATION	6.19789e-05	PPP1CA,PPP2R1A,PTPN12,PTPN13	0.00415099
1	27	55	5	TRANSMEMBRANE_RECEPTOR_PROTEIN_TYROSINE_KINASE_SIGNALING_PATHWAY	1.0302e-05	CEP57,EGFR,PDPK1,PXN,RPS6KA5	0.000907676
1	110	55	6	REGULATION_OF_PROGRAMMED_CELL_DEATH	0.0012186	BRAF,CDK5,NFKB1,PPP2R1A,RELA,YWHAZ	0.0459825
1	131	55	7	APOPTOSIS_GO	0.000537859	BRAF,CDK5,NFKB1,PPP2R1A,RAF1,RELA,YWHAZ	0.024528
1	7	55	3	MICROTUBULE_POLYMERIZATION_OR_DEPOLYMERIZATION	4.71088e-05	APC,CENPJ,MAPRE1	0.00329404
10	131	8	3	PROGRAMMED_CELL_DEATH	0.000960189	NFKB1,RELA,TOP2A	0.0381203
10	20	8	2	MICROTUBULE_CYTOSKELETON_ORGANIZATION_AND_BIOGENESIS	0.000447714	CLASP2,PAFAH1B1	0.0209974
10	132	8	3	REGULATION_OF_DEVELOPMENTAL_PROCESS	0.000981472	NFKB1,RELA,TOP2A	0.0387255
10	22	8	2	INFLAMMATORY_RESPONSE	0.000542967	NFKB1,RELA	0.0246989
10	110	8	3	REGULATION_OF_APOPTOSIS	0.000578763	NFKB1,RELA,TOP2A	0.0257464
10	110	8	3	REGULATION_OF_PROGRAMMED_CELL_DEATH	0.000578763	NFKB1,RELA,TOP2A	0.0257464
10	131	8	3	APOPTOSIS_GO	0.000960189	NFKB1,RELA,TOP2A	0.0381203
11	237	8	5	RNA_METABOLIC_PROCESS	1.33157e-05	SNRPG,GEMIN6,GEMIN7,PTBP1,YBX1	0.00113465
11	26	8	2	RIBONUCLEOPROTEIN_COMPLEX_BIOGENESIS_AND_ASSEMBLY	0.0007601	GEMIN6,GEMIN7	0.0320833
11	55	8	4	RNA_PROCESSING	1.01772e-06	SNRPG,GEMIN6,GEMIN7,PTBP1	0.000138884
11	22	8	3	MRNA_PROCESSING_GO_0006397	4.53038e-06	GEMIN6,GEMIN7,PTBP1	0.000467195
11	14	8	2	RNA_SPLICINGVIA_TRANSESTERIFICATION_REACTIONS	0.000216045	GEMIN6,GEMIN7	0.0115516
11	24	8	3	MRNA_METABOLIC_PROCESS	5.94182e-06	GEMIN6,GEMIN7,PTBP1	0.000586109
11	35	8	4	RNA_SPLICING	1.58885e-07	SNRPG,GEMIN6,GEMIN7,PTBP1	2.94262e-05
12	107	10	4	REGULATION_OF_BIOLOGICAL_QUALITY	4.2342e-05	HIF1A,RB1,SMAD4,TP53	0.00305725
12	237	10	6	RNA_METABOLIC_PROCESS	2.29141e-06	FOS,HIF1A,RB1,SMAD4,TGIF1,TP53	0.000269702
12	53	10	3	NEGATIVE_REGULATION_OF_NUCLEOBASENUCLEOSIDENUCLEOTIDE_AND_NUCLEIC_ACID_METABOLIC_PROCESS	0.000140009	RB1,SMAD4,TGIF1	0.00822383
12	76	10	3	NEGATIVE_REGULATION_OF_CELLULAR_METABOLIC_PROCESS	0.000406166	RB1,SMAD4,TGIF1	0.0196584
12	24	10	2	REGULATION_OF_HYDROLASE_ACTIVITY	0.00103052	EGFR,TP53	0.0399657
12	23	10	2	POSITIVE_REGULATION_OF_TRANSCRIPTIONDNA_DEPENDENT	0.000946225	HIF1A,TP53	0.0378282
12	183	10	4	CELL_DEVELOPMENT	0.000336478	HDAC1,MAPK1,RELA,TP53	0.01676
12	15	10	2	POSITIVE_REGULATION_OF_TRANSCRIPTION_FROM_RNA_POLYMERASE_II_PROMOTER	0.000397975	HIF1A,TP53	0.0193653
12	121	10	4	REGULATION_OF_MOLECULAR_FUNCTION	6.847e-05	EGFR,RB1,RELA,TP53	0.00450176
12	174	10	6	TRANSCRIPTION_DNA_DEPENDENT	3.70245e-07	FOS,HIF1A,RB1,SMAD4,TGIF1,TP53	5.84343e-05
12	131	10	4	PROGRAMMED_CELL_DEATH	9.32323e-05	HDAC1,MAPK1,RELA,TP53	0.00591596
12	18	10	3	REGULATION_OF_GROWTH	5.13329e-06	RB1,SMAD4,TP53	0.00052638
12	24	10	2	POSITIVE_REGULATION_OF_RNA_METABOLIC_PROCESS	0.00103052	HIF1A,TP53	0.0399657
12	29	10	3	NEGATIVE_REGULATION_OF_TRANSCRIPTION_DNA_DEPENDENT	2.26204e-05	RB1,SMAD4,TGIF1	0.0018007
12	194	10	6	NEGATIVE_REGULATION_OF_CELLULAR_PROCESS	7.05421e-07	HDAC1,RB1,RELA,SMAD4,TGIF1,TP53	0.000100814
12	132	10	4	REGULATION_OF_DEVELOPMENTAL_PROCESS	9.60228e-05	HDAC1,MAPK1,RELA,TP53	0.0060305
12	14	10	3	NEGATIVE_REGULATION_OF_GROWTH	2.30324e-06	RB1,SMAD4,TP53	0.000269702
12	174	10	6	RNA_BIOSYNTHETIC_PROCESS	3.70245e-07	FOS,HIF1A,RB1,SMAD4,TGIF1,TP53	5.84343e-05
12	20	10	2	CYTOKINE_PRODUCTION	0.000714169	HIF1A,SMAD4	0.0304276
12	17	10	2	POSITIVE_REGULATION_OF_HYDROLASE_ACTIVITY	0.000513757	EGFR,TP53	0.0236068
12	84	10	5	REGULATION_OF_TRANSCRIPTION_FROM_RNA_POLYMERASE_II_PROMOTER	3.30698e-07	FOS,HIF1A,RB1,TGIF1,TP53	5.39956e-05
12	22	10	2	INFLAMMATORY_RESPONSE	0.000865387	FOS,RELA	0.0352961
12	134	10	5	RESPONSE_TO_STRESS	3.3914e-06	FOS,HIF1A,RELA,SMAD4,TP53	0.000373054
12	228	10	8	REGULATION_OF_CELLULAR_METABOLIC_PROCESS	9.11057e-10	EGFR,FOS,HIF1A,RB1,RELA,SMAD4,TGIF1,TP53	2.9528e-07
12	184	10	7	REGULATION_OF_GENE_EXPRESSION	1.13204e-08	FOS,HIF1A,RB1,RELA,SMAD4,TGIF1,TP53	2.73954e-06
12	21	10	3	GROWTH	8.33023e-06	RB1,SMAD4,TP53	0.000763604
12	57	10	3	POSITIVE_REGULATION_OF_METABOLIC_PROCESS	0.000173852	EGFR,HIF1A,TP53	0.00982995
12	9	10	2	REGULATION_OF_CYTOKINE_PRODUCTION	0.000137818	HIF1A,SMAD4	0.00812142
12	122	10	6	REGULATION_OF_TRANSCRIPTIONDNA_DEPENDENT	4.42907e-08	FOS,HIF1A,RB1,SMAD4,TGIF1,TP53	9.56995e-06
12	44	10	3	NEGATIVE_REGULATION_OF_TRANSCRIPTION	8.02072e-05	RB1,SMAD4,TGIF1	0.00518064
12	20	10	2	NEGATIVE_REGULATION_OF_TRANSCRIPTION_FROM_RNA_POLYMERASE_II_PROMOTER	0.000714169	RB1,TGIF1	0.0304276
12	104	10	3	REGULATION_OF_CATALYTIC_ACTIVITY	0.0010094	EGFR,RB1,TP53	0.0394268
12	29	10	3	NEGATIVE_REGULATION_OF_RNA_METABOLIC_PROCESS	2.26204e-05	RB1,SMAD4,TGIF1	0.0018007
12	205	10	7	TRANSCRIPTION	2.4082e-08	FOS,HIF1A,RB1,RELA,SMAD4,TGIF1,TP53	5.4636e-06
12	55	10	3	POSITIVE_REGULATION_OF_CELLULAR_METABOLIC_PROCESS	0.000156337	EGFR,HIF1A,TP53	0.0090946
12	200	10	5	POSITIVE_REGULATION_OF_BIOLOGICAL_PROCESS	2.39936e-05	EGFR,HIF1A,MAPK1,RELA,TP53	0.00188521
12	66	10	4	RESPONSE_TO_EXTERNAL_STIMULUS	6.22895e-06	FOS,MAPK1,RELA,TP53	0.00061111
12	78	10	3	NEGATIVE_REGULATION_OF_METABOLIC_PROCESS	0.000438241	RB1,SMAD4,TGIF1	0.0207348
12	232	10	8	REGULATION_OF_METABOLIC_PROCESS	1.0475e-09	EGFR,FOS,HIF1A,RB1,RELA,SMAD4,TGIF1,TP53	3.33546e-07
12	167	10	7	REGULATION_OF_NUCLEOBASENUCLEOSIDENUCLEOTIDE_AND_NUCLEIC_ACID_METABOLIC_PROCESS	5.73781e-09	FOS,HIF1A,RB1,RELA,SMAD4,TGIF1,TP53	1.48773e-06
12	123	10	6	REGULATION_OF_RNA_METABOLIC_PROCESS	4.65224e-08	FOS,HIF1A,RB1,SMAD4,TGIF1,TP53	9.81839e-06
12	190	10	5	POSITIVE_REGULATION_OF_CELLULAR_PROCESS	1.87176e-05	EGFR,HIF1A,MAPK1,RELA,TP53	0.0015442
12	128	10	5	TRANSCRIPTION_FROM_RNA_POLYMERASE_II_PROMOTER	2.70476e-06	FOS,HIF1A,RB1,TGIF1,TP53	0.000310705
12	199	10	6	NEGATIVE_REGULATION_OF_BIOLOGICAL_PROCESS	8.19855e-07	HDAC1,RB1,RELA,SMAD4,TGIF1,TP53	0.000114464
12	110	10	4	REGULATION_OF_APOPTOSIS	4.71874e-05	HDAC1,MAPK1,RELA,TP53	0.00329404
12	110	10	4	REGULATION_OF_PROGRAMMED_CELL_DEATH	4.71874e-05	HDAC1,MAPK1,RELA,TP53	0.00329404
12	151	10	7	REGULATION_OF_TRANSCRIPTION	2.82548e-09	FOS,HIF1A,RB1,RELA,SMAD4,TGIF1,TP53	8.14007e-07
12	27	10	2	POSITIVE_REGULATION_OF_TRANSCRIPTION	0.00130401	HIF1A,TP53	0.0484996
12	131	10	4	APOPTOSIS_GO	9.32323e-05	HDAC1,MAPK1,RELA,TP53	0.00591596
12	10	10	2	RESPONSE_TO_HYPOXIA	0.000171986	HIF1A,SMAD4	0.00975483
12	16	10	3	REGULATION_OF_CELL_GROWTH	3.53314e-06	RB1,SMAD4,TP53	0.000377215
14	237	4	3	RNA_METABOLIC_PROCESS	0.000446709	GEMIN7,LSM5,PTBP1	0.0209974
14	55	4	3	RNA_PROCESSING	5.5621e-06	GEMIN7,LSM5,PTBP1	0.000557746
14	22	4	3	MRNA_PROCESSING_GO_0006397	3.28757e-07	GEMIN7,LSM5,PTBP1	5.39956e-05
14	24	4	3	MRNA_METABOLIC_PROCESS	4.319e-07	GEMIN7,LSM5,PTBP1	6.64321e-05
14	35	4	2	RNA_SPLICING	0.000303071	GEMIN7,PTBP1	0.0154515
15	13	27	4	MITOTIC_CELL_CYCLE_CHECKPOINT	5.34642e-07	BUB1B,KNTC1,MAD2L1,ZWINT	7.9539e-05
15	8	27	2	CYTOKINESIS	0.00081988	PRC1,RACGAP1	0.033667
15	44	27	10	M_PHASE	1.00189e-14	BUB1B,ANAPC10,ANAPC11,KIF11,KIF2C,KNTC1,MAD2L1,UBE2C,ZWINT,SMC4	7.57679e-12
15	40	27	4	MICROTUBULE_BASED_PROCESS	6.00171e-05	KIF11,KIF2C,PRC1,KIF23	0.00404948
15	176	27	8	ORGANELLE_ORGANIZATION_AND_BIOGENESIS	3.04837e-06	KIF11,KIF2C,MIS12,PRC1,ZWINT,KIF23,RACGAP1,SMC4	0.000343652
15	10	27	2	CELLULAR_PROTEIN_CATABOLIC_PROCESS	0.00130401	ANAPC10,UBE2C	0.0484996
15	19	27	5	REGULATION_OF_MITOSIS	4.065e-08	BUB1B,KNTC1,MAD2L1,UBE2C,ZWINT	8.88913e-06
15	20	27	4	MICROTUBULE_CYTOSKELETON_ORGANIZATION_AND_BIOGENESIS	3.5032e-06	KIF11,KIF2C,PRC1,KIF23	0.000377215
15	78	27	14	CELL_CYCLE_PROCESS	4.1822e-19	BUB1B,ANAPC10,ANAPC11,CENPF,KIF11,KIF2C,KNTC1,MAD2L1,PRC1,UBE2C,ZWINT,KIF23,RACGAP1,SMC4	8.4341e-16
15	8	27	2	MITOTIC_SISTER_CHROMATID_SEGREGATION	0.00081988	ZWINT,SMC4	0.033667
15	61	27	13	MITOTIC_CELL_CYCLE	9.5291e-19	BUB1B,ANAPC10,ANAPC11,CENPF,KIF11,KIF2C,KNTC1,MAD2L1,PRC1,UBE2C,ZWINT,KIF23,SMC4	1.72953e-15
15	68	27	11	CELL_CYCLE_PHASE	2.03894e-14	BUB1B,ANAPC10,ANAPC11,CENPF,KIF11,KIF2C,KNTC1,MAD2L1,UBE2C,ZWINT,SMC4	1.42334e-11
15	22	27	4	CELL_CYCLE_CHECKPOINT_GO_0000075	5.23858e-06	BUB1B,KNTC1,MAD2L1,ZWINT	0.000534159
15	16	27	4	CHROMOSOME_SEGREGATION	1.34147e-06	CENPF,MIS12,ZWINT,SMC4	0.000173912
15	8	27	2	CELL_DIVISION	0.00081988	PRC1,RACGAP1	0.033667
15	33	27	10	MITOSIS	3.88676e-16	BUB1B,ANAPC10,ANAPC11,KIF11,KIF2C,KNTC1,MAD2L1,UBE2C,ZWINT,SMC4	4.14969e-13
15	114	27	14	CELL_CYCLE_GO_0007049	1.15659e-16	BUB1B,ANAPC10,ANAPC11,CENPF,KIF11,KIF2C,KNTC1,MAD2L1,PRC1,UBE2C,ZWINT,KIF23,RACGAP1,SMC4	1.39947e-13
15	8	27	2	SISTER_CHROMATID_SEGREGATION	0.00081988	ZWINT,SMC4	0.033667
15	87	27	5	CYTOSKELETON_ORGANIZATION_AND_BIOGENESIS	9.43195e-05	KIF11,KIF2C,PRC1,KIF23,RACGAP1	0.00594409
15	66	27	5	REGULATION_OF_CELL_CYCLE	2.51513e-05	BUB1B,KNTC1,MAD2L1,UBE2C,ZWINT	0.00193491
15	34	27	10	M_PHASE_OF_MITOTIC_CELL_CYCLE	5.48669e-16	BUB1B,ANAPC10,ANAPC11,KIF11,KIF2C,KNTC1,MAD2L1,UBE2C,ZWINT,SMC4	5.24123e-13
16	9	9	3	NUCLEOBASENUCLEOSIDENUCLEOTIDE_AND_NUCLEIC_ACID_TRANSPORT	3.75249e-07	RAE1,NCBP2,NUP160	5.87135e-05
16	101	9	4	INTRACELLULAR_TRANSPORT	2.06706e-05	NUP205,RAE1,NCBP2,NUP160	0.00167487
16	130	9	4	ESTABLISHMENT_OF_CELLULAR_LOCALIZATION	5.57608e-05	NUP205,RAE1,NCBP2,NUP160	0.00386282
16	32	9	4	NUCLEAR_TRANSPORT	1.95762e-07	NUP205,RAE1,NCBP2,NUP160	3.5179e-05
16	13	9	3	NUCLEAR_EXPORT	1.27127e-06	RAE1,NCBP2,NUP160	0.000165997
16	80	9	4	MACROMOLECULE_LOCALIZATION	8.18686e-06	NUP205,RAE1,NCBP2,NUP160	0.00075812
16	8	9	3	RNA_EXPORT_FROM_NUCLEUS	2.50479e-07	RAE1,NCBP2,NUP160	4.37134e-05
16	134	9	4	CELLULAR_LOCALIZATION	6.27669e-05	NUP205,RAE1,NCBP2,NUP160	0.00417296
16	32	9	4	NUCLEOCYTOPLASMIC_TRANSPORT	1.95762e-07	NUP205,RAE1,NCBP2,NUP160	3.5179e-05
17	9	11	2	POSITIVE_REGULATION_OF_PHOSPHATE_METABOLIC_PROCESS	0.000168199	EGFR,LYN	0.00956994
17	6	11	2	JAK_STAT_CASCADE	7.04776e-05	LYN,STAT3	0.00460133
17	8	11	2	POSITIVE_REGULATION_OF_PHOSPHORYLATION	0.000131067	EGFR,LYN	0.00785104
17	9	11	2	REGULATION_OF_PROTEIN_AMINO_ACID_PHOSPHORYLATION	0.000168199	EGFR,LYN	0.00956994
17	14	11	2	REGULATION_OF_PROTEIN_MODIFICATION_PROCESS	0.000421208	EGFR,LYN	0.0201182
17	50	11	3	DEFENSE_RESPONSE	0.000160201	ITGB1,NFKB1,TNFRSF1A	0.00928961
17	63	11	3	REGULATION_OF_SIGNAL_TRANSDUCTION	0.000317566	LYN,SHC1,TNFRSF1A	0.0158783
17	19	11	2	REGULATION_OF_PHOSPHORYLATION	0.000784116	EGFR,LYN	0.0327166
17	16	11	2	POSITIVE_REGULATION_OF_MAP_KINASE_ACTIVITY	0.000553361	EGFR,SHC1	0.0250461
17	22	11	2	INFLAMMATORY_RESPONSE	0.0010533	NFKB1,TNFRSF1A	0.040762
17	228	11	4	REGULATION_OF_CELLULAR_METABOLIC_PROCESS	0.0011532	EGFR,LYN,STAT3,TNFRSF1A	0.0439718
17	148	11	5	POST_TRANSLATIONAL_PROTEIN_MODIFICATION	9.83862e-06	JAK2,EGFR,LYN,RAF1,MAPKAPK2	0.000888413
17	57	11	3	POSITIVE_REGULATION_OF_METABOLIC_PROCESS	0.000236363	EGFR,LYN,TNFRSF1A	0.0124709
17	97	11	5	PROTEIN_KINASE_CASCADE	1.22447e-06	LYN,SHC1,STAT3,TNFRSF1A,MAPKAPK2	0.00016222
17	9	11	2	EPIDERMAL_GROWTH_FACTOR_RECEPTOR_SIGNALING_PATHWAY	0.000168199	EGFR,SHC1	0.00956994
17	205	11	5	BIOPOLYMER_MODIFICATION	4.75009e-05	JAK2,EGFR,LYN,RAF1,MAPKAPK2	0.00330322
17	24	11	2	CELL_CELL_ADHESION	0.00125377	EGFR,ITGB1	0.0469194
17	7	11	2	PEPTIDYL_TYROSINE_PHOSPHORYLATION	9.84843e-05	EGFR,LYN	0.00614258
17	17	11	2	PEPTIDYL_AMINO_ACID_MODIFICATION	0.000625968	EGFR,LYN	0.027576
17	8	11	2	PEPTIDYL_TYROSINE_MODIFICATION	0.000131067	EGFR,LYN	0.00785104
17	55	11	3	POSITIVE_REGULATION_OF_CELLULAR_METABOLIC_PROCESS	0.00021264	EGFR,LYN,TNFRSF1A	0.0114785
17	232	11	4	REGULATION_OF_METABOLIC_PROCESS	0.00122932	EGFR,LYN,STAT3,TNFRSF1A	0.0461949
17	199	11	5	PROTEIN_MODIFICATION_PROCESS	4.12037e-05	JAK2,EGFR,LYN,RAF1,MAPKAPK2	0.0030034
17	92	11	5	PROTEIN_AMINO_ACID_PHOSPHORYLATION	9.40316e-07	JAK2,EGFR,LYN,RAF1,MAPKAPK2	0.00013028
17	104	11	5	PHOSPHORYLATION	1.7318e-06	JAK2,EGFR,LYN,RAF1,MAPKAPK2	0.000209548
17	214	11	7	INTRACELLULAR_SIGNALING_CASCADE	8.54892e-08	JAK2,EGFR,LYN,SHC1,STAT3,TNFRSF1A,MAPKAPK2	1.68655e-05
19	92	69	8	DNA_METABOLIC_PROCESS	3.67022e-05	ERCC5,RPA1,SMC1A,TP53,UPF1,ERCC8,ERCC1,ERCC2	0.00272931
19	237	69	35	RNA_METABOLIC_PROCESS	1.66946e-28	POLR2E,CSTF1,CSTF3,DDX23,ELL,GTF3A,HNRNPC,ILF3,JUND,LSM4,MYC,NCBP1,NCBP2,POLR1D,POLR2D,POLR2F,POLR2G,POLR2J,SF3A2,SF3B4,SNRPB,SNRPB2,SNRPD3,SNRPF,SNRPG,SUPT16H,TCEB3,TP53,U2AF1,UPF1,YBX1,ZNF143,GTF2E2,PTBP1,ERCC2	1.51503e-24
19	42	69	8	DNA_REPAIR	8.87623e-08	ERCC5,RPA1,SMC1A,TP53,UPF1,ERCC8,ERCC1,ERCC2	1.7323e-05
19	60	69	8	RESPONSE_TO_ENDOGENOUS_STIMULUS	1.52629e-06	ERCC5,RPA1,SMC1A,TP53,UPF1,ERCC8,ERCC1,ERCC2	0.000192376
19	9	69	3	NUCLEOBASENUCLEOSIDENUCLEOTIDE_AND_NUCLEIC_ACID_TRANSPORT	0.000217075	HNRNPA2B1,NCBP2,UPF1	0.0115516
19	174	69	18	TRANSCRIPTION_DNA_DEPENDENT	1.42213e-11	POLR2E,ELL,GTF3A,ILF3,JUND,MYC,POLR1D,POLR2D,POLR2F,POLR2G,POLR2J,SUPT16H,TCEB3,TP53,YBX1,ZNF143,GTF2E2,ERCC2	6.29553e-09
19	32	69	4	POSITIVE_REGULATION_OF_NUCLEOBASENUCLEOSIDENUCLEOTIDE_AND_NUCLEIC_ACID_METABOLIC_PROCESS	0.00094431	ILF3,NCBP1,TP53,ERCC2	0.0378282
19	24	69	4	POSITIVE_REGULATION_OF_RNA_METABOLIC_PROCESS	0.000311243	ILF3,NCBP1,TP53,ERCC2	0.0157111
19	13	69	3	RESPONSE_TO_LIGHT_STIMULUS	0.000699355	ERCC5,ERCC8,ERCC2	0.0301503
19	174	69	18	RNA_BIOSYNTHETIC_PROCESS	1.42213e-11	POLR2E,ELL,GTF3A,ILF3,JUND,MYC,POLR1D,POLR2D,POLR2F,POLR2G,POLR2J,SUPT16H,TCEB3,TP53,YBX1,ZNF143,GTF2E2,ERCC2	6.29553e-09
19	84	69	6	REGULATION_OF_TRANSCRIPTION_FROM_RNA_POLYMERASE_II_PROMOTER	0.000995086	JUND,MYC,TCEB3,TP53,ZNF143,ERCC2	0.0391775
19	134	69	8	RESPONSE_TO_STRESS	0.000475121	ERCC5,RPA1,SMC1A,TP53,UPF1,ERCC8,ERCC1,ERCC2	0.0219986
19	228	69	10	REGULATION_OF_CELLULAR_METABOLIC_PROCESS	0.00100238	ILF3,JUND,MYC,NCBP1,TCEB3,TP53,UPF1,ZNF143,ERCC1,ERCC2	0.0393792
19	55	69	17	RNA_PROCESSING	2.39539e-19	CSTF1,CSTF3,DDX23,HNRNPC,LSM4,NCBP1,NCBP2,SF3A2,SF3B4,SNRPB,SNRPB2,SNRPD3,SNRPF,SNRPG,U2AF1,UPF1,PTBP1	5.43454e-16
19	11	69	3	DNA_CATABOLIC_PROCESS	0.00041478	ERCC5,ERCC1,ERCC2	0.019916
19	12	69	3	RESPONSE_TO_OXIDATIVE_STRESS	0.000545451	ERCC8,ERCC1,ERCC2	0.0247498
19	24	69	4	RESPONSE_TO_ABIOTIC_STIMULUS	0.000311243	ERCC5,SMC1A,ERCC8,ERCC2	0.0157111
19	122	69	7	REGULATION_OF_TRANSCRIPTIONDNA_DEPENDENT	0.00133678	ILF3,JUND,MYC,TCEB3,TP53,ZNF143,ERCC2	0.0495154
19	22	69	5	MRNA_PROCESSING_GO_0006397	1.08814e-05	CSTF1,CSTF3,NCBP1,SF3A2,PTBP1	0.000949507
19	8	69	5	NUCLEOTIDE_EXCISION_REPAIR	2.79164e-08	ERCC5,TP53,ERCC8,ERCC1,ERCC2	6.25534e-06
19	205	69	18	TRANSCRIPTION	2.22414e-10	POLR2E,ELL,GTF3A,ILF3,JUND,MYC,POLR1D,POLR2D,POLR2F,POLR2G,POLR2J,SUPT16H,TCEB3,TP53,YBX1,ZNF143,GTF2E2,ERCC2	7.91532e-08
19	9	69	3	RESPONSE_TO_UV	0.000217075	ERCC5,ERCC8,ERCC2	0.0115516
19	16	69	4	RESPONSE_TO_RADIATION	5.94506e-05	ERCC5,SMC1A,ERCC8,ERCC2	0.00403669
19	232	69	10	REGULATION_OF_METABOLIC_PROCESS	0.00113663	ILF3,JUND,MYC,NCBP1,TCEB3,TP53,UPF1,ZNF143,ERCC1,ERCC2	0.0435229
19	167	69	9	REGULATION_OF_NUCLEOBASENUCLEOSIDENUCLEOTIDE_AND_NUCLEIC_ACID_METABOLIC_PROCESS	0.000438686	ILF3,JUND,MYC,NCBP1,TCEB3,TP53,ZNF143,ERCC1,ERCC2	0.0207348
19	24	69	5	MRNA_METABOLIC_PROCESS	1.70976e-05	CSTF1,CSTF3,NCBP1,SF3A2,PTBP1	0.00143005
19	35	69	14	RNA_SPLICING	6.82685e-18	DDX23,HNRNPC,LSM4,NCBP1,NCBP2,SF3A2,SF3B4,SNRPB,SNRPB2,SNRPD3,SNRPF,SNRPG,U2AF1,PTBP1	1.03256e-14
19	123	69	8	REGULATION_OF_RNA_METABOLIC_PROCESS	0.000271183	ILF3,JUND,MYC,NCBP1,TCEB3,TP53,ZNF143,ERCC2	0.0141457
19	128	69	15	TRANSCRIPTION_FROM_RNA_POLYMERASE_II_PROMOTER	1.55737e-10	POLR2E,ELL,JUND,MYC,POLR2D,POLR2F,POLR2G,POLR2J,SUPT16H,TCEB3,TP53,YBX1,ZNF143,GTF2E2,ERCC2	5.88881e-08
19	53	69	8	RESPONSE_TO_DNA_DAMAGE_STIMULUS	5.78619e-07	ERCC5,RPA1,SMC1A,TP53,UPF1,ERCC8,ERCC1,ERCC2	8.53816e-05
2	92	48	14	DNA_METABOLIC_PROCESS	8.43281e-14	TP53,APEX1,BRCA1,BRCA2,CDK2,CHEK1,CSNK1D,HMGB1,KPNA2,POLA1,RAD51,TEP1,TOP2A,UBE2A	5.27778e-11
2	237	48	11	RNA_METABOLIC_PROCESS	1.22488e-05	TP53,APEX1,BRCA1,DAXX,HIF1A,HMGB1,MDM2,MDM4,PTTG1,SP3,TAF1A	0.00104866
2	42	48	9	DNA_REPAIR	1.48438e-10	TP53,APEX1,BRCA1,BRCA2,CSNK1D,HMGB1,POLA1,RAD51,UBE2A	5.73223e-08
2	53	48	6	NEGATIVE_REGULATION_OF_NUCLEOBASENUCLEOSIDENUCLEOTIDE_AND_NUCLEIC_ACID_METABOLIC_PROCESS	1.0715e-05	BRCA1,DAXX,HMGB1,MDM2,MDM4,PHB	0.000939504
2	76	48	7	NEGATIVE_REGULATION_OF_CELLULAR_METABOLIC_PROCESS	7.4294e-06	BRCA1,CDKN1A,DAXX,HMGB1,MDM2,MDM4,PHB	0.000709703
2	183	48	16	CELL_DEVELOPMENT	7.02351e-12	TP53,ACTA1,BARD1,BRCA1,CDKN1A,DAXX,HDAC1,HDAC3,HMGB1,MAPK1,MDM4,NPM1,PHB,TOP2A,WRN,YWHAZ	3.26863e-09
2	50	48	6	NEGATIVE_REGULATION_OF_APOPTOSIS	7.61611e-06	BARD1,HDAC1,HDAC3,HMGB1,NPM1,YWHAZ	0.00071996
2	99	48	7	MACROMOLECULAR_COMPLEX_ASSEMBLY	4.14178e-05	TP53,CDC42,HMGB1,MDM2,MDM4,NPM1,RAD51	0.00300693
2	121	48	6	REGULATION_OF_MOLECULAR_FUNCTION	0.000978636	TP53,APEX1,CHEK1,DAXX,NPM1,TRAF6	0.0386977
2	60	48	10	RESPONSE_TO_ENDOGENOUS_STIMULUS	1.78784e-10	TP53,APEX1,BRCA1,BRCA2,CHEK1,CSNK1D,HMGB1,POLA1,RAD51,UBE2A	6.51723e-08
2	174	48	11	TRANSCRIPTION_DNA_DEPENDENT	6.22707e-07	TP53,APEX1,BRCA1,DAXX,HIF1A,HMGB1,MDM2,MDM4,PTTG1,SP3,TAF1A	9.04171e-05
2	44	48	4	M_PHASE	0.000812801	CHEK1,KPNA2,PIN1,RAD51	0.033667
2	131	48	15	PROGRAMMED_CELL_DEATH	7.03324e-13	TP53,BARD1,BRCA1,CDKN1A,DAXX,HDAC1,HDAC3,HMGB1,MAPK1,MDM4,NPM1,PHB,TOP2A,WRN,YWHAZ	3.86828e-10
2	176	48	12	ORGANELLE_ORGANIZATION_AND_BIOGENESIS	7.69946e-08	TP53,ACTA1,BRCA2,CDC42,HDAC1,HDAC3,HMGB1,KPNA2,NPM1,PHB,TEP1,TOP2A	1.55272e-05
2	29	48	4	NEGATIVE_REGULATION_OF_TRANSCRIPTION_DNA_DEPENDENT	0.000163344	DAXX,HMGB1,MDM2,MDM4	0.00938194
2	29	48	4	INTERPHASE	0.000163344	CDK2,CDKN1A,KPNA2,POLA1	0.00938194
2	78	48	10	CELL_CYCLE_PROCESS	2.5824e-09	BRCA2,CDK2,CDKN1A,CHEK1,KPNA2,MDM4,NPM1,PIN1,POLA1,RAD51	7.55977e-07
2	194	48	17	NEGATIVE_REGULATION_OF_CELLULAR_PROCESS	1.2557e-12	TP53,BARD1,BRCA1,BRCA2,CDC42,CDKN1A,CHEK1,DAXX,HDAC1,HDAC3,HMGB1,ING1,MDM2,MDM4,NPM1,PHB,YWHAZ	6.15972e-10
2	15	48	3	REGULATION_OF_DNA_METABOLIC_PROCESS	0.00037671	CDK2,KPNA2,RAD51	0.0184293
2	132	48	15	REGULATION_OF_DEVELOPMENTAL_PROCESS	7.87911e-13	TP53,BARD1,BRCA1,CDC42,CDKN1A,DAXX,HDAC1,HDAC3,HMGB1,MAPK1,NPM1,PHB,TOP2A,WRN,YWHAZ	4.20605e-10
2	174	48	11	RNA_BIOSYNTHETIC_PROCESS	6.22707e-07	TP53,APEX1,BRCA1,DAXX,HIF1A,HMGB1,MDM2,MDM4,PTTG1,SP3,TAF1A	9.04171e-05
2	61	48	5	MITOTIC_CELL_CYCLE	0.000283824	CDK2,CDKN1A,KPNA2,PIN1,POLA1	0.0146347
2	68	48	7	CELL_CYCLE_PHASE	3.53111e-06	CDK2,CDKN1A,CHEK1,KPNA2,PIN1,POLA1,RAD51	0.000377215
2	84	48	6	REGULATION_OF_TRANSCRIPTION_FROM_RNA_POLYMERASE_II_PROMOTER	0.000144083	TP53,BRCA1,HIF1A,HMGB1,MDM2,MDM4	0.00843583
2	134	48	13	RESPONSE_TO_STRESS	2.59498e-10	TP53,APEX1,BRCA1,BRCA2,CHEK1,CSNK1D,HIF1A,HMGB1,MAPK9,NPM1,POLA1,RAD51,UBE2A	8.88658e-08
2	228	48	15	REGULATION_OF_CELLULAR_METABOLIC_PROCESS	2.06001e-09	TP53,BARD1,BRCA1,CDK2,CDKN1A,DAXX,HIF1A,HMGB1,KPNA2,MDM2,MDM4,NPM1,PHB,RAD51,SP3	6.12937e-07
2	184	48	10	REGULATION_OF_GENE_EXPRESSION	8.28077e-06	TP53,BRCA1,DAXX,HIF1A,HMGB1,MDM2,MDM4,NPM1,PHB,SP3	0.000762924
2	70	48	8	POSITIVE_REGULATION_OF_DEVELOPMENTAL_PROCESS	2.94118e-07	TP53,BARD1,BRCA1,CDC42,CDKN1A,DAXX,MAPK1,TOP2A	4.94282e-05
2	148	48	9	POST_TRANSLATIONAL_PROTEIN_MODIFICATION	1.01331e-05	BRCA1,CSNK1A1,CSNK1D,CSNK2A1,MAPK3,MDM2,PHB,PPP1CA,TRAF6	0.000905989
2	105	48	8	CELLULAR_COMPONENT_ASSEMBLY	6.45467e-06	TP53,ACTA1,CDC42,HMGB1,MDM2,MDM4,NPM1,RAD51	0.000629851
2	15	48	3	PROTEIN_MODIFICATION_BY_SMALL_PROTEIN_CONJUGATION	0.00037671	BRCA1,MDM2,TRAF6	0.0184293
2	15	48	3	PROTEIN_UBIQUITINATION	0.00037671	BRCA1,MDM2,TRAF6	0.0184293
2	15	48	3	PROTEIN_CATABOLIC_PROCESS	0.00037671	MDM2,MDM4,UBE2A	0.0184293
2	122	48	8	REGULATION_OF_TRANSCRIPTIONDNA_DEPENDENT	1.92812e-05	TP53,BRCA1,DAXX,HIF1A,HMGB1,MDM2,MDM4,SP3	0.00158343
2	205	48	9	BIOPOLYMER_MODIFICATION	0.000126132	BRCA1,CSNK1A1,CSNK1D,CSNK2A1,MAPK3,MDM2,PHB,PPP1CA,TRAF6	0.00763099
2	44	48	6	NEGATIVE_REGULATION_OF_TRANSCRIPTION	3.56747e-06	BRCA1,DAXX,HMGB1,MDM2,MDM4,PHB	0.000378653
2	51	48	6	NEGATIVE_REGULATION_OF_CELL_PROLIFERATION	8.55561e-06	BRCA2,CHEK1,ING1,MDM2,MDM4,NPM1	0.000780323
2	12	48	3	DNA_DAMAGE_RESPONSESIGNAL_TRANSDUCTION	0.000187357	TP53,BRCA1,CHEK1	0.0104311
2	20	48	3	NEGATIVE_REGULATION_OF_TRANSCRIPTION_FROM_RNA_POLYMERASE_II_PROMOTER	0.000900458	HMGB1,MDM2,MDM4	0.0364806
2	37	48	5	ANTI_APOPTOSIS	2.58414e-05	HDAC1,HDAC3,HMGB1,NPM1,YWHAZ	0.00197068
2	61	48	5	PROTEIN_COMPLEX_ASSEMBLY	0.000283824	TP53,CDC42,MDM2,MDM4,RAD51	0.0146347
2	7	48	3	DOUBLE_STRAND_BREAK_REPAIR	3.12405e-05	BRCA1,POLA1,RAD51	0.00234304
2	160	48	11	CELL_PROLIFERATION_GO_0008283	2.68873e-07	TP53,BRCA1,BRCA2,CDK2,CDKN1A,CHEK1,ING1,MDM2,MDM4,NPM1,POLA1	4.63719e-05
2	29	48	4	NEGATIVE_REGULATION_OF_RNA_METABOLIC_PROCESS	0.000163344	DAXX,HMGB1,MDM2,MDM4	0.00938194
2	14	48	6	DNA_RECOMBINATION	1.9763e-09	BRCA1,CHEK1,HMGB1,KPNA2,RAD51,TEP1	6.07963e-07
2	205	48	13	TRANSCRIPTION	4.72104e-08	TP53,APEX1,BRCA1,DAXX,HIF1A,HMGB1,MDM2,MDM4,NPM1,PHB,PTTG1,SP3,TAF1A	9.84907e-06
2	200	48	12	POSITIVE_REGULATION_OF_BIOLOGICAL_PROCESS	3.10279e-07	TP53,BARD1,BRCA1,CDC42,CDK2,CDKN1A,DAXX,HIF1A,MAPK1,RAD51,TOP2A,TRAF6	5.16657e-05
2	78	48	8	NEGATIVE_REGULATION_OF_METABOLIC_PROCESS	6.82687e-07	BRCA1,CDC42,CDKN1A,DAXX,HMGB1,MDM2,MDM4,PHB	9.83394e-05
2	232	48	16	REGULATION_OF_METABOLIC_PROCESS	2.57283e-10	TP53,BARD1,BRCA1,CDC42,CDK2,CDKN1A,DAXX,HIF1A,HMGB1,KPNA2,MDM2,MDM4,NPM1,PHB,RAD51,SP3	8.88658e-08
2	114	48	11	CELL_CYCLE_GO_0007049	8.03508e-09	TP53,BRCA2,CDK2,CDKN1A,CHEK1,KPNA2,MDM4,NPM1,PIN1,POLA1,RAD51	1.99776e-06
2	167	48	13	REGULATION_OF_NUCLEOBASENUCLEOSIDENUCLEOTIDE_AND_NUCLEIC_ACID_METABOLIC_PROCESS	4.00163e-09	TP53,BRCA1,CDK2,DAXX,HIF1A,HMGB1,KPNA2,MDM2,MDM4,NPM1,PHB,RAD51,SP3	1.10931e-06
2	199	48	9	PROTEIN_MODIFICATION_PROCESS	0.000101029	BRCA1,CSNK1A1,CSNK1D,CSNK2A1,MAPK3,MDM2,PHB,PPP1CA,TRAF6	0.00625828
2	43	48	6	CHROMOSOME_ORGANIZATION_AND_BIOGENESIS	3.10832e-06	HDAC1,HDAC3,HMGB1,PHB,TEP1,TOP2A	0.000347037
2	123	48	8	REGULATION_OF_RNA_METABOLIC_PROCESS	2.04469e-05	TP53,BRCA1,DAXX,HIF1A,HMGB1,MDM2,MDM4,SP3	0.00166418
2	13	48	3	CHROMATIN_MODIFICATION	0.000241285	HDAC1,HDAC3,PHB	0.0126937
2	23	48	4	ESTABLISHMENT_AND_OR_MAINTENANCE_OF_CHROMATIN_ARCHITECTURE	6.43619e-05	HDAC1,HDAC3,HMGB1,PHB	0.00424789
2	61	48	6	NEGATIVE_REGULATION_OF_DEVELOPMENTAL_PROCESS	2.41433e-05	BARD1,HDAC1,HDAC3,HMGB1,NPM1,YWHAZ	0.0018888
2	190	48	12	POSITIVE_REGULATION_OF_CELLULAR_PROCESS	1.78036e-07	TP53,BARD1,BRCA1,CDC42,CDK2,CDKN1A,DAXX,HIF1A,MAPK1,RAD51,TOP2A,TRAF6	3.26399e-05
2	20	48	3	DNA_DEPENDENT_DNA_REPLICATION	0.000900458	CDK2,POLA1,RAD51	0.0364806
2	128	48	9	TRANSCRIPTION_FROM_RNA_POLYMERASE_II_PROMOTER	3.11664e-06	TP53,APEX1,BRCA1,HIF1A,HMGB1,MDM2,MDM4,PTTG1,TAF1A	0.000347037
2	26	48	4	INTERPHASE_OF_MITOTIC_CELL_CYCLE	0.0001057	CDK2,CDKN1A,KPNA2,POLA1	0.00650324
2	104	48	6	PHOSPHORYLATION	0.000449939	BARD1,CDKN1A,CSNK1A1,CSNK1D,CSNK2A1,MAPK3	0.0210474
2	199	48	17	NEGATIVE_REGULATION_OF_BIOLOGICAL_PROCESS	1.90661e-12	TP53,BARD1,BRCA1,BRCA2,CDC42,CDKN1A,CHEK1,DAXX,HDAC1,HDAC3,HMGB1,ING1,MDM2,MDM4,NPM1,PHB,YWHAZ	9.10657e-10
2	6	48	3	BASE_EXCISION_REPAIR	1.80201e-05	TP53,APEX1,HMGB1	0.0015003
2	110	48	14	REGULATION_OF_APOPTOSIS	1.07958e-12	TP53,BARD1,BRCA1,CDKN1A,DAXX,HDAC1,HDAC3,HMGB1,MAPK1,NPM1,PHB,TOP2A,WRN,YWHAZ	5.44288e-10
2	50	48	6	NEGATIVE_REGULATION_OF_PROGRAMMED_CELL_DEATH	7.61611e-06	BARD1,HDAC1,HDAC3,HMGB1,NPM1,YWHAZ	0.00071996
2	110	48	14	REGULATION_OF_PROGRAMMED_CELL_DEATH	1.07958e-12	TP53,BARD1,BRCA1,CDKN1A,DAXX,HDAC1,HDAC3,HMGB1,MAPK1,NPM1,PHB,TOP2A,WRN,YWHAZ	5.44288e-10
2	53	48	10	RESPONSE_TO_DNA_DAMAGE_STIMULUS	4.89042e-11	TP53,APEX1,BRCA1,BRCA2,CHEK1,CSNK1D,HMGB1,POLA1,RAD51,UBE2A	2.0173e-08
2	151	48	10	REGULATION_OF_TRANSCRIPTION	1.42241e-06	TP53,BRCA1,DAXX,HIF1A,HMGB1,MDM2,MDM4,NPM1,PHB,SP3	0.000180537
2	16	48	3	UBIQUITIN_CYCLE	0.000459301	BRCA1,MDM2,TRAF6	0.0213205
2	131	48	15	APOPTOSIS_GO	7.03324e-13	TP53,BARD1,BRCA1,CDKN1A,DAXX,HDAC1,HDAC3,HMGB1,MAPK1,MDM4,NPM1,PHB,TOP2A,WRN,YWHAZ	3.86828e-10
2	96	48	9	REGULATION_OF_CELL_PROLIFERATION	2.76602e-07	BRCA1,BRCA2,CDK2,CDKN1A,CHEK1,ING1,MDM2,MDM4,NPM1	4.69189e-05
2	9	48	3	INDUCTION_OF_APOPTOSIS_BY_INTRACELLULAR_SIGNALS	7.35818e-05	TP53,BRCA1,CDKN1A	0.00478677
20	13	52	4	MITOTIC_CELL_CYCLE_CHECKPOINT	7.86794e-06	BUB1B,KNTC1,MAD2L1,ZWINT	0.000736099
20	44	52	6	M_PHASE	5.73216e-06	BUB1B,KNTC1,MAD2L1,BIRC5,NDC80,ZWINT	0.000571641
20	40	52	6	MICROTUBULE_BASED_PROCESS	3.23982e-06	MAPRE1,APC,PAFAH1B1,CENPJ,CLASP2,TUBGCP2	0.000358553
20	176	52	11	ORGANELLE_ORGANIZATION_AND_BIOGENESIS	1.61985e-06	MAPRE1,APC,MIS12,PAFAH1B1,CDC42,CENPJ,CLASP2,NDC80,RAC1,TUBGCP2,ZWINT	0.000198651
20	130	52	7	ESTABLISHMENT_OF_CELLULAR_LOCALIZATION	0.000366777	CEP57,NUP107,NUP160,PAFAH1B1,BIRC5,CENPF,ZWINT	0.018139
20	19	52	5	REGULATION_OF_MITOSIS	1.21616e-06	BUB1B,KNTC1,MAD2L1,BIRC5,ZWINT	0.00016222
20	20	52	6	MICROTUBULE_CYTOSKELETON_ORGANIZATION_AND_BIOGENESIS	3.96777e-08	MAPRE1,APC,PAFAH1B1,CENPJ,CLASP2,TUBGCP2	8.78232e-06
20	78	52	9	CELL_CYCLE_PROCESS	9.34422e-08	BUB1B,KNTC1,MAD2L1,PAFAH1B1,BIRC5,CENPF,KATNA1,NDC80,ZWINT	1.80423e-05
20	20	52	3	NEGATIVE_REGULATION_OF_PROTEIN_METABOLIC_PROCESS	0.00113425	MAPRE1,APC,CDC42	0.0435229
20	61	52	9	MITOTIC_CELL_CYCLE	1.03707e-08	BUB1B,KNTC1,MAD2L1,PAFAH1B1,BIRC5,CENPF,KATNA1,NDC80,ZWINT	2.54362e-06
20	41	52	5	REGULATION_OF_CELLULAR_COMPONENT_ORGANIZATION_AND_BIOGENESIS	6.30981e-05	MAPRE1,APC,CDC42,CLASP2,RAC1	0.00417967
20	68	52	8	CELL_CYCLE_PHASE	4.44058e-07	BUB1B,KNTC1,MAD2L1,BIRC5,CENPF,KATNA1,NDC80,ZWINT	6.71638e-05
20	22	52	5	CELL_CYCLE_CHECKPOINT_GO_0000075	2.67415e-06	BUB1B,KNTC1,MAD2L1,BIRC5,ZWINT	0.000309145
20	16	52	5	CHROMOSOME_SEGREGATION	4.70521e-07	MIS12,PMF1,CENPF,NDC80,ZWINT	7.05781e-05
20	10	52	3	PROTEIN_POLYMERIZATION	0.000132278	MAPRE1,CENPJ,RAC1	0.00787163
20	9	52	3	ESTABLISHMENT_OF_ORGANELLE_LOCALIZATION	9.35472e-05	PAFAH1B1,BIRC5,CENPF	0.00591596
20	13	52	3	REGULATION_OF_ORGANELLE_ORGANIZATION_AND_BIOGENESIS	0.000305726	MAPRE1,APC,CLASP2	0.0155432
20	17	52	4	NEGATIVE_REGULATION_OF_CELLULAR_COMPONENT_ORGANIZATION_AND_BIOGENESIS	2.51592e-05	MAPRE1,APC,CDC42,RAC1	0.00193491
20	61	52	5	PROTEIN_COMPLEX_ASSEMBLY	0.000410922	APC,MIS12,PPP2R1A,CDC42,TUBGCP2	0.0197831
20	10	52	3	REGULATION_OF_CYTOSKELETON_ORGANIZATION_AND_BIOGENESIS	0.000132278	MAPRE1,APC,CLASP2	0.00787163
20	134	52	7	CELLULAR_LOCALIZATION	0.000438477	CEP57,NUP107,NUP160,PAFAH1B1,BIRC5,CENPF,ZWINT	0.0207348
20	33	52	6	MITOSIS	1.00025e-06	BUB1B,KNTC1,MAD2L1,BIRC5,NDC80,ZWINT	0.000137534
20	114	52	11	CELL_CYCLE_GO_0007049	1.96846e-08	APC,BUB1B,CDC20,KNTC1,MAD2L1,PAFAH1B1,BIRC5,CENPF,KATNA1,NDC80,ZWINT	4.58045e-06
20	11	52	3	ORGANELLE_LOCALIZATION	0.00018003	PAFAH1B1,BIRC5,CENPF	0.010085
20	87	52	8	CYTOSKELETON_ORGANIZATION_AND_BIOGENESIS	2.9407e-06	MAPRE1,APC,PAFAH1B1,CDC42,CENPJ,CLASP2,RAC1,TUBGCP2	0.000333586
20	66	52	6	REGULATION_OF_CELL_CYCLE	5.96051e-05	APC,BUB1B,KNTC1,MAD2L1,BIRC5,ZWINT	0.00403669
20	34	52	6	M_PHASE_OF_MITOTIC_CELL_CYCLE	1.20292e-06	BUB1B,KNTC1,MAD2L1,BIRC5,NDC80,ZWINT	0.000161726
20	7	52	4	MICROTUBULE_POLYMERIZATION_OR_DEPOLYMERIZATION	4.09024e-07	MAPRE1,APC,CENPJ,CLASP2	6.34512e-05
21	99	51	8	MACROMOLECULAR_COMPLEX_ASSEMBLY	6.64334e-06	EIF2S1,EIF3B,EIF3D,EIF3G,RPS14,EIF4A2,EIF3I,SMAD4	0.000642235
21	129	51	22	BIOSYNTHETIC_PROCESS	3.22409e-22	EIF2S1,EIF3B,EIF3D,EIF3G,RPL19,RPL30,RPS10,EIF4A2,RPL5,RPS19,RPS2,RPL13,EEF1A1,EIF3I,RPL18,RPS5,RPS9,RPL18A,RPL8,RPL29,RPL21,RPL22	8.3596e-19
21	12	51	5	TRANSLATIONAL_INITIATION	8.03195e-08	EIF3B,EIF3D,EIF3G,EIF4A2,EIF3I	1.60198e-05
21	11	51	4	REGULATION_OF_TRANSLATIONAL_INITIATION	3.42497e-06	EIF3D,EIF3G,EIF4A2,EIF3I	0.000374477
21	29	51	5	REGULATION_OF_TRANSLATION	1.02251e-05	EIF2S1,EIF3D,EIF3G,EIF4A2,EIF3I	0.000906721
21	58	51	5	REGULATION_OF_PROTEIN_METABOLIC_PROCESS	0.000298017	EIF2S1,EIF3D,EIF3G,EIF4A2,EIF3I	0.0152743
21	91	51	22	CELLULAR_BIOSYNTHETIC_PROCESS	7.94139e-26	EIF2S1,EIF3B,EIF3D,EIF3G,RPL19,RPL30,RPS10,EIF4A2,RPL5,RPS19,RPS2,RPL13,EEF1A1,EIF3I,RPL18,RPS5,RPS9,RPL18A,RPL8,RPL29,RPL21,RPL22	2.88272e-22
21	41	51	4	REGULATION_OF_CELLULAR_COMPONENT_ORGANIZATION_AND_BIOGENESIS	0.000782168	EIF3D,EIF3G,EIF4A2,EIF3I	0.0327105
21	26	51	7	RIBONUCLEOPROTEIN_COMPLEX_BIOGENESIS_AND_ASSEMBLY	5.34765e-09	EIF2S1,EIF3B,EIF3D,EIF3G,RPS14,EIF4A2,EIF3I	1.40666e-06
21	23	51	7	PROTEIN_RNA_COMPLEX_ASSEMBLY	2.04889e-09	EIF2S1,EIF3B,EIF3D,EIF3G,RPS14,EIF4A2,EIF3I	6.12937e-07
21	105	51	8	CELLULAR_COMPONENT_ASSEMBLY	1.02412e-05	EIF2S1,EIF3B,EIF3D,EIF3G,RPS14,EIF4A2,EIF3I,SMAD4	0.000906721
21	89	51	22	MACROMOLECULE_BIOSYNTHETIC_PROCESS	4.60586e-26	EIF2S1,EIF3B,EIF3D,EIF3G,RPL19,RPL30,RPS10,EIF4A2,RPL5,RPS19,RPS2,RPL13,EEF1A1,EIF3I,RPL18,RPS5,RPS9,RPL18A,RPL8,RPL29,RPL21,RPL22	2.08991e-22
21	53	51	22	TRANSLATION	6.59485e-32	EIF2S1,EIF3B,EIF3D,EIF3G,RPL19,RPL30,RPS10,EIF4A2,RPL5,RPS19,RPS2,RPL13,EEF1A1,EIF3I,RPL18,RPS5,RPS9,RPL18A,RPL8,RPL29,RPL21,RPL22	1.19697e-27
21	53	51	5	REGULATION_OF_CELLULAR_PROTEIN_METABOLIC_PROCESS	0.000195916	EIF2S1,EIF3D,EIF3G,EIF4A2,EIF3I	0.0108081
22	237	9	4	RNA_METABOLIC_PROCESS	0.000560532	SNRPD3,GEMIN7,SNRPF,LSM5	0.0252448
22	55	9	4	RNA_PROCESSING	1.81249e-06	SNRPD3,GEMIN7,SNRPF,LSM5	0.000217859
22	22	9	2	MRNA_PROCESSING_GO_0006397	0.000695199	GEMIN7,LSM5	0.0300425
22	24	9	2	MRNA_METABOLIC_PROCESS	0.000828206	GEMIN7,LSM5	0.0339321
22	35	9	3	RNA_SPLICING	2.83025e-05	SNRPD3,GEMIN7,SNRPF	0.00214038
3	35	30	3	BIOPOLYMER_CATABOLIC_PROCESS	0.00118876	CDC20,ANAPC10,UBE2C	0.0450438
3	13	30	3	MITOTIC_CELL_CYCLE_CHECKPOINT	5.8813e-05	BUB1B,CCNA2,ZWINT	0.00401299
3	7	30	2	G2_M_TRANSITION_OF_MITOTIC_CELL_CYCLE	0.000763652	ANAPC10,BIRC5	0.032084
3	44	30	11	M_PHASE	4.53795e-16	ANAPC10,AURKA,BIRC5,BUB1B,CCNA2,CDC16,KIF2C,NDC80,TPX2,UBE2C,ZWINT	4.57577e-13
3	40	30	4	MICROTUBULE_BASED_PROCESS	9.16231e-05	CLASP2,KIF2C,MAPRE1,PAFAH1B1	0.00587618
3	176	30	7	ORGANELLE_ORGANIZATION_AND_BIOGENESIS	6.87046e-05	CLASP2,KIF2C,MAPRE1,MIS12,NDC80,PAFAH1B1,ZWINT	0.00450176
3	10	30	3	CELLULAR_PROTEIN_CATABOLIC_PROCESS	2.5097e-05	CDC20,ANAPC10,UBE2C	0.00193491
3	19	30	6	REGULATION_OF_MITOSIS	8.68397e-10	BIRC5,BUB1B,CCNA2,CDC16,UBE2C,ZWINT	2.86571e-07
3	20	30	4	MICROTUBULE_CYTOSKELETON_ORGANIZATION_AND_BIOGENESIS	5.41577e-06	CLASP2,KIF2C,MAPRE1,PAFAH1B1	0.000547996
3	78	30	13	CELL_CYCLE_PROCESS	1.74414e-16	ANAPC10,AURKA,BIRC5,BUB1B,CCNA2,CDC16,FBXO5,KIF2C,NDC80,PAFAH1B1,TPX2,UBE2C,ZWINT	1.97851e-13
3	8	30	2	MITOTIC_SISTER_CHROMATID_SEGREGATION	0.00101228	NDC80,ZWINT	0.0394268
3	61	30	13	MITOTIC_CELL_CYCLE	5.52021e-18	ANAPC10,AURKA,BIRC5,BUB1B,CCNA2,CDC16,FBXO5,KIF2C,NDC80,PAFAH1B1,TPX2,UBE2C,ZWINT	9.10835e-15
3	68	30	11	CELL_CYCLE_PHASE	8.24176e-14	ANAPC10,AURKA,BIRC5,BUB1B,CCNA2,CDC16,KIF2C,NDC80,TPX2,UBE2C,ZWINT	5.27778e-11
3	22	30	4	CELL_CYCLE_CHECKPOINT_GO_0000075	8.08842e-06	BIRC5,BUB1B,CCNA2,ZWINT	0.000752845
3	16	30	3	CHROMOSOME_SEGREGATION	0.000113229	MIS12,NDC80,ZWINT	0.00694293
3	9	30	2	ESTABLISHMENT_OF_ORGANELLE_LOCALIZATION	0.00129393	BIRC5,PAFAH1B1	0.0483227
3	15	30	3	PROTEIN_CATABOLIC_PROCESS	9.25181e-05	CDC20,ANAPC10,UBE2C	0.00591269
3	8	30	2	REGULATION_OF_MITOTIC_CELL_CYCLE	0.00101228	BIRC5,FBXO5	0.0394268
3	28	30	3	CELLULAR_MACROMOLECULE_CATABOLIC_PROCESS	0.00061903	CDC20,ANAPC10,UBE2C	0.0273367
3	33	30	11	MITOSIS	1.19641e-17	ANAPC10,AURKA,BIRC5,BUB1B,CCNA2,CDC16,KIF2C,NDC80,TPX2,UBE2C,ZWINT	1.67037e-14
3	114	30	14	CELL_CYCLE_GO_0007049	7.8713e-16	CDC20,ANAPC10,AURKA,BIRC5,BUB1B,CCNA2,CDC16,FBXO5,KIF2C,NDC80,PAFAH1B1,TPX2,UBE2C,ZWINT	7.1432e-13
3	8	30	2	SISTER_CHROMATID_SEGREGATION	0.00101228	NDC80,ZWINT	0.0394268
3	66	30	7	REGULATION_OF_CELL_CYCLE	9.97829e-08	BIRC5,BUB1B,CCNA2,CDC16,FBXO5,UBE2C,ZWINT	1.90638e-05
3	34	30	11	M_PHASE_OF_MITOTIC_CELL_CYCLE	1.76159e-17	ANAPC10,AURKA,BIRC5,BUB1B,CCNA2,CDC16,KIF2C,NDC80,TPX2,UBE2C,ZWINT	2.28378e-14
3	7	30	2	MICROTUBULE_POLYMERIZATION_OR_DEPOLYMERIZATION	0.000763652	CLASP2,MAPRE1	0.032084
4	44	6	2	M_PHASE	0.00117928	MAD2L1,CDC16	0.0447781
4	19	6	2	REGULATION_OF_MITOSIS	0.000217667	MAD2L1,CDC16	0.0115516
4	33	6	2	MITOSIS	0.000664288	MAD2L1,CDC16	0.0289133
4	34	6	2	M_PHASE_OF_MITOTIC_CELL_CYCLE	0.000705216	MAD2L1,CDC16	0.0301879
5	237	55	14	RNA_METABOLIC_PROCESS	2.04248e-07	SMAD4,BRCA1,CBFB,ESR2,FOS,FOXO4,HIF1A,JUND,MAX,MYC,SAP18,TCF3,TFDP1,TGIF1	3.63441e-05
5	6	55	3	REGULATION_OF_TRANSFORMING_GROWTH_FACTOR_BETA_RECEPTOR_SIGNALING_PATHWAY	2.72132e-05	SMAD4,CDKN2B,ENG	0.00206661
5	76	55	6	NEGATIVE_REGULATION_OF_CELLULAR_METABOLIC_PROCESS	0.000177245	SMAD4,BRCA1,CDKN1A,CDKN2B,RUNX2,TGIF1	0.00999067
5	44	55	8	ENZYME_LINKED_RECEPTOR_PROTEIN_SIGNALING_PATHWAY	2.10375e-08	SMAD4,CDKN2B,ENG,ERBB2IP,FOXO4,SMAD1,SMAD5,SMURF1	4.8333e-06
5	189	55	8	CELL_SURFACE_RECEPTOR_LINKED_SIGNAL_TRANSDUCTION_GO_0007166	0.000961934	SMAD4,CDKN2B,ENG,ERBB2IP,FOXO4,SMAD1,SMAD5,SMURF1	0.0381203
5	174	55	14	TRANSCRIPTION_DNA_DEPENDENT	4.09496e-09	SMAD4,BRCA1,CBFB,ESR2,FOS,FOXO4,HIF1A,JUND,MAX,MYC,SAP18,TCF3,TFDP1,TGIF1	1.10931e-06
5	29	55	4	INTERPHASE	0.000275965	CDKN1A,CDKN2B,FOXO4,KPNA2	0.0143518
5	194	55	12	NEGATIVE_REGULATION_OF_CELLULAR_PROCESS	1.07068e-06	SMAD4,BRCA1,CDKN1A,CDKN2B,CHEK1,FOXO4,HDAC1,MYC,RBBP4,RUNX2,SMURF1,TGIF1	0.000145021
5	174	55	14	RNA_BIOSYNTHETIC_PROCESS	4.09496e-09	SMAD4,BRCA1,CBFB,ESR2,FOS,FOXO4,HIF1A,JUND,MAX,MYC,SAP18,TCF3,TFDP1,TGIF1	1.10931e-06
5	19	55	3	REGULATION_OF_PHOSPHORYLATION	0.0011447	CDKN1A,CDKN2B,IL5	0.0437396
5	68	55	5	CELL_CYCLE_PHASE	0.00086388	CDKN1A,CDKN2B,CHEK1,FOXO4,KPNA2	0.0352961
5	84	55	8	REGULATION_OF_TRANSCRIPTION_FROM_RNA_POLYMERASE_II_PROMOTER	3.47869e-06	BRCA1,FOS,HIF1A,JUND,MYC,SAP18,TFDP1,TGIF1	0.000377215
5	134	55	7	RESPONSE_TO_STRESS	0.00061335	SMAD4,BRCA1,CHEK1,FOS,HIF1A,IL5,TDG	0.027152
5	228	55	20	REGULATION_OF_CELLULAR_METABOLIC_PROCESS	1.47244e-13	SMAD4,BRCA1,CAMK2A,CDKN1A,CDKN2B,EIF2AK4,ENG,ESR2,FOS,FOXO4,HIF1A,IL5,JUND,KPNA2,MYC,RUNX2,SAP18,TCF3,TFDP1,TGIF1	8.90826e-11
5	184	55	16	REGULATION_OF_GENE_EXPRESSION	7.84174e-11	SMAD4,BRCA1,CAMK2A,EIF2AK4,ENG,ESR2,FOS,FOXO4,HIF1A,JUND,MYC,RUNX2,SAP18,TCF3,TFDP1,TGIF1	3.09408e-08
5	148	55	7	POST_TRANSLATIONAL_PROTEIN_MODIFICATION	0.00108087	BRCA1,CAMK2A,CAMK2B,EIF2AK4,IL5,PAK1,SMURF1	0.0416514
5	122	55	12	REGULATION_OF_TRANSCRIPTIONDNA_DEPENDENT	6.45775e-09	SMAD4,BRCA1,ESR2,FOS,FOXO4,HIF1A,JUND,MYC,SAP18,TCF3,TFDP1,TGIF1	1.65082e-06
5	44	55	4	NEGATIVE_REGULATION_OF_TRANSCRIPTION	0.0013431	SMAD4,BRCA1,RUNX2,TGIF1	0.0496482
5	160	55	9	CELL_PROLIFERATION_GO_0008283	5.70111e-05	BRCA1,CDKN1A,CDKN2B,CHEK1,FOXO4,LAMC1,MYC,RBBP4,TFDP1	0.00393442
5	12	55	3	TRANSFORMING_GROWTH_FACTOR_BETA_RECEPTOR_SIGNALING_PATHWAY	0.000280455	SMAD4,CDKN2B,ENG	0.0145436
5	14	55	3	DNA_RECOMBINATION	0.000454044	BRCA1,CHEK1,KPNA2	0.0211848
5	205	55	17	TRANSCRIPTION	3.76055e-11	SMAD4,BRCA1,CAMK2A,CBFB,ENG,ESR2,FOS,FOXO4,HIF1A,JUND,MAX,MYC,RUNX2,SAP18,TCF3,TFDP1,TGIF1	1.5873e-08
5	200	55	9	POSITIVE_REGULATION_OF_BIOLOGICAL_PROCESS	0.000298754	BRCA1,CDKN1A,CDKN2B,HIF1A,IL5,LAMC1,MAPK1,MYC,TCF3	0.0152743
5	66	55	5	RESPONSE_TO_EXTERNAL_STIMULUS	0.000756458	CDKN1A,CDKN2B,FOS,IL5,MAPK1	0.032004
5	78	55	6	NEGATIVE_REGULATION_OF_METABOLIC_PROCESS	0.000203963	SMAD4,BRCA1,CDKN1A,CDKN2B,RUNX2,TGIF1	0.0111504
5	232	55	20	REGULATION_OF_METABOLIC_PROCESS	2.05317e-13	SMAD4,BRCA1,CAMK2A,CDKN1A,CDKN2B,EIF2AK4,ENG,ESR2,FOS,FOXO4,HIF1A,IL5,JUND,KPNA2,MYC,RUNX2,SAP18,TCF3,TFDP1,TGIF1	1.2021e-10
5	20	55	3	CELL_CYCLE_ARREST_GO_0007050	0.00133213	CDKN2B,FOXO4,MYC	0.0494441
5	167	55	16	REGULATION_OF_NUCLEOBASENUCLEOSIDENUCLEOTIDE_AND_NUCLEIC_ACID_METABOLIC_PROCESS	1.78802e-11	SMAD4,BRCA1,CAMK2A,ENG,ESR2,FOS,FOXO4,HIF1A,JUND,KPNA2,MYC,RUNX2,SAP18,TCF3,TFDP1,TGIF1	7.7268e-09
5	123	55	12	REGULATION_OF_RNA_METABOLIC_PROCESS	7.09041e-09	SMAD4,BRCA1,ESR2,FOS,FOXO4,HIF1A,JUND,MYC,SAP18,TCF3,TFDP1,TGIF1	1.78737e-06
5	190	55	9	POSITIVE_REGULATION_OF_CELLULAR_PROCESS	0.000206056	BRCA1,CDKN1A,CDKN2B,HIF1A,IL5,LAMC1,MAPK1,MYC,TCF3	0.0112109
5	128	55	11	TRANSCRIPTION_FROM_RNA_POLYMERASE_II_PROMOTER	1.21074e-07	BRCA1,CBFB,FOS,FOXO4,HIF1A,JUND,MAX,MYC,SAP18,TFDP1,TGIF1	2.28906e-05
5	16	55	6	TRANSMEMBRANE_RECEPTOR_PROTEIN_SERINE_THREONINE_KINASE_SIGNALING_PATHWAY	1.20549e-08	SMAD4,CDKN2B,ENG,SMAD1,SMAD5,SMURF1	2.8789e-06
5	26	55	4	INTERPHASE_OF_MITOTIC_CELL_CYCLE	0.000179369	CDKN1A,CDKN2B,FOXO4,KPNA2	0.0100791
5	104	55	7	PHOSPHORYLATION	0.000135049	CAMK2A,CAMK2B,CDKN1A,CDKN2B,EIF2AK4,IL5,PAK1	0.00800823
5	199	55	12	NEGATIVE_REGULATION_OF_BIOLOGICAL_PROCESS	1.39913e-06	SMAD4,BRCA1,CDKN1A,CDKN2B,CHEK1,FOXO4,HDAC1,MYC,RBBP4,RUNX2,SMURF1,TGIF1	0.000178832
5	140	55	7	ORGAN_DEVELOPMENT	0.000788944	COL1A2,ENG,FOXO4,LAMC1,MEF2C,RUNX2,SMURF1	0.0327674
5	151	55	15	REGULATION_OF_TRANSCRIPTION	5.1252e-11	SMAD4,BRCA1,CAMK2A,ENG,ESR2,FOS,FOXO4,HIF1A,JUND,MYC,RUNX2,SAP18,TCF3,TFDP1,TGIF1	2.06716e-08
5	96	55	8	REGULATION_OF_CELL_PROLIFERATION	9.38637e-06	BRCA1,CDKN1A,CDKN2B,CHEK1,FOXO4,LAMC1,MYC,RBBP4	0.000851813
6	92	7	5	DNA_METABOLIC_PROCESS	4.59773e-08	SMC1A,BRCA1,MCM7,POLA1,RFC1	9.81751e-06
6	42	7	3	DNA_REPAIR	2.08399e-05	SMC1A,BRCA1,POLA1	0.00168109
6	60	7	4	RESPONSE_TO_ENDOGENOUS_STIMULUS	7.3304e-07	SMC1A,BRCA1,MCM7,POLA1	0.000103943
6	16	7	2	CHROMOSOME_SEGREGATION	0.00021376	SMC1A,BRCA1	0.0114785
6	134	7	4	RESPONSE_TO_STRESS	1.84166e-05	SMC1A,BRCA1,MCM7,POLA1	0.00152631
6	24	7	2	RESPONSE_TO_ABIOTIC_STIMULUS	0.000487567	SMC1A,POLA1	0.0225174
6	41	7	3	DNA_REPLICATION	1.93676e-05	MCM7,POLA1,RFC1	0.00158343
6	12	7	2	DNA_DAMAGE_RESPONSESIGNAL_TRANSDUCTION	0.000118058	SMC1A,BRCA1	0.0071664
6	7	7	2	DOUBLE_STRAND_BREAK_REPAIR	3.77598e-05	BRCA1,POLA1	0.00277466
6	20	7	2	DNA_DEPENDENT_DNA_REPLICATION	0.000337046	POLA1,RFC1	0.01676
6	53	7	4	RESPONSE_TO_DNA_DAMAGE_STIMULUS	4.42136e-07	SMC1A,BRCA1,MCM7,POLA1	6.71638e-05
7	55	16	4	RNA_PROCESSING	2.42976e-05	SNRPB,GEMIN6,GEMIN7,PTBP1	0.00189271
7	13	16	2	NUCLEAR_EXPORT	0.000780204	NUPL2,RAE1	0.0327037
7	22	16	3	MRNA_PROCESSING_GO_0006397	4.38917e-05	GEMIN6,GEMIN7,PTBP1	0.00314875
7	14	16	2	RNA_SPLICINGVIA_TRANSESTERIFICATION_REACTIONS	0.000907588	GEMIN6,GEMIN7	0.0366876
7	24	16	3	MRNA_METABOLIC_PROCESS	5.73741e-05	GEMIN6,GEMIN7,PTBP1	0.00394397
7	35	16	4	RNA_SPLICING	3.92273e-06	SNRPB,GEMIN6,GEMIN7,PTBP1	0.000413939
8	107	33	5	REGULATION_OF_BIOLOGICAL_QUALITY	0.000638668	CAV1,EDNRA,LYN,MYC,NCK1	0.0280674
8	9	33	3	POSITIVE_REGULATION_OF_PHOSPHATE_METABOLIC_PROCESS	2.36526e-05	EGFR,LYN,TNK2	0.0018665
8	44	33	6	ENZYME_LINKED_RECEPTOR_PROTEIN_SIGNALING_PATHWAY	3.62925e-07	EGFR,CBLC,EPS8,PTK2B,SHC1,SHC3	5.82928e-05
8	41	33	5	POSITIVE_REGULATION_OF_CELL_PROLIFERATION	6.65235e-06	EGFR,LYN,MYC,NCK1,PTK2B	0.000642235
8	6	33	2	JAK_STAT_CASCADE	0.000664288	LYN,STAT3	0.0289133
8	50	33	4	NEGATIVE_REGULATION_OF_APOPTOSIS	0.000317124	FAS,HDAC1,PIK3R2,YWHAZ	0.0158783
8	8	33	3	POSITIVE_REGULATION_OF_PHOSPHORYLATION	1.58673e-05	EGFR,LYN,TNK2	0.0013395
8	9	33	3	REGULATION_OF_PROTEIN_AMINO_ACID_PHOSPHORYLATION	2.36526e-05	EGFR,LYN,TNK2	0.0018665
8	6	33	2	PHOSPHOLIPASE_C_ACTIVATION	0.000664288	EGFR,EDNRA	0.0289133
8	189	33	8	CELL_SURFACE_RECEPTOR_LINKED_SIGNAL_TRANSDUCTION_GO_0007166	2.56559e-05	EGFR,CBLC,EDNRA,EPS8,IFNG,PTK2B,SHC1,SHC3	0.00196479
8	14	33	3	REGULATION_OF_PROTEIN_MODIFICATION_PROCESS	9.9338e-05	EGFR,LYN,TNK2	0.00617461
8	58	33	4	REGULATION_OF_PROTEIN_METABOLIC_PROCESS	0.000556389	EGFR,LYN,NCK1,TNK2	0.0251205
8	194	33	8	NEGATIVE_REGULATION_OF_CELLULAR_PROCESS	3.08925e-05	CBLC,FAS,HDAC1,MYC,PIK3R2,RBBP4,STAT3,YWHAZ	0.00232655
8	19	33	3	REGULATION_OF_PHOSPHORYLATION	0.000256294	EGFR,LYN,TNK2	0.0134443
8	21	33	3	POSITIVE_REGULATION_OF_CELLULAR_PROTEIN_METABOLIC_PROCESS	0.000347394	LYN,NCK1,TNK2	0.0172273
8	228	33	7	REGULATION_OF_CELLULAR_METABOLIC_PROCESS	0.000607659	EGFR,FOS,LYN,MYC,NCK1,STAT3,TNK2	0.0269658
8	148	33	8	POST_TRANSLATIONAL_PROTEIN_MODIFICATION	4.33647e-06	EGFR,CBLC,CSK,JAK2,LYN,PTK2B,PTPN2,TNK2	0.000454953
8	57	33	4	POSITIVE_REGULATION_OF_METABOLIC_PROCESS	0.00052119	EGFR,LYN,NCK1,TNK2	0.0238879
8	9	33	5	EPIDERMAL_GROWTH_FACTOR_RECEPTOR_SIGNALING_PATHWAY	1.34896e-09	EGFR,CBLC,EPS8,SHC1,SHC3	4.22131e-07
8	205	33	9	BIOPOLYMER_MODIFICATION	5.43467e-06	EGFR,CBLC,CSK,FOS,JAK2,LYN,PTK2B,PTPN2,TNK2	0.000547996
8	48	33	4	HOMEOSTATIC_PROCESS	0.000271223	CAV1,EDNRA,LYN,MYC	0.0141457
8	37	33	4	ANTI_APOPTOSIS	9.84343e-05	FAS,HDAC1,PIK3R2,YWHAZ	0.00614258
8	7	33	3	PEPTIDYL_TYROSINE_PHOSPHORYLATION	9.97926e-06	EGFR,LYN,TNK2	0.000896651
8	17	33	3	PEPTIDYL_AMINO_ACID_MODIFICATION	0.000182123	EGFR,LYN,TNK2	0.0101709
8	160	33	8	CELL_PROLIFERATION_GO_0008283	7.6981e-06	EGFR,EPS8,ERBB4,LYN,MYC,NCK1,PTK2B,RBBP4	0.00072394
8	8	33	3	PEPTIDYL_TYROSINE_MODIFICATION	1.58673e-05	EGFR,LYN,TNK2	0.0013395
8	55	33	4	POSITIVE_REGULATION_OF_CELLULAR_METABOLIC_PROCESS	0.000455527	EGFR,LYN,NCK1,TNK2	0.0211995
8	200	33	8	POSITIVE_REGULATION_OF_BIOLOGICAL_PROCESS	3.83252e-05	EGFR,FAS,IFNG,LYN,MYC,NCK1,PTK2B,TNK2	0.00280485
8	232	33	7	REGULATION_OF_METABOLIC_PROCESS	0.000672001	EGFR,FOS,LYN,MYC,NCK1,STAT3,TNK2	0.0291094
8	22	33	3	POSITIVE_REGULATION_OF_PROTEIN_METABOLIC_PROCESS	0.000399731	LYN,NCK1,TNK2	0.0193987
8	199	33	8	PROTEIN_MODIFICATION_PROCESS	3.69923e-05	EGFR,CBLC,CSK,JAK2,LYN,PTK2B,PTPN2,TNK2	0.00272931
8	92	33	7	PROTEIN_AMINO_ACID_PHOSPHORYLATION	1.96719e-06	EGFR,CBLC,CSK,JAK2,LYN,PTK2B,TNK2	0.000233363
8	8	33	2	POSITIVE_REGULATION_OF_PROTEIN_MODIFICATION_PROCESS	0.00122409	LYN,TNK2	0.0460938
8	61	33	4	NEGATIVE_REGULATION_OF_DEVELOPMENTAL_PROCESS	0.000671936	FAS,HDAC1,PIK3R2,YWHAZ	0.0291094
8	190	33	7	POSITIVE_REGULATION_OF_CELLULAR_PROCESS	0.000206305	EGFR,FAS,LYN,MYC,NCK1,PTK2B,TNK2	0.0112109
8	104	33	7	PHOSPHORYLATION	4.46449e-06	EGFR,CBLC,CSK,JAK2,LYN,PTK2B,TNK2	0.000465692
8	199	33	8	NEGATIVE_REGULATION_OF_BIOLOGICAL_PROCESS	3.69923e-05	CBLC,FAS,HDAC1,MYC,PIK3R2,RBBP4,STAT3,YWHAZ	0.00272931
8	53	33	4	REGULATION_OF_CELLULAR_PROTEIN_METABOLIC_PROCESS	0.000395911	EGFR,LYN,NCK1,TNK2	0.0193166
8	50	33	4	NEGATIVE_REGULATION_OF_PROGRAMMED_CELL_DEATH	0.000317124	FAS,HDAC1,PIK3R2,YWHAZ	0.0158783
8	27	33	6	TRANSMEMBRANE_RECEPTOR_PROTEIN_TYROSINE_KINASE_SIGNALING_PATHWAY	1.67551e-08	EGFR,CBLC,EPS8,PTK2B,SHC1,SHC3	3.94942e-06
8	214	33	7	INTRACELLULAR_SIGNALING_CASCADE	0.000419568	EGFR,EDNRA,JAK2,LYN,SHC1,STAT3,TNK2	0.0200928
8	96	33	6	REGULATION_OF_CELL_PROLIFERATION	3.54387e-05	EGFR,LYN,MYC,NCK1,PTK2B,RBBP4	0.00264696
9	92	9	6	DNA_METABOLIC_PROCESS	3.26427e-09	CDK2,MCM2,MCM3,MCM7,POLE2,TP53	9.25727e-07
9	60	9	4	RESPONSE_TO_ENDOGENOUS_STIMULUS	2.5779e-06	CCNA2,MCM7,POLE2,TP53	0.000299929
9	78	9	3	CELL_CYCLE_PROCESS	0.000311626	CDK2,CCNA2,PRC1	0.0157111
9	61	9	3	MITOTIC_CELL_CYCLE	0.000150625	CDK2,CCNA2,PRC1	0.00879049
9	134	9	4	RESPONSE_TO_STRESS	6.27669e-05	CCNA2,MCM7,POLE2,TP53	0.00417296
9	41	9	5	DNA_REPLICATION	4.23098e-09	CDK2,MCM2,MCM3,MCM7,POLE2	1.1293e-06
9	12	9	2	DNA_DAMAGE_RESPONSESIGNAL_TRANSDUCTION	0.000201546	CCNA2,TP53	0.0110515
9	114	9	5	CELL_CYCLE_GO_0007049	7.7933e-07	CDK2,CCNA2,MCM2,PRC1,TP53	0.00010965
9	20	9	2	DNA_DEPENDENT_DNA_REPLICATION	0.00057348	CDK2,MCM3	0.0256371
9	53	9	4	RESPONSE_TO_DNA_DAMAGE_STIMULUS	1.55945e-06	CCNA2,MCM7,POLE2,TP53	0.000192544
9	66	9	3	REGULATION_OF_CELL_CYCLE	0.000190309	CDK2,CCNA2,TP53	0.0105448

## Sheet: S12-Enrichment Summery(Hclust)
ModuleID	Kegg_Terms	Kegg_genes	Kegg_q_value	Biocharta_Terms	Biocharta_genes	Biocharta_q_value	GO_bp_Terms	GO_bp_genes	GO_bp_q_value	moduleSize	Num_all_relations	Percentage_GE_GE	Percentage_CNV_GE	Percentage_CNV_CNV	CGC_overlap_q_value	CGC_overlap_genes	GBM_overlap_q_value	GBM_overlap_genes
1	-	-	-	-	-	-	-	-	-	271	36585	0.111849	0.0292196	0.00636873	0.00681537	_;ASXL1;BTG1;CLTC;NFE2L2;NUP214;PBRM1;PRRX1;TOP1;TPM4;MYCN;BRAF;	0.990678	_;
2	-	-	-	-	-	-	-	-	-	259	33411	0.000808117	0.118673	0.632426	0.436998	_;TFPT;MLL4;BCL3;ZNF331;PPP2R1A;	0.990678	_;ZNF497;
3	-	-	-	-	-	-	-	-	-	160	12720	0.0121855	0.456368	0	0.566613	_;CDS1;FGFR3;	0.990678	_;
4	-	-	-	-	-	-	-	-	-	135	9045	0.0234384	0.466335	0.0129353	0.297002	_;CBFA2T3;PMS2;CARD11;PMS2CL;	0.990678	_;
5	-	-	-	-	-	-	-	-	-	127	8001	0.0393701	0.0843644	0.00174978	0.525733	_;ALDH2;WIF1;	0.990678	_;
6	-	-	-	-	-	-	-	-	-	99	4851	0.00474129	0.198928	0.036075	0.405375	_;SMARCB1;CLTCL1;SEPT5;	0.990678	_;
7	-	-	-	-	-	-	-	-	-	98	4753	0.0031559	0.302756	0.130654	0.0557196	_;BCL11B;BUB1B;CASC5;MDM2;C15orf55;	0.990678	_;
8	-	-	-	-	-	-	-	-	-	98	4753	0.00210393	0.235009	0.499895	0.726883	_;PTEN;	0.990678	_;PTEN;
9	-	-	-	-	-	-	-	-	-	84	3486	0.00946644	0.526965	0.115892	0.456277	_;MLLT3;TFEB;	0.990678	_;
10	-	-	-	-	-	-	-	-	-	81	3240	0.0367284	0.0842593	0.00154321	0.455976	_;CDKN2C;RUNX1T1;	0.990678	_;
11	-	-	-	-	-	-	-	-	-	64	2016	0.000496032	0.15129	0.492063	0.23081	_;CRTC1;SMARCA4;ELL;	0.990678	_;
12	-	-	-	-	-	-	-	-	-	59	1711	0.0327294	0.194039	0.0216248	0.0557196	_;BCR;RARA;LMO2;WT1;	0.990678	_;
13	-	-	-	-	-	-	-	-	-	58	1653	0.000604961	0.100423	0.490018	0.902682	_;	0.990678	_;
14	-	-	-	-	-	-	-	-	-	56	1540	0.634416	0	0	0.644223	_;CDC73;	0.990678	_;
15	-	-	-	-	-	-	-	-	-	55	1485	0.0181818	0.428283	0.161616	0.644223	_;CCNB1IP1;	0.990678	_;
16	KEGG_PRION_DISEASES	MAP2K1;MAPK3;PRKACA;SOD1	0.0173495	-	-	-	-	-	-	55	1485	0.329966	0	0	0.051803	_;COX6C;CYLD;EPS15;MAP2K4;	0.990678	_;
17	-	-	-	-	-	-	-	-	-	55	1485	0.868687	0	0	0.644223	_;ARHGEF12;	0.990678	_;
18	-	-	-	-	-	-	-	-	-	53	1378	0.549347	0.00725689	0	0.436998	_;MTCP1;RIT1;	0.990678	_;
19	-	-	-	-	-	-	-	-	-	51	1275	0.341961	0	0	0.634961	_;MAL;	0.990678	_;
20	-	-	-	-	-	-	-	-	-	50	1225	0	0.0432653	0.183673	0.436998	_;ERCC2;CBLC;	0.990678	_;
21	-	-	-	-	-	-	-	-	-	49	1176	0.385204	0	0	0.628597	_;MAFB;	0.990678	_;
22	-	-	-	-	-	-	-	-	-	49	1176	0.805272	0	0	0.436998	_;LPP;MSN;	0.632111	_;COL3A1;
23	-	-	-	-	-	-	-	-	-	49	1176	0.037415	0.286565	0.0391156	0.436998	_;TPM3;EGFR;	0.632111	_;EGFR;
24	-	-	-	-	-	-	-	-	-	48	1128	0	0.109043	0	0.628078	_;CDX2;	0.632111	_;MTUS2;
25	-	-	-	-	-	-	-	-	-	48	1128	0.000886525	0.152482	0.257092	0.902682	_;	0.990678	_;
26	-	-	-	-	-	-	-	-	-	48	1128	0.968085	0	0	0.628078	_;SDHC;	0.990678	_;
27	-	-	-	-	-	-	-	-	-	48	1128	0.478723	0.0248227	0	0.902682	_;	0.990678	_;
28	-	-	-	-	-	-	-	-	-	47	1081	0.00185014	0.159112	0.491212	0.628078	_;RPL22;	0.990678	_;
29	-	-	-	-	-	-	-	-	-	44	946	0.604651	0	0	0.405375	_;NOTCH1;TRIM24;	0.990678	_;
30	-	-	-	-	-	-	-	-	-	44	946	0.639535	0	0	0.00681537	_;CREB1;DDX5;NBN;NUP98;PRCC;	0.990678	_;
31	KEGG_STEROID_HORMONE_BIOSYNTHESIS	CYP3A43;CYP3A4;CYP3A5	0.0187537	-	-	-	-	-	-	43	903	0.00221484	0.218162	0.0442968	0.609757	_;FGFR2;	0.990678	_;
32	-	-	-	-	-	-	-	-	-	42	861	0.897793	0	0	0.400091	_;RBM15;TPR;	0.990678	_;
33	-	-	-	-	-	-	-	-	-	42	861	0.130081	0.018583	0	0.116694	_;BCL11A;DDB2;FHIT;	0.990678	_;
34	-	-	-	-	-	-	-	-	-	41	820	0.00243902	0.142683	0	0.397365	_;FLT3;ZMYM2;	0.990678	_;
35	-	-	-	-	-	-	-	-	-	41	820	0.0634146	0.00853659	0	0.116694	_;AFF3;CBLB;KTN1;	0.990678	_;
36	-	-	-	-	-	-	-	-	-	39	741	0.0553306	0.188934	0	0.378699	_;CANT1;MPL;	0.990678	_;
37	-	-	-	-	-	-	-	-	-	38	703	0.0056899	0.28734	0.0967283	0.902682	_;	0.990678	_;
38	-	-	-	-	-	-	-	-	-	36	630	0.0015873	0.0984127	0	0.902682	_;	0.990678	_;
39	-	-	-	-	-	-	DNA_METABOLIC_PROCESS;DNA_REPAIR;RESPONSE_TO_ENDOGENOUS_STIMULUS;RESPONSE_TO_DNA_DAMAGE_STIMULUS	BRCA1;FANCC;MSH5;MUTYH;POLG2;RAD54B;XRCC4;BRCA1;FANCC;MSH5;MUTYH;RAD54B;XRCC4;BRCA1;CHEK2;FANCC;MSH5;MUTYH;RAD54B;XRCC4	0.0151843391162791;0.00319373184705882;0.00196929969677419;0.000771506208	36	630	0.257143	0	0	0.000335712	_;BRCA1;CHEK2;FANCC;HIST1H4C;MUTYH;MYC;	0.990678	_;
40	-	-	-	-	-	-	-	-	-	36	630	0.547619	0	0	0.343424	_;CBFB;WRN;	0.990678	_;
41	-	-	-	-	-	-	-	-	-	34	561	0.427807	0.00534759	0	0.0824846	_;ACSL6;NTRK3;SOX2;	0.990678	_;
42	-	-	-	-	-	-	-	-	-	34	561	0.937611	0	0	0.53928	_;MSH6;	0.990678	_;
43	KEGG_CELL_CYCLE;KEGG_OOCYTE_MEIOSIS;KEGG_PROGESTERONE_MEDIATED_OOCYTE_MATURATION	CCNA2;CCNB1;CCNB2;CDC2;CDC20;DBF4;MAD2L1;PTTG1;TTK;CCNB1;CCNB2;CDC2;CDC20;MAD2L1;PTTG1;CCNA2;CCNB1;CCNB2;CDC2;MAD2L1	4.800600108e-07;0.000968738778;0.00400617853714286	-	-	-	CYTOKINESIS;M_PHASE;REGULATION_OF_MITOSIS;INTERPHASE;CELL_CYCLE_PROCESS;MITOTIC_CELL_CYCLE;CELL_CYCLE_PHASE;CELL_CYCLE_CHECKPOINT_GO_0000075;CELL_DIVISION;MITOSIS;CELL_CYCLE_GO_0007049;INTERPHASE_OF_MITOTIC_CELL_CYCLE;REGULATION_OF_CELL_CYCLE;M_PHASE_OF_MITOTIC_CELL_CYCLE	BIRC5;NUSAP1;RACGAP1;BIRC5;CCNA2;KPNA2;MAD2L1;NDC80;NUSAP1;SMC4;TTK;UBE2C;BIRC5;CCNA2;MAD2L1;NUSAP1;TTK;UBE2C;BIRC5;CDC2;CDKN3;DBF4;KPNA2;BIRC5;CCNA2;CDC2;CDKN3;DBF4;KPNA2;MAD2L1;NDC80;NUSAP1;RACGAP1;SMC4;TTK;UBE2C;BIRC5;CCNA2;CDC2;CDKN3;DBF4;KPNA2;MAD2L1;NDC80;NUSAP1;SMC4;TTK;UBE2C;BIRC5;CCNA2;FANCG;MAD2L1;TTK;BIRC5;CCNA2;MAD2L1;NDC80;NUSAP1;SMC4;TTK;UBE2C;BIRC5;CCNA2;CDC2;CDC20;CDKN3;DBF4;FANCG…	0.033640113375;2.07000981e-07;8.5792122e-06;0.00385833039428571;6.1847874e-11;2.53091223e-10;0.000906715869230769;5.96781617142857e-07;2.17790694e-11;0.00210004801875;5.14931409473684e-05;6.498842625e-07	34	561	0.948307	0.00534759	0	0.53928	_;FANCG;	0.990678	_;
44	-	-	-	-	-	-	-	-	-	34	561	0.363636	0	0	0.53928	_;JUN;	0.990678	_;
45	-	-	-	-	-	-	-	-	-	33	528	0.768939	0	0	0.307364	_;SEPT2;TRA@;	0.990678	_;
46	-	-	-	-	-	-	-	-	-	33	528	0.907197	0	0	0.0174863	_;ATF1;DDX6;NPM1;RPN1;	0.990678	_;
47	-	-	-	-	-	-	SYNAPTIC_TRANSMISSION;TRANSMISSION_OF_NERVE_IMPULSE	DLG4;GRIN2A;HTR1E;HTR2C;KCNN1;OPRK1;SYT5	0.00196929969677419;0.0029049624	33	528	0.573864	0	0	0.902682	_;	0.990678	_;
48	-	-	-	-	-	-	-	-	-	32	496	0.929435	0	0	0.902682	_;	0.990678	_;
49	-	-	-	-	-	-	-	-	-	32	496	0	0.203629	0	0.534231	_;FSTL3;	0.990678	_;
50	-	-	-	-	-	-	-	-	-	31	465	0.821505	0	0	0.297002	_;APC;TCF12;	0.990678	_;
51	-	-	-	-	-	-	-	-	-	30	435	0.0528736	0.554023	0.0482759	0.522061	_;BRCA2;	0.990678	_;
52	-	-	-	-	-	-	-	-	-	30	435	0.894253	0	0	0.522061	_;PFN1;	0.990678	_;
53	-	-	-	-	-	-	-	-	-	29	406	0.00246305	0.135468	0	0.520929	_;ERCC5;	0.990678	_;
54	-	-	-	-	-	-	-	-	-	29	406	0	0.0123153	0	0.902682	_;	0.990678	_;
55	-	-	-	-	-	-	-	-	-	29	406	0.546798	0.00492611	0	0.520929	_;HIP1;	0.990678	_;
56	-	-	-	-	-	-	CELL_CYCLE_PROCESS;CELL_CYCLE_PHASE;CELL_CYCLE_GO_0007049	CHEK1;KIF11;KNTC1;PRC1;SKP2;TIMELESS;TPX2;CHEK1;KIF11;KNTC1;SKP2;TIMELESS;TPX2	0.0011861322;0.0081868545;0.0119084025789474	29	406	0.987685	0.00738916	0	0.902682	_;	0.476269	_;SKP2;
57	-	-	-	-	-	-	-	-	-	27	351	0.014245	0.424501	0	0.902682	_;	0.990678	_;
58	-	-	-	-	-	-	-	-	-	27	351	0	0	0.512821	0.902682	_;	0.990678	_;
59	-	-	-	-	-	-	-	-	-	27	351	0.917379	0	0	0.902682	_;	0.476269	_;GRM3;
60	-	-	-	-	-	-	-	-	-	27	351	0.908832	0	0	0.243289	_;EWSR1;WHSC1;	0.990678	_;
61	-	-	-	-	-	-	-	-	-	27	351	0.467236	0	0	0.902682	_;	0.990678	_;
62	-	-	-	-	-	-	-	-	-	27	351	0.888889	0	0	0.902682	_;	0.990678	_;
63	-	-	-	-	-	-	-	-	-	26	325	0	0	0.335385	0.492283	_;RAD51B;	0.990678	_;
64	-	-	-	-	-	-	-	-	-	26	325	0.763077	0	0	0.492283	_;TCEA1;	0.990678	_;
65	-	-	-	-	-	-	-	-	-	26	325	0.830769	0	0	0.902682	_;	0.990678	_;
66	-	-	-	-	-	-	-	-	-	26	325	0.538462	0.00307692	0	0.492283	_;CXCR7;	0.990678	_;
67	-	-	-	-	-	-	-	-	-	26	325	0.221538	0	0	0.902682	_;	0.990678	_;
68	-	-	-	-	-	-	-	-	-	26	325	0.412308	0	0	0.237058	_;ATM;GMPS;	0.990678	_;
69	-	-	-	-	-	-	-	-	-	26	325	0.803077	0	0	0.237058	_;BACH1;KLF6;	0.990678	_;
70	KEGG_CALCIUM_SIGNALING_PATHWAY;KEGG_NEUROACTIVE_LIGAND_RECEPTOR_INTERACTION	CAMK2A;CCKBR;HTR2A;RYR2;SLC8A2;CCKBR;GABRA5;GABRD;GRM7;HTR2A;PRSS3	0.0289155943384615;0.00707402572363636	-	-	-	G_PROTEIN_COUPLED_RECEPTOR_PROTEIN_SIGNALING_PATHWAY	CCKBR;GPR22;GPR6;GRM7;HTR2A;VIP	0.0405456	26	325	0.96	0	0	0.902682	_;	0.476269	_;KIAA0774;
71	-	-	-	-	-	-	-	-	-	25	300	0.81	0	0	0.051803	_;MYD88;PIM1;TNFAIP3;	0.990678	_;
72	-	-	-	-	-	-	-	-	-	25	300	0.91	0.09	0.00333333	0.492283	_;SYK;	0.990678	_;
73	-	-	-	-	-	-	-	-	-	25	300	0.776667	0	0	0.492283	_;HLF;	0.990678	_;
74	-	-	-	-	-	-	-	-	-	25	300	0.306667	0	0	0.902682	_;	0.990678	_;
75	-	-	-	-	-	-	-	-	-	25	300	0.00666667	0.283333	0.4	0.051803	_;EZH2;FOXO4;CDK6;	0.990678	_;
76	-	-	-	-	-	-	-	-	-	24	276	0.82971	0	0	0.902682	_;	0.990678	_;
77	-	-	-	-	-	-	-	-	-	24	276	0.326087	0	0	0.491082	_;PAX5;	0.990678	_;
78	-	-	-	-	-	-	-	-	-	24	276	0.98913	0	0	0.491082	_;NRAS;	0.990678	_;
79	KEGG_ANTIGEN_PROCESSING_AND_PRESENTATION;KEGG_ALLOGRAFT_REJECTION;KEGG_GRAFT_VERSUS_HOST_DISEASE	B2M;HLA-A;HLA-B;HLA-E;TAP1;HLA-A;HLA-B;HLA-E	0.000968738778;0.0416309253517241	-	-	-	-	-	-	24	276	0.978261	0	0	0.902682	_;	0.990678	_;
80	-	-	-	-	-	-	-	-	-	24	276	0.00724638	0.23913	0.731884	0.902682	_;	0.990678	_;
81	-	-	-	-	-	-	-	-	-	23	253	0.901186	0	0	0.051803	_;FUS;HSP90AB1;NONO;	0.990678	_;
82	-	-	-	-	-	-	-	-	-	23	253	0.162055	0	0	0.486911	_;ELN;	0.990678	_;
83	-	-	-	-	-	-	-	-	-	22	231	0	0	0.52381	0.902682	_;	0.990678	_;
84	-	-	-	-	-	-	-	-	-	22	231	0.614719	0	0	0.902682	_;	0.990678	_;
85	-	-	-	-	-	-	-	-	-	22	231	0.91342	0.00865801	0	0.476264	_;EXT2;	0.990678	_;
86	-	-	-	-	-	-	-	-	-	22	231	0.34632	0	0	0.902682	_;	0.990678	_;
87	-	-	-	-	-	-	-	-	-	21	210	0	0.271429	0	0.902682	_;	0.990678	_;
88	-	-	-	-	-	-	-	-	-	21	210	0.00476191	0.185714	0.580952	0.464955	_;TEP1;	0.463224	_;TEP1;
89	-	-	-	-	-	-	-	-	-	21	210	0.861905	0	0	0.184216	_;CCNL1;SS18;	0.990678	_;
90	-	-	-	-	-	-	-	-	-	21	210	0.8	0	0	0.464955	_;IDH2;	0.990678	_;
91	-	-	-	-	-	-	-	-	-	21	210	0.147619	0.00476191	0	0.464955	_;TP53;	0.463224	_;TP53;
92	-	-	-	-	-	-	-	-	-	21	210	0	0.242857	0.4	0.902682	_;	0.990678	_;
93	-	-	-	-	-	-	-	-	-	20	190	0.00526316	0.194737	0.542105	0.464569	_;TSHR;	0.990678	_;
94	-	-	-	-	-	-	-	-	-	20	190	0.884211	0	0	0.902682	_;	0.990678	_;
95	-	-	-	-	-	-	-	-	-	20	190	0.468421	0	0	0.464569	_;FANCF;	0.990678	_;
96	KEGG_RIBOSOME	RPL10;RPL12;RPL13;RPL19;RPL27;RPL29;RPL30;RPL36A;RPL7A;RPL8;RPLP0;RPLP1;RPS10;RPS13;RPS15A;RPS27;RPS3A;RPS4X	5.59427e-33	-	-	-	BIOSYNTHETIC_PROCESS;CELLULAR_BIOSYNTHETIC_PROCESS;MACROMOLECULE_BIOSYNTHETIC_PROCESS;TRANSLATION	RPL13;RPL19;RPL29;RPL30;RPL7A;RPL8;RPS10;RPS27;RPS3A	1.3170427875e-05;1.067599764e-06;1.4337972e-08	20	190	0.978947	0	0	0.902682	_;	0.990678	_;
97	-	-	-	-	-	-	-	-	-	20	190	0.831579	0	0	0.902682	_;	0.990678	_;
98	-	-	-	-	-	-	-	-	-	20	190	0.594737	0	0	0.176799	_;FN1;PDGFRB;	0.990678	_;
99	-	-	-	-	-	-	-	-	-	20	190	0.215789	0	0	0.464569	_;BLM;	0.990678	_;
100	-	-	-	-	-	-	-	-	-	20	190	0.0947368	0.878947	0.563158	0.464569	_;STK11;	0.990678	_;
101	-	-	-	-	-	-	-	-	-	19	171	0.00584795	0.28655	0.380117	0.902682	_;	0.990678	_;
102	-	-	-	-	-	-	-	-	-	19	171	0.0935673	0.187135	0	0.0373427	_;CHIC2;CCND2;NF1;	0.463224	_;NF1;
103	-	-	-	-	-	-	-	-	-	19	171	0.853801	0	0	0.902682	_;	0.990678	_;
104	-	-	-	-	-	-	-	-	-	19	171	0.0233918	0.403509	0.0935673	0.16921	_;TCF3;MUM1;	0.990678	_;
105	-	-	-	-	-	-	-	-	-	19	171	0.175439	0	0	0.16921	_;FBXW7;MET;	0.990678	_;
106	KEGG_OLFACTORY_TRANSDUCTION	OR4Q3;OR4M1;OR4N2;OR4K2;OR4K5;OR4K1	6.87358e-06	-	-	-	-	-	-	18	153	0	0	0	0.902682	_;	0.990678	_;
107	-	-	-	-	-	-	-	-	-	18	153	0.810458	0	0	0.455976	_;FVT1;	0.990678	_;
108	-	-	-	-	-	-	-	-	-	18	153	0.875817	0	0	0.902682	_;	0.990678	_;
109	-	-	-	-	-	-	-	-	-	18	153	0.810458	0	0	0.902682	_;	0.990678	_;
110	-	-	-	-	-	-	M_PHASE;CELL_CYCLE_PROCESS;MITOTIC_CELL_CYCLE;CELL_CYCLE_PHASE;MITOSIS;CELL_CYCLE_GO_0007049;M_PHASE_OF_MITOTIC_CELL_CYCLE	AURKA;ESPL1;KIF15;KIF2C;NCAPH;PLK1;AURKA;ESPL1;KIF15;KIF23;KIF2C;NCAPH;PLK1	5.32891062e-05;4.2464763e-05;9.08004735e-06;0.00055036773;1.11286536428571e-05;0.000509923948695652;1.21950576e-05	18	153	1	0	0	0.902682	_;	0.990678	_;
111	-	-	-	-	-	-	-	-	-	18	153	0.901961	0	0	0.455976	_;PALB2;	0.990678	_;
112	-	-	-	-	-	-	-	-	-	18	153	0.30719	0	0	0.902682	_;	0.990678	_;
113	KEGG_RIBOSOME	RPL13A;RPL18;RPL18A;RPLP2;RPS16;RPS19;RPS2;RPS20;RPS25;RPS28;RPS6;RPS8	7.33136e-18	-	-	-	BIOSYNTHETIC_PROCESS;CELLULAR_BIOSYNTHETIC_PROCESS;MACROMOLECULE_BIOSYNTHETIC_PROCESS;TRANSLATION	EEF1A1;EIF3E;EIF4A2;RPL18;RPL18A;RPS19;RPS2	0.00186735165517241;0.000248509234285714;0.00025118181;9.28108093846154e-06	18	153	0.771242	0	0	0.455976	_;EIF4A2;	0.990678	_;
114	-	-	-	-	-	-	-	-	-	18	153	0.941176	0	0	0.455976	_;NP;	0.990678	_;
115	-	-	-	-	-	-	-	-	-	18	153	0.653595	0	0	0.455976	_;MALT1;	0.990678	_;
116	KEGG_GLYCOSAMINOGLYCAN_DEGRADATION;KEGG_LYSOSOME	ARSB;GNS;HEXB;ARSB;CTSL1;DNASE2;GNS;HEXB;MANBA;TCIRG1	0.014006366733913;2.0457297792e-06	-	-	-	-	-	-	18	153	0.862745	0	0	0.902682	_;	0.990678	_;
117	-	-	-	-	-	-	-	-	-	17	136	0.0147059	0.492647	0.455882	0.902682	_;	0.990678	_;
118	-	-	-	-	-	-	-	-	-	17	136	0.691176	0	0	0.455976	_;LPL;	0.990678	_;
119	-	-	-	-	-	-	-	-	-	17	136	0.735294	0	0	0.902682	_;	0.990678	_;
120	-	-	-	-	-	-	AXON_GUIDANCE	CDK5R1;NRXN1;SLIT1	0.0107289	17	136	1	0	0	0.455976	_;SRGAP3;	0.990678	_;
121	-	-	-	-	-	-	-	-	-	17	136	0.963235	0	0	0.902682	_;	0.0247931	_;ARNT2;ASTN1;
122	-	-	-	-	-	-	-	-	-	17	136	0.764706	0	0	0.455976	_;DEK;	0.990678	_;
123	-	-	-	-	-	-	-	-	-	17	136	0.830882	0	0	0.902682	_;	0.990678	_;
124	-	-	-	-	-	-	-	-	-	17	136	0.794118	0	0	0.902682	_;	0.990678	_;
125	-	-	-	-	-	-	IMMUNE_SYSTEM_PROCESS	ARHGDIB;CCR1;CD4;FYB;HCLS1;ITGB2;RGS1	3.49793e-05	17	136	1	0	0	0.902682	_;	0.990678	_;
126	-	-	-	-	-	-	-	-	-	17	136	0.0661765	0.595588	0.205882	0.902682	_;	0.990678	_;
127	-	-	-	-	-	-	-	-	-	17	136	0.00735294	0.382353	0.102941	0.902682	_;	0.990678	_;
128	-	-	-	-	-	-	-	-	-	17	136	0.00735294	0.227941	0.308824	0.902682	_;	0.990678	_;
129	-	-	-	-	-	-	-	-	-	16	120	0.691667	0	0	0.902682	_;	0.990678	_;
130	-	-	-	-	-	-	-	-	-	16	120	0.958333	0	0	0.136836	_;CHN1;PDE4DIP;	0.990678	_;
131	-	-	-	-	-	-	-	-	-	16	120	0.533333	0	0	0.902682	_;	0.990678	_;
132	-	-	-	-	-	-	-	-	-	16	120	0.825	0	0	0.902682	_;	0.990678	_;
133	-	-	-	-	-	-	-	-	-	16	120	0.225	0	0	0.136836	_;ETV1;IDH1;	0.463224	_;IDH1;
134	-	-	-	-	-	-	CHROMOSOME_SEGREGATION	CENPE;CENPF;TOP2A	0.0437456	16	120	0.966667	0	0	0.902682	_;	0.990678	_;
135	-	-	-	-	-	-	-	-	-	16	120	0.933333	0	0	0.902682	_;	0.990678	_;
136	-	-	-	-	-	-	-	-	-	16	120	0.95	0	0	0.455976	_;RAP1GDS1;	0.990678	_;
137	KEGG_CELL_ADHESION_MOLECULES_CAMS;KEGG_INTESTINAL_IMMUNE_NETWORK_FOR_IGA_PRODUCTION;KEGG_TYPE_I_DIABETES_MELLITUS;KEGG_ASTHMA;KEGG_AUTOIMMUNE_THYROID_DISEASE;KEGG_SYSTEMIC_LUPUS_ERYTHEMATOSUS;KEGG_ALLOGRAFT_REJECTION;KEGG_GRAFT_VERSUS_HOST_DISEASE;KEGG_VIRAL_MYOCARDITIS	CD86;HLA-DMA;HLA-DQB1;HLA-DRA;PTPRC;CD86;HLA-DMA;HLA-DQB1;HLA-DRA;HLA-DMA;HLA-DQB1;HLA-DRA	0.0003201414516;0.00014746824;0.000453360332571429;0.003689542872;0.00310884002526316;0.000218496080290909;0.00113824988894118	-	-	-	-	-	-	16	120	1	0	0	0.902682	_;	0.990678	_;
138	-	-	-	-	-	-	GENERATION_OF_A_SIGNAL_INVOLVED_IN_CELL_CELL_SIGNALING	SNAP25;STX1A;SYT1	0.02728	16	120	0.966667	0	0	0.902682	_;	0.990678	_;
139	-	-	-	-	-	-	-	-	-	16	120	0.1	0	0	0.902682	_;	0.990678	_;
140	-	-	-	-	-	-	-	-	-	16	120	0.441667	0	0	0.902682	_;	0.990678	_;
141	-	-	-	-	-	-	-	-	-	15	105	0	0.314286	0	0.454001	_;MDM4;	0.990678	_;
142	-	-	-	-	-	-	-	-	-	15	105	0	0.371429	0.514286	0.902682	_;	0.990678	_;
143	-	-	-	-	-	-	-	-	-	15	105	0.00952381	0.304762	0	0.454001	_;CDK4;	0.463224	_;CDK4;
144	-	-	-	-	-	-	-	-	-	15	105	0.447619	0.0285714	0	0.454001	_;GAS7;	0.990678	_;
145	-	-	-	-	-	-	-	-	-	15	105	0.52381	0	0	0.902682	_;	0.990678	_;
146	-	-	-	-	-	-	-	-	-	15	105	0.761905	0.0666667	0	0.902682	_;	0.990678	_;
147	-	-	-	-	-	-	-	-	-	15	105	0.8	0	0	0.902682	_;	0.990678	_;
148	-	-	-	-	-	-	-	-	-	15	105	0.828571	0.00952381	0	0.902682	_;	0.990678	_;
149	-	-	-	-	-	-	-	-	-	15	105	0.828571	0	0	0.902682	_;	0.990678	_;
150	-	-	-	-	-	-	-	-	-	15	105	0.0285714	0.657143	0.295238	0.902682	_;	0.990678	_;
151	-	-	-	-	-	-	-	-	-	14	91	0.010989	0.406593	0.131868	0.449489	_;RB1;	0.463224	_;RB1;
152	-	-	-	-	-	-	-	-	-	14	91	0.010989	0.274725	0.32967	0.449489	_;GPHN;	0.990678	_;
153	-	-	-	-	-	-	-	-	-	14	91	0.461538	0	0	0.902682	_;	0.990678	_;
154	-	-	-	-	-	-	-	-	-	14	91	0.857143	0	0	0.902682	_;	0.990678	_;
155	-	-	-	-	-	-	-	-	-	14	91	0.736264	0	0	0.902682	_;	0.990678	_;
156	KEGG_DNA_REPLICATION	POLE2;RFC2;RNASEH2A	0.0331995	-	-	-	-	-	-	14	91	0.758242	0	0	0.902682	_;	0.990678	_;
157	-	-	-	-	-	-	-	-	-	14	91	0.89011	0	0	0.902682	_;	0.990678	_;
158	KEGG_ASTHMA;KEGG_SYSTEMIC_LUPUS_ERYTHEMATOSUS	FCER1G;HLA-DPA1;HLA-DPB1;C1QA;C1QB;FCGR1A;HLA-DPA1;HLA-DPB1	0.00267090048;4.71936567085714e-05	-	-	-	-	-	-	14	91	0.967033	0	0	0.449489	_;CD74;	0.990678	_;
159	-	-	-	-	-	-	-	-	-	14	91	0.978022	0	0	0.902682	_;	0.990678	_;
160	-	-	-	-	-	-	-	-	-	14	91	0	0.142857	0.56044	0.449489	_;JAK2;	0.990678	_;
161	-	-	-	-	-	-	-	-	-	14	91	0.67033	0	0	0.902682	_;	0.990678	_;
162	-	-	-	-	-	-	-	-	-	14	91	0.538462	0	0	0.449489	_;EZH1;	0.990678	_;
163	-	-	-	-	-	-	-	-	-	14	91	0.67033	0	0	0.902682	_;	0.990678	_;
164	-	-	-	-	-	-	-	-	-	13	78	0.512821	0	0	0.449489	_;BCL6;	0.463224	_;TRPV5;
165	-	-	-	-	-	-	-	-	-	13	78	0.615385	0	0	0.449489	_;TCL6;	0.990678	_;
166	-	-	-	-	-	-	-	-	-	13	78	0.692308	0	0	0.902682	_;	0.990678	_;
167	-	-	-	-	-	-	-	-	-	13	78	0.282051	0	0	0.449489	_;BMPR1A;	0.990678	_;
168	-	-	-	-	-	-	-	-	-	13	78	0.923077	0	0	0.449489	_;HNRNPA2B1;	0.990678	_;
169	-	-	-	-	-	-	-	-	-	13	78	0.512821	0	0	0.116694	_;BCL10;CCDC6;	0.990678	_;
170	KEGG_RIBOSOME	RPL10L;RPL24;RPL35;RPL39;RPL5;RPS21;RPS3;RPS7	1.80416e-10	-	-	-	CELLULAR_BIOSYNTHETIC_PROCESS;MACROMOLECULE_BIOSYNTHETIC_PROCESS;TRANSLATION	RPL24;RPL35;RPL39;RPL5;RPS3	0.0150313482;0.0151843391162791;0.00150499446428571	13	78	0.628205	0	0	0.902682	_;	0.990678	_;
171	-	-	-	-	-	-	-	-	-	13	78	0.923077	0	0	0.902682	_;	0.990678	_;
172	-	-	-	-	-	-	-	-	-	13	78	0.871795	0	0	0.902682	_;	0.990678	_;
173	-	-	-	-	-	-	-	-	-	13	78	0.346154	0	0	0.902682	_;	0.990678	_;
174	-	-	-	-	-	-	-	-	-	13	78	0.935897	0	0	0.902682	_;	0.990678	_;
175	-	-	-	-	-	-	-	-	-	13	78	0.820513	0	0	0.902682	_;	0.990678	_;
176	-	-	-	-	-	-	-	-	-	13	78	0	0.128205	0	0.902682	_;	0.990678	_;
177	-	-	-	-	-	-	-	-	-	13	78	0	0.153846	0.153846	0.902682	_;	0.990678	_;
178	-	-	-	-	-	-	-	-	-	12	66	0	0.166667	0	0.902682	_;	0.990678	_;
179	-	-	-	-	-	-	-	-	-	12	66	0.848485	0.0757576	0	0.902682	_;	0.990678	_;
180	-	-	-	-	-	-	-	-	-	12	66	0.560606	0	0	0.902682	_;	0.990678	_;
181	-	-	-	-	-	-	-	-	-	12	66	0.969697	0	0	0.902682	_;	0.990678	_;
182	-	-	-	-	-	-	-	-	-	12	66	0.969697	0	0	0.449489	_;CLP1;	0.990678	_;
183	-	-	-	-	-	-	-	-	-	12	66	0.984849	0	0	0.902682	_;	0.990678	_;
184	-	-	-	-	-	-	-	-	-	12	66	0.984849	0	0	0.902682	_;	0.990678	_;
185	-	-	-	-	-	-	-	-	-	12	66	0.590909	0	0	0.902682	_;	0.990678	_;
186	-	-	-	-	-	-	-	-	-	12	66	0.590909	0.0151515	0	0.902682	_;	0.990678	_;
187	-	-	-	-	-	-	-	-	-	12	66	0.863636	0	0	0.902682	_;	0.990678	_;
188	-	-	-	-	-	-	-	-	-	11	55	0	0.181818	0	0.902682	_;	0.990678	_;
189	-	-	-	-	-	-	-	-	-	11	55	0	0.181818	0.181818	0.902682	_;	0.990678	_;
190	-	-	-	-	-	-	-	-	-	11	55	0.927273	0	0	0.436998	_;RAF1;	0.990678	_;
191	-	-	-	-	-	-	-	-	-	11	55	1	0	0	0.902682	_;	0.990678	_;
192	-	-	-	-	-	-	-	-	-	11	55	0.963636	0	0	0.436998	_;DAXX;	0.990678	_;
193	-	-	-	-	-	-	-	-	-	11	55	0.981818	0	0	0.436998	_;SFRS3;	0.990678	_;
194	-	-	-	-	-	-	-	-	-	11	55	0.872727	0	0	0.902682	_;	0.990678	_;
195	-	-	-	-	-	-	-	-	-	11	55	0.945455	0	0	0.436998	_;SMAD4;	0.990678	_;
196	-	-	-	-	-	-	-	-	-	11	55	1	0	0	0.436998	_;SDHD;	0.990678	_;
197	-	-	-	-	-	-	-	-	-	11	55	0.890909	0	0	0.436998	_;CREB3L2;	0.990678	_;
198	-	-	-	-	-	-	-	-	-	11	55	0.963636	0	0	0.902682	_;	0.990678	_;
199	-	-	-	-	-	-	-	-	-	11	55	0.909091	0	0	0.436998	_;NOTCH2;	0.990678	_;
200	-	-	-	-	-	-	-	-	-	11	55	0.872727	0	0	0.902682	_;	0.990678	_;
201	-	-	-	-	-	-	-	-	-	10	45	0.955556	0	0	0.436998	_;BAP1;	0.990678	_;
202	-	-	-	-	-	-	-	-	-	10	45	0.933333	0	0	0.902682	_;	0.990678	_;
203	-	-	-	-	-	-	-	-	-	10	45	0.911111	0	0	0.902682	_;	0.990678	_;
204	-	-	-	-	-	-	-	-	-	10	45	0.866667	0	0	0.902682	_;	0.990678	_;
205	-	-	-	-	-	-	-	-	-	10	45	0.822222	0	0	0.902682	_;	0.990678	_;
206	-	-	-	-	-	-	-	-	-	10	45	0.933333	0	0	0.902682	_;	0.990678	_;
207	-	-	-	-	-	-	-	-	-	10	45	0.644444	0	0	0.902682	_;	0.990678	_;
208	-	-	-	-	-	-	-	-	-	10	45	0.911111	0	0	0.436998	_;KRAS;	0.990678	_;
209	KEGG_SPLICEOSOME	LSM2;LSM5;PPIH;SNRPB;SNRPG	0.000120384	-	-	-	-	-	-	10	45	0.977778	0	0	0.902682	_;	0.990678	_;
210	-	-	-	-	-	-	-	-	-	10	45	0.977778	0	0	0.902682	_;	0.990678	_;
211	-	-	-	-	-	-	-	-	-	10	45	0.822222	0	0	0.436998	_;CEBPZ;	0.990678	_;
212	-	-	-	-	-	-	-	-	-	10	45	0.844444	0	0	0.902682	_;	0.990678	_;
213	-	-	-	-	-	-	-	-	-	10	45	0.888889	0	0	0.902682	_;	0.990678	_;
214	-	-	-	-	-	-	-	-	-	10	45	0.311111	0.0444444	0	0.436998	_;FAS;	0.990678	_;
215	-	-	-	-	-	-	-	-	-	10	45	0	0.0666667	0.311111	0.902682	_;	0.463224	_;CDKN2A;
216	-	-	-	-	-	-	-	-	-	10	45	0.8	0	0	0.902682	_;	0.990678	_;
