# Supplementary material for: Voting-Based Cancer Module Identification by Combining Topological and Data-Driven Properties
Source: PLoS One. 2013 Aug 5;8(8):e70498. doi: 10.1371/journal.pone.0070498 (PMC3734239; doi:10.1371/journal.pone.0070498)
Supplement: Table S13 — Comparison of distinct enriched pathways between other methods and VToD for GBM data set. (XLSX) [file pone.0070498.s022.xlsx]

## Sheet: S13-GBM-Common Pathways in all
Distinct Pathways Enriched in Hierarchical Clustering	Distinct Pathway Enrichmed in VToD Algorithm	Distinct Pathway Enrichmed in Cerami et al., 2010	Distinct Pathway Enrichmed in MATISSE	Distinct Pathway Enrichmed in DFM-CIN	Distinct Pathway Enrichmed in ClusterONE
KEGG_OLFACTORY_TRANSDUCTION	KEGG_MAPK_SIGNALING_PATHWAY	KEGG_CELL_CYCLE	KEGG_CELL_ADHESION_MOLECULES_CAMS	KEGG_MAPK_SIGNALING_PATHWAY	KEGG_NEUROACTIVE_LIGAND_RECEPTOR_INTERACTION
KEGG_RIBOSOME	KEGG_CALCIUM_SIGNALING_PATHWAY	KEGG_P53_SIGNALING_PATHWAY	KEGG_ANTIGEN_PROCESSING_AND_PRESENTATION	KEGG_CYTOKINE_CYTOKINE_RECEPTOR_INTERACTION	KEGG_LONG_TERM_POTENTIATION
KEGG_GLYCOSAMINOGLYCAN_DEGRADATION	KEGG_CHEMOKINE_SIGNALING_PATHWAY	KEGG_PATHWAYS_IN_CANCER	KEGG_HEMATOPOIETIC_CELL_LINEAGE	KEGG_CELL_CYCLE	KEGG_ALANINE_ASPARTATE_AND_GLUTAMATE_METABOLISM
KEGG_LYSOSOME	KEGG_OOCYTE_MEIOSIS	KEGG_PANCREATIC_CANCER	KEGG_INTESTINAL_IMMUNE_NETWORK_FOR_IGA_PRODUCTION	KEGG_TGF_BETA_SIGNALING_PATHWAY	KEGG_OTHER_GLYCAN_DEGRADATION
KEGG_CELL_ADHESION_MOLECULES_CAMS	KEGG_APOPTOSIS,APOPTOSIS_GO	KEGG_GLIOMA	KEGG_TYPE_I_DIABETES_MELLITUS	KEGG_LEISHMANIA_INFECTION	KEGG_GLYCOSAMINOGLYCAN_DEGRADATION
KEGG_INTESTINAL_IMMUNE_NETWORK_FOR_IGA_PRODUCTION	KEGG_VASCULAR_SMOOTH_MUSCLE_CONTRACTION	KEGG_PROSTATE_CANCER	KEGG_LEISHMANIA_INFECTION	KEGG_PATHWAYS_IN_CANCER	KEGG_GLYCOSPHINGOLIPID_BIOSYNTHESIS_GLOBO_SERIES
KEGG_TYPE_I_DIABETES_MELLITUS	KEGG_WNT_SIGNALING_PATHWAY	KEGG_MELANOMA	KEGG_ASTHMA	KEGG_COLORECTAL_CANCER	KEGG_GLYCOSPHINGOLIPID_BIOSYNTHESIS_GANGLIO_SERIES
KEGG_ASTHMA	KEGG_HEDGEHOG_SIGNALING_PATHWAY	KEGG_BLADDER_CANCER	KEGG_AUTOIMMUNE_THYROID_DISEASE	KEGG_RENAL_CELL_CARCINOMA	KEGG_CYTOKINE_CYTOKINE_RECEPTOR_INTERACTION
KEGG_AUTOIMMUNE_THYROID_DISEASE	KEGG_FOCAL_ADHESION	KEGG_CHRONIC_MYELOID_LEUKEMIA	KEGG_SYSTEMIC_LUPUS_ERYTHEMATOSUS	KEGG_PANCREATIC_CANCER	KEGG_LYSOSOME
KEGG_SYSTEMIC_LUPUS_ERYTHEMATOSUS	KEGG_GAP_JUNCTION	KEGG_SMALL_CELL_LUNG_CANCER	KEGG_ALLOGRAFT_REJECTION	KEGG_CHRONIC_MYELOID_LEUKEMIA	KEGG_CELL_ADHESION_MOLECULES_CAMS
KEGG_ALLOGRAFT_REJECTION	KEGG_T_CELL_RECEPTOR_SIGNALING_PATHWAY	KEGG_NON_SMALL_CELL_LUNG_CANCER	KEGG_GRAFT_VERSUS_HOST_DISEASE	KEGG_HYPERTROPHIC_CARDIOMYOPATHY_HCM	KEGG_ANTIGEN_PROCESSING_AND_PRESENTATION
KEGG_GRAFT_VERSUS_HOST_DISEASE	KEGG_B_CELL_RECEPTOR_SIGNALING_PATHWAY	BIOCARTA_G1_PATHWAY	KEGG_VIRAL_MYOCARDITIS	KEGG_DILATED_CARDIOMYOPATHY	KEGG_TOLL_LIKE_RECEPTOR_SIGNALING_PATHWAY
KEGG_VIRAL_MYOCARDITIS	KEGG_LONG_TERM_POTENTIATION	BIOCARTA_CTCF_PATHWAY	KEGG_SPLICEOSOME	KEGG_LYSOSOME	KEGG_NATURAL_KILLER_CELL_MEDIATED_CYTOTOXICITY
KEGG_DNA_REPLICATION	KEGG_NEUROTROPHIN_SIGNALING_PATHWAY	BIOCARTA_CELLCYCLE_PATHWAY	KEGG_ERBB_SIGNALING_PATHWAY	KEGG_ENDOCYTOSIS	KEGG_INTESTINAL_IMMUNE_NETWORK_FOR_IGA_PRODUCTION
KEGG_PRION_DISEASES	KEGG_LONG_TERM_DEPRESSION	BIOCARTA_RACCYCD_PATHWAY	KEGG_CHEMOKINE_SIGNALING_PATHWAY	KEGG_HUNTINGTONS_DISEASE	KEGG_TYPE_I_DIABETES_MELLITUS
KEGG_SPLICEOSOME	KEGG_REGULATION_OF_ACTIN_CYTOSKELETON	BIOCARTA_RB_PATHWAY	KEGG_WNT_SIGNALING_PATHWAY	KEGG_VIBRIO_CHOLERAE_INFECTION	KEGG_LEISHMANIA_INFECTION
KEGG_STEROID_HORMONE_BIOSYNTHESIS	KEGG_INSULIN_SIGNALING_PATHWAY	BIOCARTA_ARF_PATHWAY	KEGG_VEGF_SIGNALING_PATHWAY	KEGG_CYSTEINE_AND_METHIONINE_METABOLISM	KEGG_ASTHMA
KEGG_CELL_CYCLE	KEGG_GNRH_SIGNALING_PATHWAY	REGULATION_OF_BIOLOGICAL_QUALITY	KEGG_TIGHT_JUNCTION	KEGG_WNT_SIGNALING_PATHWAY	KEGG_AUTOIMMUNE_THYROID_DISEASE
KEGG_OOCYTE_MEIOSIS	KEGG_EPITHELIAL_CELL_SIGNALING_IN_HELICOBACTER_PYLORI_INFECTION	BIOPOLYMER_CATABOLIC_PROCESS	KEGG_NATURAL_KILLER_CELL_MEDIATED_CYTOTOXICITY	KEGG_ADHERENS_JUNCTION	KEGG_ALLOGRAFT_REJECTION
KEGG_PROGESTERONE_MEDIATED_OOCYTE_MATURATION	KEGG_PATHOGENIC_ESCHERICHIA_COLI_INFECTION	NEGATIVE_REGULATION_OF_CELLULAR_METABOLIC_PROCESS	KEGG_B_CELL_RECEPTOR_SIGNALING_PATHWAY	KEGG_TIGHT_JUNCTION	KEGG_GRAFT_VERSUS_HOST_DISEASE
KEGG_CALCIUM_SIGNALING_PATHWAY	KEGG_LEISHMANIA_INFECTION	REGULATION_OF_KINASE_ACTIVITY	KEGG_FC_EPSILON_RI_SIGNALING_PATHWAY	KEGG_PROTEASOME	KEGG_VIRAL_MYOCARDITIS
KEGG_NEUROACTIVE_LIGAND_RECEPTOR_INTERACTION	KEGG_PATHWAYS_IN_CANCER	REGULATION_OF_PROTEIN_KINASE_ACTIVITY	KEGG_NEUROTROPHIN_SIGNALING_PATHWAY	KEGG_OOCYTE_MEIOSIS	KEGG_OXIDATIVE_PHOSPHORYLATION
KEGG_ANTIGEN_PROCESSING_AND_PRESENTATION	KEGG_PANCREATIC_CANCER	G2_M_TRANSITION_OF_MITOTIC_CELL_CYCLE	KEGG_LONG_TERM_DEPRESSION	KEGG_UBIQUITIN_MEDIATED_PROTEOLYSIS	KEGG_VALINE_LEUCINE_AND_ISOLEUCINE_DEGRADATION
M_PHASE	KEGG_ENDOMETRIAL_CANCER	REGULATION_OF_MOLECULAR_FUNCTION	KEGG_REGULATION_OF_ACTIN_CYTOSKELETON	KEGG_PROGESTERONE_MEDIATED_OOCYTE_MATURATION	KEGG_CARDIAC_MUSCLE_CONTRACTION
MITOTIC_CELL_CYCLE	KEGG_GLIOMA	REGULATION_OF_TRANSFERASE_ACTIVITY	KEGG_PATHOGENIC_ESCHERICHIA_COLI_INFECTION	KEGG_PYRIMIDINE_METABOLISM	KEGG_ALZHEIMERS_DISEASE
CELL_CYCLE_PHASE	KEGG_PROSTATE_CANCER	NEGATIVE_REGULATION_OF_CELL_CYCLE	KEGG_PATHWAYS_IN_CANCER	KEGG_RNA_POLYMERASE	KEGG_PARKINSONS_DISEASE
MITOSIS	KEGG_BLADDER_CANCER	REGULATION_OF_GROWTH	KEGG_RENAL_CELL_CARCINOMA	KEGG_CYTOSOLIC_DNA_SENSING_PATHWAY	KEGG_HUNTINGTONS_DISEASE
CELL_CYCLE_GO_0007049	KEGG_CHRONIC_MYELOID_LEUKEMIA	NEGATIVE_REGULATION_OF_TRANSCRIPTION_DNA_DEPENDENT	KEGG_PANCREATIC_CANCER	KEGG_VALINE_LEUCINE_AND_ISOLEUCINE_BIOSYNTHESIS	KEGG_N_GLYCAN_BIOSYNTHESIS
M_PHASE_OF_MITOTIC_CELL_CYCLE	KEGG_ACUTE_MYELOID_LEUKEMIA	INTERPHASE	KEGG_CHRONIC_MYELOID_LEUKEMIA	KEGG_AMINOACYL_TRNA_BIOSYNTHESIS	KEGG_SPLICEOSOME
BIOSYNTHETIC_PROCESS	KEGG_NON_SMALL_CELL_LUNG_CANCER	NEGATIVE_REGULATION_OF_CELLULAR_PROCESS	KEGG_ACUTE_MYELOID_LEUKEMIA	KEGG_BASAL_TRANSCRIPTION_FACTORS	KEGG_MAPK_SIGNALING_PATHWAY
CELLULAR_BIOSYNTHETIC_PROCESS	KEGG_TOLL_LIKE_RECEPTOR_SIGNALING_PATHWAY	NEGATIVE_REGULATION_OF_GROWTH	KEGG_FC_GAMMA_R_MEDIATED_PHAGOCYTOSIS	KEGG_NUCLEOTIDE_EXCISION_REPAIR	KEGG_ERBB_SIGNALING_PATHWAY
MACROMOLECULE_BIOSYNTHETIC_PROCESS	KEGG_NOD_LIKE_RECEPTOR_SIGNALING_PATHWAY	MITOTIC_CELL_CYCLE	KEGG_BASAL_TRANSCRIPTION_FACTORS	KEGG_GAP_JUNCTION	KEGG_CHEMOKINE_SIGNALING_PATHWAY
TRANSLATION	KEGG_RIG_I_LIKE_RECEPTOR_SIGNALING_PATHWAY	REGULATION_OF_PHOSPHORYLATION	KEGG_DNA_REPLICATION	KEGG_CIRCADIAN_RHYTHM_MAMMAL	KEGG_CELL_CYCLE
AXON_GUIDANCE	KEGG_CYTOSOLIC_DNA_SENSING_PATHWAY	CELL_CYCLE_PHASE	KEGG_PROTEASOME	KEGG_VASOPRESSIN_REGULATED_WATER_REABSORPTION	KEGG_OOCYTE_MEIOSIS
IMMUNE_SYSTEM_PROCESS	KEGG_ADIPOCYTOKINE_SIGNALING_PATHWAY	CELL_CYCLE_CHECKPOINT_GO_0000075	KEGG_NUCLEOTIDE_EXCISION_REPAIR	KEGG_PATHOGENIC_ESCHERICHIA_COLI_INFECTION	KEGG_UBIQUITIN_MEDIATED_PROTEOLYSIS
CHROMOSOME_SEGREGATION	KEGG_SMALL_CELL_LUNG_CANCER	REGULATION_OF_TRANSCRIPTION_FROM_RNA_POLYMERASE_II_PROMOTER	KEGG_MISMATCH_REPAIR	KEGG_GLYCOLYSIS_GLUCONEOGENESIS	KEGG_ENDOCYTOSIS
GENERATION_OF_A_SIGNAL_INVOLVED_IN_CELL_CELL_SIGNALING	KEGG_ERBB_SIGNALING_PATHWAY	REGULATION_OF_CELLULAR_METABOLIC_PROCESS	KEGG_CELL_CYCLE	KEGG_FATTY_ACID_METABOLISM	KEGG_MTOR_SIGNALING_PATHWAY
DNA_METABOLIC_PROCESS	KEGG_CELL_CYCLE	REGULATION_OF_GENE_EXPRESSION	KEGG_UBIQUITIN_MEDIATED_PROTEOLYSIS	KEGG_STEROID_BIOSYNTHESIS	KEGG_APOPTOSIS,APOPTOSIS_GO
DNA_REPAIR	KEGG_MTOR_SIGNALING_PATHWAY	GROWTH	KEGG_GAP_JUNCTION	KEGG_PRIMARY_BILE_ACID_BIOSYNTHESIS	KEGG_VASCULAR_SMOOTH_MUSCLE_CONTRACTION
RESPONSE_TO_ENDOGENOUS_STIMULUS	KEGG_DORSO_VENTRAL_AXIS_FORMATION	NEGATIVE_REGULATION_OF_PHOSPHORYLATION	KEGG_LEUKOCYTE_TRANSENDOTHELIAL_MIGRATION	KEGG_STEROID_HORMONE_BIOSYNTHESIS	KEGG_WNT_SIGNALING_PATHWAY
RESPONSE_TO_DNA_DAMAGE_STIMULUS	KEGG_TGF_BETA_SIGNALING_PATHWAY	AGING	KEGG_EPITHELIAL_CELL_SIGNALING_IN_HELICOBACTER_PYLORI_INFECTION	KEGG_TYROSINE_METABOLISM	KEGG_DORSO_VENTRAL_AXIS_FORMATION
CYTOKINESIS	KEGG_ADHERENS_JUNCTION	CELLULAR_RESPONSE_TO_STIMULUS	KEGG_SNARE_INTERACTIONS_IN_VESICULAR_TRANSPORT	KEGG_GLYCEROLIPID_METABOLISM	KEGG_TGF_BETA_SIGNALING_PATHWAY
REGULATION_OF_MITOSIS	KEGG_COLORECTAL_CANCER	NEGATIVE_REGULATION_OF_CELL_PROLIFERATION	KEGG_VASOPRESSIN_REGULATED_WATER_REABSORPTION	KEGG_GLYCEROPHOSPHOLIPID_METABOLISM	KEGG_AXON_GUIDANCE
INTERPHASE	KEGG_RENAL_CELL_CARCINOMA	NEGATIVE_REGULATION_OF_TRANSCRIPTION_FROM_RNA_POLYMERASE_II_PROMOTER	KEGG_PURINE_METABOLISM	KEGG_ETHER_LIPID_METABOLISM	KEGG_VEGF_SIGNALING_PATHWAY
CELL_CYCLE_CHECKPOINT_GO_0000075	KEGG_THYROID_CANCER	REGULATION_OF_CATALYTIC_ACTIVITY	KEGG_PYRIMIDINE_METABOLISM	KEGG_SPHINGOLIPID_METABOLISM	KEGG_FOCAL_ADHESION
CELL_DIVISION	KEGG_MELANOMA	REGULATION_OF_CYCLIN_DEPENDENT_PROTEIN_KINASE_ACTIVITY	KEGG_RNA_POLYMERASE	KEGG_RETINOL_METABOLISM	KEGG_ADHERENS_JUNCTION
INTERPHASE_OF_MITOTIC_CELL_CYCLE	KEGG_JAK_STAT_SIGNALING_PATHWAY	CELL_PROLIFERATION_GO_0008283	KEGG_HUNTINGTONS_DISEASE	KEGG_METABOLISM_OF_XENOBIOTICS_BY_CYTOCHROME_P450	KEGG_GAP_JUNCTION
REGULATION_OF_CELL_CYCLE	KEGG_SPLICEOSOME	NEGATIVE_REGULATION_OF_RNA_METABOLIC_PROCESS	KEGG_ENDOCYTOSIS	KEGG_DRUG_METABOLISM_CYTOCHROME_P450	KEGG_NOD_LIKE_RECEPTOR_SIGNALING_PATHWAY
SYNAPTIC_TRANSMISSION	KEGG_UBIQUITIN_MEDIATED_PROTEOLYSIS	G1_PHASE	KEGG_COMPLEMENT_AND_COAGULATION_CASCADES	KEGG_PPAR_SIGNALING_PATHWAY	KEGG_RIG_I_LIKE_RECEPTOR_SIGNALING_PATHWAY
TRANSMISSION_OF_NERVE_IMPULSE	KEGG_PROGESTERONE_MEDIATED_OOCYTE_MATURATION	POSITIVE_REGULATION_OF_BIOLOGICAL_PROCESS	KEGG_PRION_DISEASES	KEGG_ADIPOCYTOKINE_SIGNALING_PATHWAY	KEGG_JAK_STAT_SIGNALING_PATHWAY
G_PROTEIN_COUPLED_RECEPTOR_PROTEIN_SIGNALING_PATHWAY	KEGG_VEGF_SIGNALING_PATHWAY	NEGATIVE_REGULATION_OF_METABOLIC_PROCESS	KEGG_SMALL_CELL_LUNG_CANCER	KEGG_THYROID_CANCER	KEGG_T_CELL_RECEPTOR_SIGNALING_PATHWAY
	KEGG_FC_EPSILON_RI_SIGNALING_PATHWAY	REGULATION_OF_METABOLIC_PROCESS	BIOCARTA_CSK_PATHWAY	KEGG_PURINE_METABOLISM	KEGG_B_CELL_RECEPTOR_SIGNALING_PATHWAY
	KEGG_FC_GAMMA_R_MEDIATED_PHAGOCYTOSIS	CELL_CYCLE_ARREST_GO_0007050	BIOCARTA_ASBCELL_PATHWAY	KEGG_ALANINE_ASPARTATE_AND_GLUTAMATE_METABOLISM	KEGG_FC_EPSILON_RI_SIGNALING_PATHWAY
	KEGG_PURINE_METABOLISM	CELL_CYCLE_GO_0007049	BIOCARTA_BLYMPHOCYTE_PATHWAY	KEGG_ARGININE_AND_PROLINE_METABOLISM	KEGG_FC_GAMMA_R_MEDIATED_PHAGOCYTOSIS
	KEGG_PYRIMIDINE_METABOLISM	NEGATIVE_REGULATION_OF_CATALYTIC_ACTIVITY	BIOCARTA_IL5_PATHWAY	KEGG_STARCH_AND_SUCROSE_METABOLISM	KEGG_LEUKOCYTE_TRANSENDOTHELIAL_MIGRATION
	KEGG_RNA_POLYMERASE	POSITIVE_REGULATION_OF_CELLULAR_PROCESS	BIOCARTA_TCRA_PATHWAY	KEGG_NICOTINATE_AND_NICOTINAMIDE_METABOLISM	KEGG_NEUROTROPHIN_SIGNALING_PATHWAY
	KEGG_BASAL_TRANSCRIPTION_FACTORS	INTERPHASE_OF_MITOTIC_CELL_CYCLE	BIOCARTA_TH1TH2_PATHWAY	KEGG_DRUG_METABOLISM_OTHER_ENZYMES	KEGG_LONG_TERM_DEPRESSION
	KEGG_NUCLEOTIDE_EXCISION_REPAIR	NEGATIVE_REGULATION_OF_BIOLOGICAL_PROCESS	BIOCARTA_CTLA4_PATHWAY	KEGG_CALCIUM_SIGNALING_PATHWAY	KEGG_REGULATION_OF_ACTIN_CYTOSKELETON
	KEGG_HUNTINGTONS_DISEASE	REGULATION_OF_TRANSCRIPTION	BIOCARTA_ARENRF2_PATHWAY	KEGG_INSULIN_SIGNALING_PATHWAY	KEGG_INSULIN_SIGNALING_PATHWAY
	KEGG_P53_SIGNALING_PATHWAY	REGULATION_OF_CELL_CYCLE	BIOCARTA_AT1R_PATHWAY	KEGG_N_GLYCAN_BIOSYNTHESIS	KEGG_GNRH_SIGNALING_PATHWAY
	KEGG_TYPE_II_DIABETES_MELLITUS	NEGATIVE_REGULATION_OF_PHOSPHATE_METABOLIC_PROCESS	BIOCARTA_CXCR4_PATHWAY	KEGG_PROTEIN_EXPORT	KEGG_PROGESTERONE_MEDIATED_OOCYTE_MATURATION
	KEGG_VASOPRESSIN_REGULATED_WATER_REABSORPTION	REGULATION_OF_CELL_PROLIFERATION	BIOCARTA_ERK_PATHWAY	KEGG_CHEMOKINE_SIGNALING_PATHWAY	KEGG_ADIPOCYTOKINE_SIGNALING_PATHWAY
	KEGG_RIBOSOME	REGULATION_OF_CELL_GROWTH	BIOCARTA_FMLP_PATHWAY	KEGG_OLFACTORY_TRANSDUCTION	KEGG_TYPE_II_DIABETES_MELLITUS
	KEGG_MELANOGENESIS	G1_S_TRANSITION_OF_MITOTIC_CELL_CYCLE	BIOCARTA_IL6_PATHWAY	KEGG_DNA_REPLICATION	KEGG_ALDOSTERONE_REGULATED_SODIUM_REABSORPTION
	KEGG_DNA_REPLICATION	CASPASE_ACTIVATION	BIOCARTA_INTEGRIN_PATHWAY	KEGG_BASE_EXCISION_REPAIR	KEGG_AMYOTROPHIC_LATERAL_SCLEROSIS_ALS
	KEGG_CYTOKINE_CYTOKINE_RECEPTOR_INTERACTION	MICROTUBULE_CYTOSKELETON_ORGANIZATION_AND_BIOGENESIS	BIOCARTA_CHREBP2_PATHWAY	KEGG_MISMATCH_REPAIR	KEGG_PRION_DISEASES
	KEGG_ENDOCYTOSIS	DEPHOSPHORYLATION	BIOCARTA_MET_PATHWAY	KEGG_HOMOLOGOUS_RECOMBINATION	KEGG_EPITHELIAL_CELL_SIGNALING_IN_HELICOBACTER_PYLORI_INFECTION
	KEGG_NATURAL_KILLER_CELL_MEDIATED_CYTOTOXICITY	PROTEIN_AMINO_ACID_DEPHOSPHORYLATION	BIOCARTA_SALMONELLA_PATHWAY	KEGG_SNARE_INTERACTIONS_IN_VESICULAR_TRANSPORT	KEGG_PATHOGENIC_ESCHERICHIA_COLI_INFECTION
	KEGG_LEUKOCYTE_TRANSENDOTHELIAL_MIGRATION		BIOCARTA_MPR_PATHWAY	KEGG_CELL_ADHESION_MOLECULES_CAMS	KEGG_PATHWAYS_IN_CANCER
	KEGG_ALLOGRAFT_REJECTION		BIOCARTA_RHO_PATHWAY	KEGG_ANTIGEN_PROCESSING_AND_PRESENTATION	KEGG_COLORECTAL_CANCER
	KEGG_GRAFT_VERSUS_HOST_DISEASE		BIOCARTA_CDC42RAC_PATHWAY	KEGG_JAK_STAT_SIGNALING_PATHWAY	KEGG_RENAL_CELL_CARCINOMA
	BIOCARTA_RELA_PATHWAY		BIOCARTA_ACTINY_PATHWAY	KEGG_HEMATOPOIETIC_CELL_LINEAGE	KEGG_PANCREATIC_CANCER
	BIOCARTA_CSK_PATHWAY		BIOCARTA_EIF_PATHWAY	KEGG_NATURAL_KILLER_CELL_MEDIATED_CYTOTOXICITY	KEGG_ENDOMETRIAL_CANCER
	BIOCARTA_AGR_PATHWAY		BIOCARTA_EIF2_PATHWAY	KEGG_T_CELL_RECEPTOR_SIGNALING_PATHWAY	KEGG_GLIOMA
	BIOCARTA_AKAP95_PATHWAY		BIOCARTA_P27_PATHWAY	KEGG_FC_EPSILON_RI_SIGNALING_PATHWAY	KEGG_PROSTATE_CANCER
	BIOCARTA_AKT_PATHWAY		BIOCARTA_RAB_PATHWAY	KEGG_INTESTINAL_IMMUNE_NETWORK_FOR_IGA_PRODUCTION	KEGG_THYROID_CANCER
	BIOCARTA_AT1R_PATHWAY		BIOCARTA_EDG1_PATHWAY	KEGG_TYPE_I_DIABETES_MELLITUS	KEGG_MELANOMA
	BIOCARTA_BIOPEPTIDES_PATHWAY		BIOCARTA_PAR1_PATHWAY	KEGG_ASTHMA	KEGG_BLADDER_CANCER
	BIOCARTA_RANKL_PATHWAY		BIOCARTA_CLASSIC_PATHWAY	KEGG_AUTOIMMUNE_THYROID_DISEASE	KEGG_CHRONIC_MYELOID_LEUKEMIA
	BIOCARTA_CDMAC_PATHWAY		BIOCARTA_COMP_PATHWAY	KEGG_SYSTEMIC_LUPUS_ERYTHEMATOSUS	KEGG_ACUTE_MYELOID_LEUKEMIA
	BIOCARTA_CD40_PATHWAY		BIOCARTA_CTL_PATHWAY	KEGG_ALLOGRAFT_REJECTION	KEGG_SMALL_CELL_LUNG_CANCER
	BIOCARTA_CELL2CELL_PATHWAY		BIOCARTA_NKCELLS_PATHWAY	KEGG_GRAFT_VERSUS_HOST_DISEASE	KEGG_NON_SMALL_CELL_LUNG_CANCER
	BIOCARTA_CERAMIDE_PATHWAY		BIOCARTA_MEF2D_PATHWAY	KEGG_PRIMARY_IMMUNODEFICIENCY	KEGG_CALCIUM_SIGNALING_PATHWAY
	BIOCARTA_TID_PATHWAY		BIOCARTA_ACE2_PATHWAY	KEGG_VIRAL_MYOCARDITIS	KEGG_P53_SIGNALING_PATHWAY
	BIOCARTA_GCR_PATHWAY		BIOCARTA_PLATELETAPP_PATHWAY	KEGG_P53_SIGNALING_PATHWAY	KEGG_TIGHT_JUNCTION
	BIOCARTA_CXCR4_PATHWAY		BIOCARTA_VITCB_PATHWAY	KEGG_APOPTOSIS	KEGG_COMPLEMENT_AND_COAGULATION_CASCADES
	BIOCARTA_P35ALZHEIMERS_PATHWAY		NEGATIVE_REGULATION_OF_TRANSCRIPTION_DNA_DEPENDENT	KEGG_TOLL_LIKE_RECEPTOR_SIGNALING_PATHWAY	KEGG_SYSTEMIC_LUPUS_ERYTHEMATOSUS
	BIOCARTA_RNA_PATHWAY		NEGATIVE_REGULATION_OF_RNA_METABOLIC_PROCESS	KEGG_NOD_LIKE_RECEPTOR_SIGNALING_PATHWAY	KEGG_PURINE_METABOLISM
	BIOCARTA_ECM_PATHWAY		RNA_PROCESSING	KEGG_RIG_I_LIKE_RECEPTOR_SIGNALING_PATHWAY	KEGG_PYRIMIDINE_METABOLISM
	BIOCARTA_ERK_PATHWAY		NEGATIVE_REGULATION_OF_CELLULAR_COMPONENT_ORGANIZATION_AND_BIOGENESIS	KEGG_ALZHEIMERS_DISEASE	KEGG_ONE_CARBON_POOL_BY_FOLATE
	BIOCARTA_FMLP_PATHWAY		CYTOSKELETON_ORGANIZATION_AND_BIOGENESIS	KEGG_AMYOTROPHIC_LATERAL_SCLEROSIS_ALS	KEGG_DNA_REPLICATION
	BIOCARTA_FREE_PATHWAY		RNA_SPLICING	KEGG_DORSO_VENTRAL_AXIS_FORMATION	KEGG_BASE_EXCISION_REPAIR
	BIOCARTA_HCMV_PATHWAY		NEGATIVE_REGULATION_OF_DNA_BINDING	KEGG_NOTCH_SIGNALING_PATHWAY	KEGG_NUCLEOTIDE_EXCISION_REPAIR
	BIOCARTA_GSK3_PATHWAY		NEGATIVE_REGULATION_OF_BINDING	KEGG_NEUROTROPHIN_SIGNALING_PATHWAY	KEGG_MISMATCH_REPAIR
	BIOCARTA_RACCYCD_PATHWAY		NEGATIVE_REGULATION_OF_TRANSCRIPTION_FACTOR_ACTIVITY	KEGG_NON_HOMOLOGOUS_END_JOINING	KEGG_PYRUVATE_METABOLISM
	BIOCARTA_INTEGRIN_PATHWAY		TRANSLATIONAL_INITIATION	BIOCARTA_ALK_PATHWAY	KEGG_RIBOSOME
	BIOCARTA_KERATINOCYTE_PATHWAY		REGULATION_OF_CELLULAR_COMPONENT_ORGANIZATION_AND_BIOGENESIS	BIOCARTA_G1_PATHWAY	KEGG_ECM_RECEPTOR_INTERACTION
	BIOCARTA_MCALPAIN_PATHWAY		PROTEIN_RNA_COMPLEX_ASSEMBLY	BIOCARTA_CTCF_PATHWAY	KEGG_RNA_DEGRADATION
	BIOCARTA_VIP_PATHWAY		CHROMATIN_ASSEMBLY_OR_DISASSEMBLY	BIOCARTA_INFLAM_PATHWAY	KEGG_INOSITOL_PHOSPHATE_METABOLISM
	BIOCARTA_NFAT_PATHWAY		REGULATION_OF_DNA_METABOLIC_PROCESS	BIOCARTA_ERYTH_PATHWAY	KEGG_PHOSPHATIDYLINOSITOL_SIGNALING_SYSTEM
	BIOCARTA_NTHI_PATHWAY		DNA_CATABOLIC_PROCESS	BIOCARTA_NTHI_PATHWAY	KEGG_ARGININE_AND_PROLINE_METABOLISM
	BIOCARTA_NFKB_PATHWAY		PROTEIN_MODIFICATION_BY_SMALL_PROTEIN_CONJUGATION	BIOCARTA_P38MAPK_PATHWAY	KEGG_TYROSINE_METABOLISM
	BIOCARTA_CDK5_PATHWAY		PROTEIN_UBIQUITINATION	BIOCARTA_TOB1_PATHWAY	KEGG_VIBRIO_CHOLERAE_INFECTION
	BIOCARTA_AKAPCENTROSOME_PATHWAY		REGULATION_OF_RESPONSE_TO_STIMULUS	BIOCARTA_NKT_PATHWAY	KEGG_HEDGEHOG_SIGNALING_PATHWAY
	BIOCARTA_PTEN_PATHWAY		DOUBLE_STRAND_BREAK_REPAIR	BIOCARTA_IL1R_PATHWAY	KEGG_ABC_TRANSPORTERS
	BIOCARTA_RAS_PATHWAY		DNA_RECOMBINATION	BIOCARTA_TGFB_PATHWAY	KEGG_VASOPRESSIN_REGULATED_WATER_REABSORPTION
	BIOCARTA_CHREBP2_PATHWAY		UBIQUITIN_CYCLE	BIOCARTA_ARAP_PATHWAY	KEGG_NOTCH_SIGNALING_PATHWAY
	BIOCARTA_CK1_PATHWAY		CELLULAR_PROTEIN_CATABOLIC_PROCESS	BIOCARTA_PTDINS_PATHWAY	KEGG_AMINOACYL_TRNA_BIOSYNTHESIS
	BIOCARTA_CARDIACEGF_PATHWAY		MITOTIC_CELL_CYCLE	BIOCARTA_CARM_ER_PATHWAY	KEGG_RNA_POLYMERASE
	BIOCARTA_MET_PATHWAY		PROTEIN_CATABOLIC_PROCESS	BIOCARTA_RARRXR_PATHWAY	KEGG_BASAL_TRANSCRIPTION_FACTORS
	BIOCARTA_GPCR_PATHWAY		MACROMOLECULE_CATABOLIC_PROCESS	BIOCARTA_PTC1_PATHWAY	KEGG_NITROGEN_METABOLISM
	BIOCARTA_SPRY_PATHWAY		CELLULAR_MACROMOLECULE_CATABOLIC_PROCESS	BIOCARTA_AKAPCENTROSOME_PATHWAY	KEGG_HYPERTROPHIC_CARDIOMYOPATHY_HCM
	BIOCARTA_TCR_PATHWAY		CYTOPLASM_ORGANIZATION_AND_BIOGENESIS	BIOCARTA_CHREBP2_PATHWAY	KEGG_ARRHYTHMOGENIC_RIGHT_VENTRICULAR_CARDIOMYOPATHY_ARVC
	BIOCARTA_TALL1_PATHWAY		INTERCELLULAR_JUNCTION_ASSEMBLY	BIOCARTA_VDR_PATHWAY	KEGG_DILATED_CARDIOMYOPATHY
	BIOCARTA_41BB_PATHWAY		INTERCELLULAR_JUNCTION_ASSEMBLY_AND_MAINTENANCE	BIOCARTA_EGFR_SMRTE_PATHWAY	BIOCARTA_CASPASE_PATHWAY
	BIOCARTA_TNFR2_PATHWAY		MEMBRANE_ORGANIZATION_AND_BIOGENESIS	BIOCARTA_PPARA_PATHWAY	BIOCARTA_NKT_PATHWAY
	BIOCARTA_TFF_PATHWAY		EXOCYTOSIS	BIOCARTA_NUCLEARRS_PATHWAY	BIOCARTA_TOLL_PATHWAY
	BIOCARTA_UCALPAIN_PATHWAY		RESPONSE_TO_VIRUS	BIOCARTA_CARM1_PATHWAY	BIOCARTA_RELA_PATHWAY
	BIOCARTA_ATM_PATHWAY		IMMUNE_EFFECTOR_PROCESS	BIOCARTA_FEEDER_PATHWAY	BIOCARTA_NO1_PATHWAY
	BIOCARTA_EPONFKB_PATHWAY		DEFENSE_RESPONSE_TO_VIRUS	BIOCARTA_CSK_PATHWAY	BIOCARTA_GRANULOCYTES_PATHWAY
	BIOCARTA_HIVNEF_PATHWAY		RESPONSE_TO_OTHER_ORGANISM	BIOCARTA_SPPA_PATHWAY	BIOCARTA_AGR_PATHWAY
	BIOCARTA_DEATH_PATHWAY		BIOPOLYMER_CATABOLIC_PROCESS	BIOCARTA_AGPCR_PATHWAY	BIOCARTA_AKT_PATHWAY
	BIOCARTA_IL1R_PATHWAY		SECRETORY_PATHWAY	BIOCARTA_CCR3_PATHWAY	BIOCARTA_AT1R_PATHWAY
	BIOCARTA_STRESS_PATHWAY		SECRETION_BY_CELL	BIOCARTA_GCR_PATHWAY	BIOCARTA_CHEMICAL_PATHWAY
	BIOCARTA_TOLL_PATHWAY		INTRACELLULAR_TRANSPORT	BIOCARTA_CXCR4_PATHWAY	BIOCARTA_SPPA_PATHWAY
	BIOCARTA_G1_PATHWAY		INTRA_GOLGI_VESICLE_MEDIATED_TRANSPORT	BIOCARTA_EDG1_PATHWAY	BIOCARTA_ATM_PATHWAY
	BIOCARTA_CTCF_PATHWAY		SECRETION	BIOCARTA_BARR_MAPK_PATHWAY	BIOCARTA_BCELLSURVIVAL_PATHWAY
	BIOCARTA_EGF_PATHWAY		GOLGI_VESICLE_TRANSPORT	BIOCARTA_BARRESTIN_SRC_PATHWAY	BIOCARTA_BCR_PATHWAY
	BIOCARTA_FCER1_PATHWAY		VESICLE_MEDIATED_TRANSPORT	BIOCARTA_BARRESTIN_PATHWAY	BIOCARTA_BIOPEPTIDES_PATHWAY
	BIOCARTA_P53HYPOXIA_PATHWAY			BIOCARTA_MCM_PATHWAY	BIOCARTA_RANKL_PATHWAY
	BIOCARTA_IL2RB_PATHWAY			BIOCARTA_ASBCELL_PATHWAY	BIOCARTA_CDMAC_PATHWAY
	BIOCARTA_PPARA_PATHWAY			BIOCARTA_BLYMPHOCYTE_PATHWAY	BIOCARTA_CCR3_PATHWAY
	BIOCARTA_ARENRF2_PATHWAY			BIOCARTA_CTL_PATHWAY	BIOCARTA_CD40_PATHWAY
	BIOCARTA_RB_PATHWAY			BIOCARTA_CYTOKINE_PATHWAY	BIOCARTA_G1_PATHWAY
	BIOCARTA_PML_PATHWAY			BIOCARTA_TCAPOPTOSIS_PATHWAY	BIOCARTA_CERAMIDE_PATHWAY
	BIOCARTA_HER2_PATHWAY			BIOCARTA_IL17_PATHWAY	BIOCARTA_TID_PATHWAY
	BIOCARTA_TEL_PATHWAY			BIOCARTA_IL2_PATHWAY	BIOCARTA_CTCF_PATHWAY
	BIOCARTA_ARF_PATHWAY			BIOCARTA_IL4_PATHWAY	BIOCARTA_CXCR4_PATHWAY
	BIOCARTA_IL12_PATHWAY			BIOCARTA_IL5_PATHWAY	BIOCARTA_RNA_PATHWAY
	BIOCARTA_IL22BP_PATHWAY			BIOCARTA_IL12_PATHWAY	BIOCARTA_EGF_PATHWAY
	BIOCARTA_NO2IL12_PATHWAY			BIOCARTA_IL2RB_PATHWAY	BIOCARTA_EPHA4_PATHWAY
	BIOCARTA_TH1TH2_PATHWAY			BIOCARTA_IL7_PATHWAY	BIOCARTA_EPO_PATHWAY
	BIOCARTA_SPPA_PATHWAY			BIOCARTA_TCRA_PATHWAY	BIOCARTA_ECM_PATHWAY
	BIOCARTA_BCR_PATHWAY			BIOCARTA_ETS_PATHWAY	BIOCARTA_ERK_PATHWAY
	BIOCARTA_EPHA4_PATHWAY			BIOCARTA_NO2IL12_PATHWAY	BIOCARTA_EPONFKB_PATHWAY
	BIOCARTA_EPO_PATHWAY			BIOCARTA_NKCELLS_PATHWAY	BIOCARTA_FAS_PATHWAY
	BIOCARTA_GH_PATHWAY			BIOCARTA_STATHMIN_PATHWAY	BIOCARTA_FCER1_PATHWAY
	BIOCARTA_IGF1_PATHWAY			BIOCARTA_TCR_PATHWAY	BIOCARTA_FMLP_PATHWAY
	BIOCARTA_IL2_PATHWAY			BIOCARTA_TCYTOTOXIC_PATHWAY	BIOCARTA_GH_PATHWAY
	BIOCARTA_IL3_PATHWAY			BIOCARTA_THELPER_PATHWAY	BIOCARTA_HIVNEF_PATHWAY
	BIOCARTA_IL4_PATHWAY			BIOCARTA_TH1TH2_PATHWAY	BIOCARTA_SALMONELLA_PATHWAY
	BIOCARTA_IL6_PATHWAY			BIOCARTA_41BB_PATHWAY	BIOCARTA_HCMV_PATHWAY
	BIOCARTA_GLEEVEC_PATHWAY			BIOCARTA_CTLA4_PATHWAY	BIOCARTA_P53HYPOXIA_PATHWAY
	BIOCARTA_PYK2_PATHWAY			BIOCARTA_RELA_PATHWAY	BIOCARTA_HIF_PATHWAY
	BIOCARTA_IGF1R_PATHWAY			BIOCARTA_CASPASE_PATHWAY	BIOCARTA_IGF1_PATHWAY
	BIOCARTA_NGF_PATHWAY			BIOCARTA_CERAMIDE_PATHWAY	BIOCARTA_IL2_PATHWAY
	BIOCARTA_P38MAPK_PATHWAY			BIOCARTA_TID_PATHWAY	BIOCARTA_IL3_PATHWAY
	BIOCARTA_PDGF_PATHWAY			BIOCARTA_D4GDI_PATHWAY	BIOCARTA_IL6_PATHWAY
	BIOCARTA_TPO_PATHWAY			BIOCARTA_FAS_PATHWAY	BIOCARTA_IL12_PATHWAY
	BIOCARTA_DNAFRAGMENT_PATHWAY			BIOCARTA_HIVNEF_PATHWAY	BIOCARTA_IL2RB_PATHWAY
	BIOCARTA_CARM_ER_PATHWAY			BIOCARTA_DEATH_PATHWAY	BIOCARTA_GSK3_PATHWAY
	BIOCARTA_CCR3_PATHWAY			BIOCARTA_KERATINOCYTE_PATHWAY	BIOCARTA_DEATH_PATHWAY
	BIOCARTA_G2_PATHWAY			BIOCARTA_NFKB_PATHWAY	BIOCARTA_RACCYCD_PATHWAY
	BIOCARTA_CALCINEURIN_PATHWAY			BIOCARTA_PML_PATHWAY	BIOCARTA_GLEEVEC_PATHWAY
	BIOCARTA_SALMONELLA_PATHWAY			BIOCARTA_MITOCHONDRIA_PATHWAY	BIOCARTA_INTEGRIN_PATHWAY
	BIOCARTA_MPR_PATHWAY			BIOCARTA_SODD_PATHWAY	BIOCARTA_KERATINOCYTE_PATHWAY
	BIOCARTA_EDG1_PATHWAY			BIOCARTA_HSP27_PATHWAY	BIOCARTA_PYK2_PATHWAY
	BIOCARTA_BAD_PATHWAY			BIOCARTA_STRESS_PATHWAY	BIOCARTA_MCALPAIN_PATHWAY
	BIOCARTA_ATRBRCA_PATHWAY			BIOCARTA_TNFR1_PATHWAY	BIOCARTA_PPARA_PATHWAY
	BIOCARTA_ERK5_PATHWAY			BIOCARTA_TNFR2_PATHWAY	BIOCARTA_IGF1R_PATHWAY
	BIOCARTA_MAL_PATHWAY			BIOCARTA_ERK_PATHWAY	BIOCARTA_NGF_PATHWAY
	BIOCARTA_BARR_MAPK_PATHWAY			BIOCARTA_NGF_PATHWAY	BIOCARTA_VIP_PATHWAY
	BIOCARTA_BARRESTIN_SRC_PATHWAY			BIOCARTA_CDK5_PATHWAY	BIOCARTA_NFAT_PATHWAY
	BIOCARTA_HSP27_PATHWAY			BIOCARTA_PS1_PATHWAY	BIOCARTA_NTHI_PATHWAY
	BIOCARTA_CDC42RAC_PATHWAY			BIOCARTA_TRKA_PATHWAY	BIOCARTA_NFKB_PATHWAY
	BIOCARTA_EIF_PATHWAY			BIOCARTA_ATM_PATHWAY	BIOCARTA_NO2IL12_PATHWAY
	BIOCARTA_IGF1MTOR_PATHWAY			BIOCARTA_G2_PATHWAY	BIOCARTA_ARENRF2_PATHWAY
	BIOCARTA_RANMS_PATHWAY			BIOCARTA_ATRBRCA_PATHWAY	BIOCARTA_P38MAPK_PATHWAY
	BIOCARTA_ALK_PATHWAY			REGULATION_OF_TRANSFORMING_GROWTH_FACTOR_BETA_RECEPTOR_SIGNALING_PATHWAY	BIOCARTA_PDGF_PATHWAY
	BIOCARTA_AGPCR_PATHWAY			POSITIVE_REGULATION_OF_CELL_DIFFERENTIATION	BIOCARTA_CCR5_PATHWAY
	BIOCARTA_BCELLSURVIVAL_PATHWAY			ENZYME_LINKED_RECEPTOR_PROTEIN_SIGNALING_PATHWAY	BIOCARTA_PTDINS_PATHWAY
	BIOCARTA_CACAM_PATHWAY			POSITIVE_REGULATION_OF_CELL_PROLIFERATION	BIOCARTA_EDG1_PATHWAY
	BIOCARTA_CELLCYCLE_PATHWAY			SKELETAL_DEVELOPMENT	BIOCARTA_CDK5_PATHWAY
	BIOCARTA_CFTR_PATHWAY			POSITIVE_REGULATION_OF_NUCLEOBASENUCLEOSIDENUCLEOTIDE_AND_NUCLEIC_ACID_METABOLIC_PROCESS	BIOCARTA_PTEN_PATHWAY
	BIOCARTA_GATA3_PATHWAY			TISSUE_DEVELOPMENT	BIOCARTA_RAS_PATHWAY
	BIOCARTA_PLCE_PATHWAY			REGULATION_OF_SIGNAL_TRANSDUCTION	BIOCARTA_NKCELLS_PATHWAY
	BIOCARTA_PGC1A_PATHWAY			EPITHELIAL_TO_MESENCHYMAL_TRANSITION	BIOCARTA_EIF4_PATHWAY
	BIOCARTA_DREAM_PATHWAY			CELLULAR_PROTEIN_COMPLEX_ASSEMBLY	BIOCARTA_CARDIACEGF_PATHWAY
	BIOCARTA_SHH_PATHWAY			ORGAN_MORPHOGENESIS	BIOCARTA_HER2_PATHWAY
	BIOCARTA_STATHMIN_PATHWAY			GROWTH	BIOCARTA_ERK5_PATHWAY
	BIOCARTA_CREB_PATHWAY			TRANSFORMING_GROWTH_FACTOR_BETA_RECEPTOR_SIGNALING_PATHWAY	BIOCARTA_MAL_PATHWAY
	BIOCARTA_CARM1_PATHWAY			PROTEIN_AMINO_ACID_PHOSPHORYLATION	BIOCARTA_CDC42RAC_PATHWAY
	BIOCARTA_MCM_PATHWAY			NEGATIVE_REGULATION_OF_SIGNAL_TRANSDUCTION	BIOCARTA_BARR_MAPK_PATHWAY
	BIOCARTA_GRANULOCYTES_PATHWAY			RESPONSE_TO_WOUNDING	BIOCARTA_BARRESTIN_SRC_PATHWAY
	BIOCARTA_CBL_PATHWAY			TRANSMEMBRANE_RECEPTOR_PROTEIN_SERINE_THREONINE_KINASE_SIGNALING_PATHWAY	BIOCARTA_IL1R_PATHWAY
	BIOCARTA_CTL_PATHWAY			REGULATION_OF_MULTICELLULAR_ORGANISMAL_PROCESS	BIOCARTA_MET_PATHWAY
	BIOCARTA_CCR5_PATHWAY			POSITIVE_REGULATION_OF_TRANSCRIPTION	BIOCARTA_GPCR_PATHWAY
	ENZYME_LINKED_RECEPTOR_PROTEIN_SIGNALING_PATHWAY			ECTODERM_DEVELOPMENT	BIOCARTA_SPRY_PATHWAY
	CELL_DEVELOPMENT			REGULATION_OF_CELL_GROWTH	BIOCARTA_TCR_PATHWAY
	CELL_SURFACE_RECEPTOR_LINKED_SIGNAL_TRANSDUCTION_GO_0007166			SECRETORY_PATHWAY	BIOCARTA_TALL1_PATHWAY
	PROGRAMMED_CELL_DEATH			SECRETION_BY_CELL	BIOCARTA_TEL_PATHWAY
	MICROTUBULE_BASED_PROCESS			INTRACELLULAR_TRANSPORT	BIOCARTA_TGFB_PATHWAY
	ORGANELLE_ORGANIZATION_AND_BIOGENESIS			INTRA_GOLGI_VESICLE_MEDIATED_TRANSPORT	BIOCARTA_41BB_PATHWAY
	MICROTUBULE_CYTOSKELETON_ORGANIZATION_AND_BIOGENESIS			MEMBRANE_ORGANIZATION_AND_BIOGENESIS	BIOCARTA_STRESS_PATHWAY
	DEPHOSPHORYLATION			SECRETION	BIOCARTA_TNFR1_PATHWAY
	POST_TRANSLATIONAL_PROTEIN_MODIFICATION			GOLGI_VESICLE_TRANSPORT	BIOCARTA_TPO_PATHWAY
	BIOPOLYMER_MODIFICATION			VESICLE_MEDIATED_TRANSPORT	BIOCARTA_CREB_PATHWAY
	ANTI_APOPTOSIS			ONE_CARBON_COMPOUND_METABOLIC_PROCESS	BIOCARTA_TFF_PATHWAY
	CYTOSKELETON_ORGANIZATION_AND_BIOGENESIS			REGULATION_OF_GENE_EXPRESSION_EPIGENETIC	BIOCARTA_ARF_PATHWAY
	PROTEIN_MODIFICATION_PROCESS			DNA_MODIFICATION	BIOCARTA_UCALPAIN_PATHWAY
	PROTEIN_AMINO_ACID_PHOSPHORYLATION			BIOPOLYMER_CATABOLIC_PROCESS	BIOCARTA_GABA_PATHWAY
	PHOSPHORYLATION			G2_M_TRANSITION_OF_MITOTIC_CELL_CYCLE	BIOCARTA_G2_PATHWAY
	REGULATION_OF_APOPTOSIS			M_PHASE	BIOCARTA_MPR_PATHWAY
	PROTEIN_AMINO_ACID_DEPHOSPHORYLATION			CELLULAR_PROTEIN_CATABOLIC_PROCESS	BIOCARTA_RB_PATHWAY
	TRANSMEMBRANE_RECEPTOR_PROTEIN_TYROSINE_KINASE_SIGNALING_PATHWAY			REGULATION_OF_MITOSIS	BIOCARTA_CHREBP2_PATHWAY
	REGULATION_OF_PROGRAMMED_CELL_DEATH			CELLULAR_CATABOLIC_PROCESS	BIOCARTA_BAD_PATHWAY
	MICROTUBULE_POLYMERIZATION_OR_DEPOLYMERIZATION			MITOTIC_CELL_CYCLE	BIOCARTA_DREAM_PATHWAY
	REGULATION_OF_DEVELOPMENTAL_PROCESS			CELL_CYCLE_PHASE	BIOCARTA_CTL_PATHWAY
	INFLAMMATORY_RESPONSE			PROTEIN_CATABOLIC_PROCESS	BIOCARTA_MCM_PATHWAY
	RNA_METABOLIC_PROCESS			PROTEOLYSIS	BIOCARTA_RANMS_PATHWAY
	RIBONUCLEOPROTEIN_COMPLEX_BIOGENESIS_AND_ASSEMBLY			MACROMOLECULE_CATABOLIC_PROCESS	BIOCARTA_TNFR2_PATHWAY
	RNA_PROCESSING			CELLULAR_MACROMOLECULE_CATABOLIC_PROCESS	BIOCARTA_IL22BP_PATHWAY
	MRNA_PROCESSING_GO_0006397			MITOSIS	BIOCARTA_NOS1_PATHWAY
	RNA_SPLICINGVIA_TRANSESTERIFICATION_REACTIONS			CATABOLIC_PROCESS	BIOCARTA_GATA3_PATHWAY
	MRNA_METABOLIC_PROCESS			M_PHASE_OF_MITOTIC_CELL_CYCLE	BIOCARTA_SHH_PATHWAY
	RNA_SPLICING			TRANSCRIPTION_FROM_RNA_POLYMERASE_III_PROMOTER	BIOCARTA_STATHMIN_PATHWAY
	REGULATION_OF_BIOLOGICAL_QUALITY			TRNA_PROCESSING	BIOCARTA_NDKDYNAMIN_PATHWAY
	NEGATIVE_REGULATION_OF_NUCLEOBASENUCLEOSIDENUCLEOTIDE_AND_NUCLEIC_ACID_METABOLIC_PROCESS			CARBOXYLIC_ACID_METABOLIC_PROCESS	BIOCARTA_IL10_PATHWAY
	NEGATIVE_REGULATION_OF_CELLULAR_METABOLIC_PROCESS			AMINO_ACID_METABOLIC_PROCESS	BIOCARTA_ATRBRCA_PATHWAY
	REGULATION_OF_HYDROLASE_ACTIVITY			ORGANIC_ACID_METABOLIC_PROCESS	BIOCARTA_EIF_PATHWAY
	POSITIVE_REGULATION_OF_TRANSCRIPTIONDNA_DEPENDENT			NITROGEN_COMPOUND_METABOLIC_PROCESS	BIOCARTA_DNAFRAGMENT_PATHWAY
	POSITIVE_REGULATION_OF_TRANSCRIPTION_FROM_RNA_POLYMERASE_II_PROMOTER			TRNA_METABOLIC_PROCESS	BIOCARTA_PROTEASOME_PATHWAY
	REGULATION_OF_MOLECULAR_FUNCTION			AMINO_ACID_AND_DERIVATIVE_METABOLIC_PROCESS	BIOCARTA_D4GDI_PATHWAY
	TRANSCRIPTION_DNA_DEPENDENT			AMINE_METABOLIC_PROCESS	BIOCARTA_AKAPCENTROSOME_PATHWAY
	REGULATION_OF_GROWTH			TRANSLATION	BIOCARTA_CK1_PATHWAY
	POSITIVE_REGULATION_OF_RNA_METABOLIC_PROCESS			PROTEIN_FOLDING	PATTERN_SPECIFICATION_PROCESS
	NEGATIVE_REGULATION_OF_TRANSCRIPTION_DNA_DEPENDENT			DNA_METABOLIC_PROCESS	RESPONSE_TO_VIRUS
	NEGATIVE_REGULATION_OF_CELLULAR_PROCESS			PROTEIN_POLYUBIQUITINATION	MULTI_ORGANISM_PROCESS
	NEGATIVE_REGULATION_OF_GROWTH			DNA_REPAIR	DEFENSE_RESPONSE
	RNA_BIOSYNTHETIC_PROCESS			POSITIVE_REGULATION_OF_TRANSCRIPTIONDNA_DEPENDENT	IMMUNE_RESPONSE
	CYTOKINE_PRODUCTION			REGULATION_OF_KINASE_ACTIVITY	RESPONSE_TO_BIOTIC_STIMULUS
	POSITIVE_REGULATION_OF_HYDROLASE_ACTIVITY			REGULATION_OF_PROTEIN_KINASE_ACTIVITY	RESPONSE_TO_OTHER_ORGANISM
	REGULATION_OF_TRANSCRIPTION_FROM_RNA_POLYMERASE_II_PROMOTER			POSITIVE_REGULATION_OF_TRANSCRIPTION_FROM_RNA_POLYMERASE_II_PROMOTER	IMMUNE_SYSTEM_PROCESS
	RESPONSE_TO_STRESS			RESPONSE_TO_ENDOGENOUS_STIMULUS	CELLULAR_DEFENSE_RESPONSE
	REGULATION_OF_CELLULAR_METABOLIC_PROCESS			REGULATION_OF_TRANSFERASE_ACTIVITY	RNA_METABOLIC_PROCESS
	REGULATION_OF_GENE_EXPRESSION			POSITIVE_REGULATION_OF_RNA_METABOLIC_PROCESS	RNA_PROCESSING
	GROWTH			RESPONSE_TO_LIGHT_STIMULUS	MRNA_PROCESSING_GO_0006397
	POSITIVE_REGULATION_OF_METABOLIC_PROCESS			TRANSCRIPTION_INITIATION	MRNA_METABOLIC_PROCESS
	REGULATION_OF_CYTOKINE_PRODUCTION			RNA_ELONGATION	RNA_SPLICING
	REGULATION_OF_TRANSCRIPTIONDNA_DEPENDENT			PROTEIN_DNA_COMPLEX_ASSEMBLY	REGULATION_OF_BIOLOGICAL_QUALITY
	NEGATIVE_REGULATION_OF_TRANSCRIPTION			CELL_CYCLE_CHECKPOINT_GO_0000075	ENZYME_LINKED_RECEPTOR_PROTEIN_SIGNALING_PATHWAY
	NEGATIVE_REGULATION_OF_TRANSCRIPTION_FROM_RNA_POLYMERASE_II_PROMOTER			REGULATION_OF_CHROMOSOME_ORGANIZATION_AND_BIOGENESIS	POSITIVE_REGULATION_OF_CELL_PROLIFERATION
	REGULATION_OF_CATALYTIC_ACTIVITY			DNA_CATABOLIC_PROCESS	JAK_STAT_CASCADE
	NEGATIVE_REGULATION_OF_RNA_METABOLIC_PROCESS			RESPONSE_TO_OXIDATIVE_STRESS	CELL_DEVELOPMENT
	TRANSCRIPTION			POSITIVE_REGULATION_OF_METABOLIC_PROCESS	NEGATIVE_REGULATION_OF_APOPTOSIS
	POSITIVE_REGULATION_OF_CELLULAR_METABOLIC_PROCESS			RESPONSE_TO_ABIOTIC_STIMULUS	REGULATION_OF_MOLECULAR_FUNCTION
	POSITIVE_REGULATION_OF_BIOLOGICAL_PROCESS			REGULATION_OF_CYCLIN_DEPENDENT_PROTEIN_KINASE_ACTIVITY	REGULATION_OF_PROTEIN_AMINO_ACID_PHOSPHORYLATION
	RESPONSE_TO_EXTERNAL_STIMULUS			POSITIVE_REGULATION_OF_CELLULAR_METABOLIC_PROCESS	CELL_SURFACE_RECEPTOR_LINKED_SIGNAL_TRANSDUCTION_GO_0007166
	NEGATIVE_REGULATION_OF_METABOLIC_PROCESS			TRANSCRIPTION_INITIATION_FROM_RNA_POLYMERASE_II_PROMOTER	TRANSCRIPTION_DNA_DEPENDENT
	REGULATION_OF_METABOLIC_PROCESS			RESPONSE_TO_UV	PROGRAMMED_CELL_DEATH
	REGULATION_OF_NUCLEOBASENUCLEOSIDENUCLEOTIDE_AND_NUCLEIC_ACID_METABOLIC_PROCESS			RESPONSE_TO_RADIATION	POSITIVE_REGULATION_OF_CATALYTIC_ACTIVITY
	REGULATION_OF_RNA_METABOLIC_PROCESS			CHROMOSOME_ORGANIZATION_AND_BIOGENESIS	REGULATION_OF_PROTEIN_MODIFICATION_PROCESS
	POSITIVE_REGULATION_OF_CELLULAR_PROCESS			RESPONSE_TO_DNA_DAMAGE_STIMULUS	REGULATION_OF_PROTEIN_METABOLIC_PROCESS
	TRANSCRIPTION_FROM_RNA_POLYMERASE_II_PROMOTER			REGULATION_OF_CELL_CYCLE	REGULATION_OF_SIGNAL_TRANSDUCTION
	NEGATIVE_REGULATION_OF_BIOLOGICAL_PROCESS			NUCLEAR_IMPORT	NEGATIVE_REGULATION_OF_CELLULAR_PROCESS
	REGULATION_OF_TRANSCRIPTION			ESTABLISHMENT_OF_PROTEIN_LOCALIZATION	REGULATION_OF_DEVELOPMENTAL_PROCESS
	POSITIVE_REGULATION_OF_TRANSCRIPTION			INTRACELLULAR_PROTEIN_TRANSPORT	RNA_BIOSYNTHETIC_PROCESS
	RESPONSE_TO_HYPOXIA			NUCLEAR_TRANSPORT	CYTOKINE_PRODUCTION
	REGULATION_OF_CELL_GROWTH			PROTEIN_TARGETING	CELLULAR_PROTEIN_COMPLEX_ASSEMBLY
	MITOTIC_CELL_CYCLE_CHECKPOINT			PROTEIN_IMPORT	REGULATION_OF_TRANSCRIPTION_FROM_RNA_POLYMERASE_II_PROMOTER
	CYTOKINESIS			PROTEIN_EXPORT_FROM_NUCLEUS	INFLAMMATORY_RESPONSE
	M_PHASE			RIBONUCLEOPROTEIN_COMPLEX_BIOGENESIS_AND_ASSEMBLY	RESPONSE_TO_STRESS
	CELLULAR_PROTEIN_CATABOLIC_PROCESS			RNA_PROCESSING	REGULATION_OF_CELLULAR_METABOLIC_PROCESS
	REGULATION_OF_MITOSIS			PROTEIN_IMPORT_INTO_NUCLEUS	RESPONSE_TO_CHEMICAL_STIMULUS
	MITOTIC_SISTER_CHROMATID_SEGREGATION			NUCLEAR_EXPORT	REGULATION_OF_GENE_EXPRESSION
	MITOTIC_CELL_CYCLE			MACROMOLECULE_LOCALIZATION	POSITIVE_REGULATION_OF_DEVELOPMENTAL_PROCESS
	CELL_CYCLE_PHASE			MRNA_PROCESSING_GO_0006397	POST_TRANSLATIONAL_PROTEIN_MODIFICATION
	CELL_CYCLE_CHECKPOINT_GO_0000075			NLS_BEARING_SUBSTRATE_IMPORT_INTO_NUCLEUS	POSITIVE_REGULATION_OF_METABOLIC_PROCESS
	CHROMOSOME_SEGREGATION			MRNA_METABOLIC_PROCESS	REGULATION_OF_CYTOKINE_PRODUCTION
	CELL_DIVISION			PROTEIN_TRANSPORT	PROTEIN_KINASE_CASCADE
	MITOSIS			PROTEIN_LOCALIZATION	REGULATION_OF_TRANSCRIPTIONDNA_DEPENDENT
	CELL_CYCLE_GO_0007049			NUCLEOCYTOPLASMIC_TRANSPORT	BIOPOLYMER_MODIFICATION
	SISTER_CHROMATID_SEGREGATION			MICROTUBULE_BASED_PROCESS	NEGATIVE_REGULATION_OF_TRANSCRIPTION
	REGULATION_OF_CELL_CYCLE			MICROTUBULE_CYTOSKELETON_ORGANIZATION_AND_BIOGENESIS	PEPTIDYL_TYROSINE_PHOSPHORYLATION
	M_PHASE_OF_MITOTIC_CELL_CYCLE			CYTOSKELETON_ORGANIZATION_AND_BIOGENESIS	PROTEIN_COMPLEX_ASSEMBLY
	NUCLEOBASENUCLEOSIDENUCLEOTIDE_AND_NUCLEIC_ACID_TRANSPORT			STEROID_METABOLIC_PROCESS	CELL_PROLIFERATION_GO_0008283
	INTRACELLULAR_TRANSPORT			MONOCARBOXYLIC_ACID_METABOLIC_PROCESS	PEPTIDYL_TYROSINE_MODIFICATION
	ESTABLISHMENT_OF_CELLULAR_LOCALIZATION			LIPID_BIOSYNTHETIC_PROCESS	TRANSCRIPTION
	NUCLEAR_TRANSPORT			ALCOHOL_METABOLIC_PROCESS	POSITIVE_REGULATION_OF_CELLULAR_METABOLIC_PROCESS
	NUCLEAR_EXPORT			ELECTRON_TRANSPORT_GO_0006118	POSITIVE_REGULATION_OF_BIOLOGICAL_PROCESS
	MACROMOLECULE_LOCALIZATION			BILE_ACID_METABOLIC_PROCESS	RESPONSE_TO_EXTERNAL_STIMULUS
	RNA_EXPORT_FROM_NUCLEUS			CELLULAR_LIPID_METABOLIC_PROCESS	REGULATION_OF_METABOLIC_PROCESS
	CELLULAR_LOCALIZATION			FATTY_ACID_METABOLIC_PROCESS	REGULATION_OF_NUCLEOBASENUCLEOSIDENUCLEOTIDE_AND_NUCLEIC_ACID_METABOLIC_PROCESS
	NUCLEOCYTOPLASMIC_TRANSPORT			STEROID_BIOSYNTHETIC_PROCESS	PROTEIN_MODIFICATION_PROCESS
	POSITIVE_REGULATION_OF_PHOSPHATE_METABOLIC_PROCESS			REPRODUCTION	PROTEIN_AMINO_ACID_PHOSPHORYLATION
	JAK_STAT_CASCADE			MITOTIC_CELL_CYCLE_CHECKPOINT	REGULATION_OF_RNA_METABOLIC_PROCESS
	POSITIVE_REGULATION_OF_PHOSPHORYLATION			NUCLEOBASENUCLEOSIDENUCLEOTIDE_AND_NUCLEIC_ACID_TRANSPORT	NEGATIVE_REGULATION_OF_DEVELOPMENTAL_PROCESS
	REGULATION_OF_PROTEIN_AMINO_ACID_PHOSPHORYLATION			MITOTIC_SISTER_CHROMATID_SEGREGATION	POSITIVE_REGULATION_OF_CELLULAR_PROCESS
	REGULATION_OF_PROTEIN_MODIFICATION_PROCESS			CHROMOSOME_SEGREGATION	TRANSCRIPTION_FROM_RNA_POLYMERASE_II_PROMOTER
	DEFENSE_RESPONSE			ESTABLISHMENT_OF_ORGANELLE_LOCALIZATION	PHOSPHORYLATION
	REGULATION_OF_SIGNAL_TRANSDUCTION			RNA_EXPORT_FROM_NUCLEUS	NEGATIVE_REGULATION_OF_BIOLOGICAL_PROCESS
	REGULATION_OF_PHOSPHORYLATION			SISTER_CHROMATID_SEGREGATION	REGULATION_OF_APOPTOSIS
	POSITIVE_REGULATION_OF_MAP_KINASE_ACTIVITY			ORGANELLE_LOCALIZATION	NEGATIVE_REGULATION_OF_PROGRAMMED_CELL_DEATH
	PROTEIN_KINASE_CASCADE			GLUCAN_METABOLIC_PROCESS	TRANSMEMBRANE_RECEPTOR_PROTEIN_TYROSINE_KINASE_SIGNALING_PATHWAY
	EPIDERMAL_GROWTH_FACTOR_RECEPTOR_SIGNALING_PATHWAY			NUCLEOBASENUCLEOSIDE_AND_NUCLEOTIDE_METABOLIC_PROCESS	REGULATION_OF_PROGRAMMED_CELL_DEATH
	CELL_CELL_ADHESION			ENERGY_RESERVE_METABOLIC_PROCESS	INTRACELLULAR_SIGNALING_CASCADE
	PEPTIDYL_TYROSINE_PHOSPHORYLATION			GENERATION_OF_PRECURSOR_METABOLITES_AND_ENERGY	REGULATION_OF_TRANSCRIPTION
	PEPTIDYL_AMINO_ACID_MODIFICATION			BIOPOLYMER_BIOSYNTHETIC_PROCESS	RESPONSE_TO_HYPOXIA
	PEPTIDYL_TYROSINE_MODIFICATION			ENERGY_DERIVATION_BY_OXIDATION_OF_ORGANIC_COMPOUNDS	REGULATION_OF_CELL_PROLIFERATION
	INTRACELLULAR_SIGNALING_CASCADE			AROMATIC_COMPOUND_METABOLIC_PROCESS	NERVOUS_SYSTEM_DEVELOPMENT
	DNA_METABOLIC_PROCESS			POLYSACCHARIDE_METABOLIC_PROCESS	CELL_CELL_SIGNALING
	DNA_REPAIR			NUCLEOTIDE_METABOLIC_PROCESS	FEEDING_BEHAVIOR
	RESPONSE_TO_ENDOGENOUS_STIMULUS			CELLULAR_POLYSACCHARIDE_METABOLIC_PROCESS	METAL_ION_TRANSPORT
	POSITIVE_REGULATION_OF_NUCLEOBASENUCLEOSIDENUCLEOTIDE_AND_NUCLEIC_ACID_METABOLIC_PROCESS			STEROID_HORMONE_RECEPTOR_SIGNALING_PATHWAY	SYNAPTIC_TRANSMISSION
	RESPONSE_TO_LIGHT_STIMULUS			INTRACELLULAR_RECEPTOR_MEDIATED_SIGNALING_PATHWAY	NEUROLOGICAL_SYSTEM_PROCESS
	DNA_CATABOLIC_PROCESS			ANDROGEN_RECEPTOR_SIGNALING_PATHWAY	CATION_TRANSPORT
	RESPONSE_TO_OXIDATIVE_STRESS			PROTEIN_AMINO_ACID_N_LINKED_GLYCOSYLATION	MONOVALENT_INORGANIC_CATION_TRANSPORT
	RESPONSE_TO_ABIOTIC_STIMULUS			PROTEIN_TARGETING_TO_MEMBRANE	G_PROTEIN_COUPLED_RECEPTOR_PROTEIN_SIGNALING_PATHWAY
	RESPONSE_TO_UV			DETECTION_OF_ABIOTIC_STIMULUS	POTASSIUM_ION_TRANSPORT
	RESPONSE_TO_RADIATION			DETECTION_OF_STIMULUS_INVOLVED_IN_SENSORY_PERCEPTION	ION_TRANSPORT
	RESPONSE_TO_DNA_DAMAGE_STIMULUS			PHOTOTRANSDUCTION	TRANSMISSION_OF_NERVE_IMPULSE
	NEGATIVE_REGULATION_OF_APOPTOSIS			SENSORY_PERCEPTION	SYSTEM_PROCESS
	MACROMOLECULAR_COMPLEX_ASSEMBLY			DETECTION_OF_EXTERNAL_STIMULUS	CENTRAL_NERVOUS_SYSTEM_DEVELOPMENT
	INTERPHASE			INTERPHASE	RIBONUCLEOPROTEIN_COMPLEX_BIOGENESIS_AND_ASSEMBLY
	REGULATION_OF_DNA_METABOLIC_PROCESS			S_PHASE	MACROMOLECULAR_COMPLEX_ASSEMBLY
	POSITIVE_REGULATION_OF_DEVELOPMENTAL_PROCESS			DNA_REPLICATION_INITIATION	CELLULAR_COMPONENT_ASSEMBLY
	CELLULAR_COMPONENT_ASSEMBLY			DNA_DEPENDENT_DNA_REPLICATION	ANTI_APOPTOSIS
	PROTEIN_MODIFICATION_BY_SMALL_PROTEIN_CONJUGATION			INTERPHASE_OF_MITOTIC_CELL_CYCLE	POSITIVE_REGULATION_OF_SIGNAL_TRANSDUCTION
	PROTEIN_UBIQUITINATION			G1_S_TRANSITION_OF_MITOTIC_CELL_CYCLE	POSITIVE_REGULATION_OF_I_KAPPAB_KINASE_NF_KAPPAB_CASCADE
	PROTEIN_CATABOLIC_PROCESS			HORMONE_SECRETION	NEGATIVE_REGULATION_OF_NUCLEOBASENUCLEOSIDENUCLEOTIDE_AND_NUCLEIC_ACID_METABOLIC_PROCESS
	NEGATIVE_REGULATION_OF_CELL_PROLIFERATION			REGULATION_OF_HORMONE_SECRETION	NEGATIVE_REGULATION_OF_CELLULAR_METABOLIC_PROCESS
	DNA_DAMAGE_RESPONSESIGNAL_TRANSDUCTION			REGULATION_OF_NEUROTRANSMITTER_LEVELS	ORGANELLE_ORGANIZATION_AND_BIOGENESIS
	PROTEIN_COMPLEX_ASSEMBLY			REGULATED_SECRETORY_PATHWAY	REGULATION_OF_GROWTH
	DOUBLE_STRAND_BREAK_REPAIR			GENERATION_OF_A_SIGNAL_INVOLVED_IN_CELL_CELL_SIGNALING	NEGATIVE_REGULATION_OF_TRANSCRIPTION_DNA_DEPENDENT
	CELL_PROLIFERATION_GO_0008283			EXOCYTOSIS	MICROTUBULE_CYTOSKELETON_ORGANIZATION_AND_BIOGENESIS
	DNA_RECOMBINATION			REGULATION_OF_TRANSPORT	NEGATIVE_REGULATION_OF_GROWTH
	CHROMOSOME_ORGANIZATION_AND_BIOGENESIS			NEUROTRANSMITTER_SECRETION	POSITIVE_REGULATION_OF_MAP_KINASE_ACTIVITY
	CHROMATIN_MODIFICATION			AMINE_TRANSPORT	NEGATIVE_REGULATION_OF_TRANSCRIPTION_FROM_RNA_POLYMERASE_II_PROMOTER
	ESTABLISHMENT_AND_OR_MAINTENANCE_OF_CHROMATIN_ARCHITECTURE			NEGATIVE_REGULATION_OF_APOPTOSIS	REGULATION_OF_CATALYTIC_ACTIVITY
	NEGATIVE_REGULATION_OF_DEVELOPMENTAL_PROCESS			CELL_ACTIVATION	NEGATIVE_REGULATION_OF_RNA_METABOLIC_PROCESS
	DNA_DEPENDENT_DNA_REPLICATION			T_CELL_PROLIFERATION	NEGATIVE_REGULATION_OF_METABOLIC_PROCESS
	INTERPHASE_OF_MITOTIC_CELL_CYCLE			POSITIVE_REGULATION_OF_IMMUNE_SYSTEM_PROCESS	POSITIVE_REGULATION_OF_TRANSFERASE_ACTIVITY
	BASE_EXCISION_REPAIR			LYMPHOCYTE_DIFFERENTIATION	CELL_CYCLE_GO_0007049
	NEGATIVE_REGULATION_OF_PROGRAMMED_CELL_DEATH			HEMOPOIESIS	CYTOSKELETON_ORGANIZATION_AND_BIOGENESIS
	UBIQUITIN_CYCLE			IMMUNE_SYSTEM_DEVELOPMENT	REGULATION_OF_CELL_GROWTH
	REGULATION_OF_CELL_PROLIFERATION			T_CELL_DIFFERENTIATION	DNA_METABOLIC_PROCESS
	INDUCTION_OF_APOPTOSIS_BY_INTRACELLULAR_SIGNALS			REGULATION_OF_T_CELL_ACTIVATION	MITOTIC_CELL_CYCLE_CHECKPOINT
	NEGATIVE_REGULATION_OF_PROTEIN_METABOLIC_PROCESS			POSITIVE_REGULATION_OF_MULTICELLULAR_ORGANISMAL_PROCESS	SYSTEM_DEVELOPMENT
	REGULATION_OF_CELLULAR_COMPONENT_ORGANIZATION_AND_BIOGENESIS			LEUKOCYTE_DIFFERENTIATION	CHROMATIN_REMODELING
	PROTEIN_POLYMERIZATION			POSITIVE_REGULATION_OF_T_CELL_PROLIFERATION	RESPONSE_TO_ENDOGENOUS_STIMULUS
	ESTABLISHMENT_OF_ORGANELLE_LOCALIZATION			LEUKOCYTE_ACTIVATION	M_PHASE
	REGULATION_OF_ORGANELLE_ORGANIZATION_AND_BIOGENESIS			REGULATION_OF_CELL_DIFFERENTIATION	REGULATION_OF_MITOSIS
	NEGATIVE_REGULATION_OF_CELLULAR_COMPONENT_ORGANIZATION_AND_BIOGENESIS			IMMUNE_RESPONSE	INTERPHASE
	REGULATION_OF_CYTOSKELETON_ORGANIZATION_AND_BIOGENESIS			HEMOPOIETIC_OR_LYMPHOID_ORGAN_DEVELOPMENT	MITOTIC_SISTER_CHROMATID_SEGREGATION
	ORGANELLE_LOCALIZATION			POSITIVE_REGULATION_OF_T_CELL_ACTIVATION	MITOTIC_CELL_CYCLE
	BIOSYNTHETIC_PROCESS			POSITIVE_REGULATION_OF_LYMPHOCYTE_ACTIVATION	CELL_CYCLE_PHASE
	TRANSLATIONAL_INITIATION			ANTI_APOPTOSIS	S_PHASE
	REGULATION_OF_TRANSLATIONAL_INITIATION			REGULATION_OF_T_CELL_PROLIFERATION	CELL_CYCLE_CHECKPOINT_GO_0000075
	REGULATION_OF_TRANSLATION			T_CELL_ACTIVATION	CHROMOSOME_SEGREGATION
	REGULATION_OF_PROTEIN_METABOLIC_PROCESS			REGULATION_OF_LYMPHOCYTE_ACTIVATION	MITOSIS
	CELLULAR_BIOSYNTHETIC_PROCESS			LYMPHOCYTE_ACTIVATION	SISTER_CHROMATID_SEGREGATION
	PROTEIN_RNA_COMPLEX_ASSEMBLY			CHROMATIN_MODIFICATION	CHROMOSOME_ORGANIZATION_AND_BIOGENESIS
	MACROMOLECULE_BIOSYNTHETIC_PROCESS			NEGATIVE_REGULATION_OF_DEVELOPMENTAL_PROCESS	DNA_DEPENDENT_DNA_REPLICATION
	TRANSLATION			REGULATION_OF_IMMUNE_SYSTEM_PROCESS	INTERPHASE_OF_MITOTIC_CELL_CYCLE
	REGULATION_OF_CELLULAR_PROTEIN_METABOLIC_PROCESS			NEGATIVE_REGULATION_OF_PROGRAMMED_CELL_DEATH	RESPONSE_TO_DNA_DAMAGE_STIMULUS
	BIOPOLYMER_CATABOLIC_PROCESS			GLYCOPROTEIN_METABOLIC_PROCESS	REGULATION_OF_CELL_CYCLE
	G2_M_TRANSITION_OF_MITOTIC_CELL_CYCLE			REGULATION_OF_CYTOKINE_SECRETION	M_PHASE_OF_MITOTIC_CELL_CYCLE
	REGULATION_OF_MITOTIC_CELL_CYCLE			MEMBRANE_LIPID_METABOLIC_PROCESS	PROTEOLYSIS
	CELLULAR_MACROMOLECULE_CATABOLIC_PROCESS			LIPID_TRANSPORT	BIOSYNTHETIC_PROCESS
	REGULATION_OF_TRANSFORMING_GROWTH_FACTOR_BETA_RECEPTOR_SIGNALING_PATHWAY			PRODUCTION_OF_MOLECULAR_MEDIATOR_OF_IMMUNE_RESPONSE	CELLULAR_BIOSYNTHETIC_PROCESS
	TRANSFORMING_GROWTH_FACTOR_BETA_RECEPTOR_SIGNALING_PATHWAY			CYTOKINE_PRODUCTION	MACROMOLECULE_BIOSYNTHETIC_PROCESS
	CELL_CYCLE_ARREST_GO_0007050			LIPOPROTEIN_METABOLIC_PROCESS	TRANSLATION
	TRANSMEMBRANE_RECEPTOR_PROTEIN_SERINE_THREONINE_KINASE_SIGNALING_PATHWAY			RAS_PROTEIN_SIGNAL_TRANSDUCTION	SPHINGOLIPID_METABOLIC_PROCESS
	ORGAN_DEVELOPMENT			INTERLEUKIN_1_SECRETION	REGULATION_OF_PHOSPHORYLATION
	POSITIVE_REGULATION_OF_CELL_PROLIFERATION			LIPID_HOMEOSTASIS	GROWTH
	PHOSPHOLIPASE_C_ACTIVATION			PROTEIN_SECRETION	INDUCTION_OF_APOPTOSIS_BY_INTRACELLULAR_SIGNALS
	POSITIVE_REGULATION_OF_CELLULAR_PROTEIN_METABOLIC_PROCESS			HOMEOSTATIC_PROCESS	SENSORY_PERCEPTION
	HOMEOSTATIC_PROCESS			LIPOPROTEIN_BIOSYNTHETIC_PROCESS	NUCLEOBASENUCLEOSIDENUCLEOTIDE_AND_NUCLEIC_ACID_TRANSPORT
	POSITIVE_REGULATION_OF_PROTEIN_METABOLIC_PROCESS			NEGATIVE_REGULATION_OF_SECRETION	REGULATION_OF_ORGANELLE_ORGANIZATION_AND_BIOGENESIS
	POSITIVE_REGULATION_OF_PROTEIN_MODIFICATION_PROCESS			PHOSPHOLIPID_METABOLIC_PROCESS	MICROTUBULE_POLYMERIZATION_OR_DEPOLYMERIZATION
				CHEMICAL_HOMEOSTASIS	SECOND_MESSENGER_MEDIATED_SIGNALING
				TRIACYLGLYCEROL_METABOLIC_PROCESS	G_PROTEIN_SIGNALING_COUPLED_TO_CYCLIC_NUCLEOTIDE_SECOND_MESSENGER
				CDC42_PROTEIN_SIGNAL_TRANSDUCTION	CYCLIC_NUCLEOTIDE_MEDIATED_SIGNALING
				REGULATION_OF_PROTEIN_SECRETION	TRANSMEMBRANE_RECEPTOR_PROTEIN_SERINE_THREONINE_KINASE_SIGNALING_PATHWAY
				CYTOKINE_SECRETION	DEPHOSPHORYLATION
				REGULATION_OF_PROTEIN_STABILITY	PROTEIN_AMINO_ACID_DEPHOSPHORYLATION
				SMALL_GTPASE_MEDIATED_SIGNAL_TRANSDUCTION	AMINO_ACID_METABOLIC_PROCESS
				RHO_PROTEIN_SIGNAL_TRANSDUCTION	CELLULAR_CATABOLIC_PROCESS
				POSITIVE_REGULATION_OF_SIGNAL_TRANSDUCTION	NITROGEN_COMPOUND_METABOLIC_PROCESS
				ACTIVATION_OF_JNK_ACTIVITY	AMINO_ACID_CATABOLIC_PROCESS
				INDUCTION_OF_APOPTOSIS_BY_EXTRACELLULAR_SIGNALS	AMINE_CATABOLIC_PROCESS
				I_KAPPAB_KINASE_NF_KAPPAB_CASCADE	REGULATION_OF_NEUROGENESIS
				ACTIVATION_OF_MAPK_ACTIVITY	NITROGEN_COMPOUND_CATABOLIC_PROCESS
				JNK_CASCADE	ORGAN_MORPHOGENESIS
				POSITIVE_REGULATION_OF_I_KAPPAB_KINASE_NF_KAPPAB_CASCADE	ORGAN_DEVELOPMENT
				POSITIVE_REGULATION_OF_MAP_KINASE_ACTIVITY	INDUCTION_OF_APOPTOSIS_BY_EXTRACELLULAR_SIGNALS
				POSITIVE_REGULATION_OF_DEVELOPMENTAL_PROCESS	NEGATIVE_REGULATION_OF_CELLULAR_COMPONENT_ORGANIZATION_AND_BIOGENESIS
				PROTEIN_KINASE_CASCADE	DNA_REPAIR
				REGULATION_OF_MAP_KINASE_ACTIVITY	NEGATIVE_REGULATION_OF_CELL_PROLIFERATION
				POSITIVE_REGULATION_OF_JNK_ACTIVITY	DNA_RECOMBINATION
				POSITIVE_REGULATION_OF_TRANSFERASE_ACTIVITY	TRANSCRIPTION_INITIATION
				MAPKKK_CASCADE_GO_0000165	TRANSLATIONAL_INITIATION
				REGULATION_OF_JNK_ACTIVITY	ESTABLISHMENT_OF_CELLULAR_LOCALIZATION
				APOPTOTIC_PROGRAM	REGULATION_OF_TRANSLATIONAL_INITIATION
				STRESS_ACTIVATED_PROTEIN_KINASE_SIGNALING_PATHWAY	REGULATION_OF_TRANSLATION
				REGULATION_OF_I_KAPPAB_KINASE_NF_KAPPAB_CASCADE	REGULATION_OF_CELLULAR_COMPONENT_ORGANIZATION_AND_BIOGENESIS
				GLYCOPROTEIN_CATABOLIC_PROCESS	PROTEIN_RNA_COMPLEX_ASSEMBLY
				PROTEIN_MATURATION	NUCLEAR_EXPORT
				POSITIVE_REGULATION_OF_CATALYTIC_ACTIVITY	MACROMOLECULE_LOCALIZATION
				REGULATION_OF_CATALYTIC_ACTIVITY	CELLULAR_LOCALIZATION
				PROTEIN_PROCESSING	EPIDERMAL_GROWTH_FACTOR_RECEPTOR_SIGNALING_PATHWAY
				AMYLOID_PRECURSOR_PROTEIN_METABOLIC_PROCESS	PROTEIN_TARGETING_TO_MEMBRANE
				CELL_FATE_COMMITMENT	PROTEIN_DNA_COMPLEX_ASSEMBLY
				NEGATIVE_REGULATION_OF_NUCLEOBASENUCLEOSIDENUCLEOTIDE_AND_NUCLEIC_ACID_METABOLIC_PROCESS	ANATOMICAL_STRUCTURE_MORPHOGENESIS
				NEGATIVE_REGULATION_OF_DNA_METABOLIC_PROCESS	NEURON_DIFFERENTIATION
				MEIOSIS_I	NUCLEAR_TRANSPORT
				DNA_INTEGRITY_CHECKPOINT	RESPONSE_TO_ABIOTIC_STIMULUS
				REGULATION_OF_DNA_METABOLIC_PROCESS	DNA_DAMAGE_RESPONSESIGNAL_TRANSDUCTION
				MEIOTIC_CELL_CYCLE	NUCLEOCYTOPLASMIC_TRANSPORT
				DNA_DAMAGE_RESPONSESIGNAL_TRANSDUCTION	REGULATION_OF_KINASE_ACTIVITY
				DNA_DAMAGE_RESPONSESIGNAL_TRANSDUCTION_RESULTING_IN_INDUCTION_OF_APOPTOSIS	REGULATION_OF_PROTEIN_KINASE_ACTIVITY
				DNA_DAMAGE_CHECKPOINT	REGULATION_OF_TRANSFERASE_ACTIVITY
				DOUBLE_STRAND_BREAK_REPAIR	ACTIN_FILAMENT_BASED_PROCESS
				DNA_RECOMBINATION	MEMBRANE_ORGANIZATION_AND_BIOGENESIS
				MEIOTIC_RECOMBINATION	ACTIN_CYTOSKELETON_ORGANIZATION_AND_BIOGENESIS
				DNA_DAMAGE_RESPONSESIGNAL_TRANSDUCTION_BY_P53_CLASS_MEDIATOR	CELL_PROJECTION_BIOGENESIS
				INDUCTION_OF_APOPTOSIS_BY_INTRACELLULAR_SIGNALS	RESPONSE_TO_WOUNDING
					CATABOLIC_PROCESS
