# Supplementary material for: Voting-Based Cancer Module Identification by Combining Topological and Data-Driven Properties
Source: PLoS One. 2013 Aug 5;8(8):e70498. doi: 10.1371/journal.pone.0070498 (PMC3734239; doi:10.1371/journal.pone.0070498)
Supplement: Table S14 — Comparison of distinct enriched pathways between other methods and VToD for OVC data set. (XLSX) [file pone.0070498.s023.xlsx]

## Sheet: S14-OVC-Common Pathways in all
Distinct Pathways Enriched in VToD Algorithm	Distinct Pathways Enriched in MATISSE	Distinct Pathways Enriched in DFM-CIN
KEGG_MAPK_SIGNALING_PATHWAY	KEGG_RIBOSOME	KEGG_MAPK_SIGNALING_PATHWAY
KEGG_ERBB_SIGNALING_PATHWAY	KEGG_WNT_SIGNALING_PATHWAY	KEGG_CYTOKINE_CYTOKINE_RECEPTOR_INTERACTION
KEGG_CYTOKINE_CYTOKINE_RECEPTOR_INTERACTION	KEGG_NOTCH_SIGNALING_PATHWAY	KEGG_CELL_CYCLE
KEGG_CHEMOKINE_SIGNALING_PATHWAY	KEGG_NEUROTROPHIN_SIGNALING_PATHWAY	KEGG_TGF_BETA_SIGNALING_PATHWAY
KEGG_ENDOCYTOSIS	KEGG_PATHWAYS_IN_CANCER	KEGG_LEISHMANIA_INFECTION
KEGG_MTOR_SIGNALING_PATHWAY	KEGG_PANCREATIC_CANCER	KEGG_PATHWAYS_IN_CANCER
KEGG_APOPTOSIS,APOPTOSIS_GO	KEGG_CELL_CYCLE	KEGG_COLORECTAL_CANCER
KEGG_AXON_GUIDANCE	KEGG_ECM_RECEPTOR_INTERACTION	KEGG_RENAL_CELL_CARCINOMA
KEGG_VEGF_SIGNALING_PATHWAY	KEGG_MTOR_SIGNALING_PATHWAY	KEGG_PANCREATIC_CANCER
KEGG_FOCAL_ADHESION	KEGG_OXIDATIVE_PHOSPHORYLATION	KEGG_CHRONIC_MYELOID_LEUKEMIA
KEGG_ADHERENS_JUNCTION	KEGG_PARKINSONS_DISEASE	KEGG_HYPERTROPHIC_CARDIOMYOPATHY_HCM
KEGG_TIGHT_JUNCTION	KEGG_RIG_I_LIKE_RECEPTOR_SIGNALING_PATHWAY	KEGG_DILATED_CARDIOMYOPATHY
KEGG_TOLL_LIKE_RECEPTOR_SIGNALING_PATHWAY	KEGG_CYTOSOLIC_DNA_SENSING_PATHWAY	KEGG_HOMOLOGOUS_RECOMBINATION
KEGG_RIG_I_LIKE_RECEPTOR_SIGNALING_PATHWAY	KEGG_FOCAL_ADHESION	KEGG_NON_HOMOLOGOUS_END_JOINING
KEGG_JAK_STAT_SIGNALING_PATHWAY	KEGG_CELL_ADHESION_MOLECULES_CAMS	KEGG_LYSOSOME
KEGG_HEMATOPOIETIC_CELL_LINEAGE	KEGG_REGULATION_OF_ACTIN_CYTOSKELETON	KEGG_ENDOCYTOSIS
KEGG_NATURAL_KILLER_CELL_MEDIATED_CYTOTOXICITY	KEGG_ENDOMETRIAL_CANCER	KEGG_HUNTINGTONS_DISEASE
KEGG_T_CELL_RECEPTOR_SIGNALING_PATHWAY	KEGG_BLADDER_CANCER	KEGG_VIBRIO_CHOLERAE_INFECTION
KEGG_B_CELL_RECEPTOR_SIGNALING_PATHWAY	KEGG_SMALL_CELL_LUNG_CANCER	KEGG_CYSTEINE_AND_METHIONINE_METABOLISM
KEGG_FC_EPSILON_RI_SIGNALING_PATHWAY	KEGG_ARRHYTHMOGENIC_RIGHT_VENTRICULAR_CARDIOMYOPATHY_ARVC	KEGG_WNT_SIGNALING_PATHWAY
KEGG_FC_GAMMA_R_MEDIATED_PHAGOCYTOSIS	KEGG_GAP_JUNCTION	KEGG_ADHERENS_JUNCTION
KEGG_LEUKOCYTE_TRANSENDOTHELIAL_MIGRATION	KEGG_ANTIGEN_PROCESSING_AND_PRESENTATION	KEGG_TIGHT_JUNCTION
KEGG_NEUROTROPHIN_SIGNALING_PATHWAY	KEGG_INTESTINAL_IMMUNE_NETWORK_FOR_IGA_PRODUCTION	KEGG_PROTEASOME
KEGG_REGULATION_OF_ACTIN_CYTOSKELETON	KEGG_CIRCADIAN_RHYTHM_MAMMAL	KEGG_OOCYTE_MEIOSIS
KEGG_INSULIN_SIGNALING_PATHWAY	KEGG_TYPE_I_DIABETES_MELLITUS	KEGG_UBIQUITIN_MEDIATED_PROTEOLYSIS
KEGG_GNRH_SIGNALING_PATHWAY	KEGG_ASTHMA	KEGG_PROGESTERONE_MEDIATED_OOCYTE_MATURATION
KEGG_ADIPOCYTOKINE_SIGNALING_PATHWAY	KEGG_AUTOIMMUNE_THYROID_DISEASE	KEGG_PYRIMIDINE_METABOLISM
KEGG_TYPE_II_DIABETES_MELLITUS	KEGG_ALLOGRAFT_REJECTION	KEGG_RNA_POLYMERASE
KEGG_AMYOTROPHIC_LATERAL_SCLEROSIS_ALS	KEGG_GRAFT_VERSUS_HOST_DISEASE	KEGG_CYTOSOLIC_DNA_SENSING_PATHWAY
KEGG_EPITHELIAL_CELL_SIGNALING_IN_HELICOBACTER_PYLORI_INFECTION	KEGG_RNA_POLYMERASE	KEGG_VALINE_LEUCINE_AND_ISOLEUCINE_BIOSYNTHESIS
KEGG_PATHOGENIC_ESCHERICHIA_COLI_INFECTION	KEGG_ADHERENS_JUNCTION	KEGG_AMINOACYL_TRNA_BIOSYNTHESIS
KEGG_LEISHMANIA_INFECTION	KEGG_HUNTINGTONS_DISEASE	KEGG_PURINE_METABOLISM
KEGG_PATHWAYS_IN_CANCER	KEGG_PROSTATE_CANCER	KEGG_SPLICEOSOME
KEGG_COLORECTAL_CANCER	KEGG_CHRONIC_MYELOID_LEUKEMIA	KEGG_BASAL_TRANSCRIPTION_FACTORS
KEGG_RENAL_CELL_CARCINOMA	KEGG_RNA_DEGRADATION	KEGG_NUCLEOTIDE_EXCISION_REPAIR
KEGG_PANCREATIC_CANCER	KEGG_COMPLEMENT_AND_COAGULATION_CASCADES	KEGG_PPAR_SIGNALING_PATHWAY
KEGG_ENDOMETRIAL_CANCER	KEGG_SYSTEMIC_LUPUS_ERYTHEMATOSUS	KEGG_ADIPOCYTOKINE_SIGNALING_PATHWAY
KEGG_GLIOMA	BIOCARTA_AGR_PATHWAY	KEGG_THYROID_CANCER
KEGG_PROSTATE_CANCER	BIOCARTA_SALMONELLA_PATHWAY	KEGG_GAP_JUNCTION
KEGG_MELANOMA	BIOCARTA_RAS_PATHWAY	KEGG_CIRCADIAN_RHYTHM_MAMMAL
KEGG_BLADDER_CANCER	BIOCARTA_CDC42RAC_PATHWAY	KEGG_VASOPRESSIN_REGULATED_WATER_REABSORPTION
KEGG_CHRONIC_MYELOID_LEUKEMIA	BIOCARTA_ARF_PATHWAY	KEGG_PATHOGENIC_ESCHERICHIA_COLI_INFECTION
KEGG_ACUTE_MYELOID_LEUKEMIA	BIOCARTA_ACTINY_PATHWAY	KEGG_GLYCOLYSIS_GLUCONEOGENESIS
KEGG_SMALL_CELL_LUNG_CANCER	BIOCARTA_MCM_PATHWAY	KEGG_FATTY_ACID_METABOLISM
KEGG_NON_SMALL_CELL_LUNG_CANCER	BIOCARTA_PML_PATHWAY	KEGG_STEROID_BIOSYNTHESIS
KEGG_PRIMARY_IMMUNODEFICIENCY	BIOCARTA_EIF_PATHWAY	KEGG_PRIMARY_BILE_ACID_BIOSYNTHESIS
KEGG_VIRAL_MYOCARDITIS	BIOCARTA_EIF4_PATHWAY	KEGG_STEROID_HORMONE_BIOSYNTHESIS
KEGG_CELL_CYCLE	BIOCARTA_HIVNEF_PATHWAY	KEGG_TYROSINE_METABOLISM
KEGG_P53_SIGNALING_PATHWAY	BIOCARTA_CELL2CELL_PATHWAY	KEGG_GLYCEROLIPID_METABOLISM
KEGG_WNT_SIGNALING_PATHWAY	BIOCARTA_ALK_PATHWAY	KEGG_GLYCEROPHOSPHOLIPID_METABOLISM
KEGG_NOD_LIKE_RECEPTOR_SIGNALING_PATHWAY	BIOCARTA_CASPASE_PATHWAY	KEGG_ETHER_LIPID_METABOLISM
KEGG_CYTOSOLIC_DNA_SENSING_PATHWAY	BIOCARTA_CTCF_PATHWAY	KEGG_SPHINGOLIPID_METABOLISM
KEGG_PROGESTERONE_MEDIATED_OOCYTE_MATURATION	BIOCARTA_FAS_PATHWAY	KEGG_RETINOL_METABOLISM
KEGG_ALDOSTERONE_REGULATED_SODIUM_REABSORPTION	BIOCARTA_DEATH_PATHWAY	KEGG_METABOLISM_OF_XENOBIOTICS_BY_CYTOCHROME_P450
KEGG_NOTCH_SIGNALING_PATHWAY	BIOCARTA_MITOCHONDRIA_PATHWAY	KEGG_DRUG_METABOLISM_CYTOCHROME_P450
KEGG_TGF_BETA_SIGNALING_PATHWAY	BIOCARTA_TOB1_PATHWAY	KEGG_ALANINE_ASPARTATE_AND_GLUTAMATE_METABOLISM
KEGG_MELANOGENESIS	BIOCARTA_TGFB_PATHWAY	KEGG_ARGININE_AND_PROLINE_METABOLISM
KEGG_TYPE_I_DIABETES_MELLITUS	BIOCARTA_TNFR1_PATHWAY	KEGG_STARCH_AND_SUCROSE_METABOLISM
KEGG_ALZHEIMERS_DISEASE	BIOCARTA_G1_PATHWAY	KEGG_NICOTINATE_AND_NICOTINAMIDE_METABOLISM
KEGG_ALLOGRAFT_REJECTION	BIOCARTA_TID_PATHWAY	KEGG_DRUG_METABOLISM_OTHER_ENZYMES
KEGG_GRAFT_VERSUS_HOST_DISEASE	BIOCARTA_EPONFKB_PATHWAY	KEGG_CALCIUM_SIGNALING_PATHWAY
KEGG_PHOSPHATIDYLINOSITOL_SIGNALING_SYSTEM	BIOCARTA_RACCYCD_PATHWAY	KEGG_INSULIN_SIGNALING_PATHWAY
KEGG_VASCULAR_SMOOTH_MUSCLE_CONTRACTION	BIOCARTA_PPARA_PATHWAY	KEGG_RIBOSOME
KEGG_PRION_DISEASES	BIOCARTA_NKCELLS_PATHWAY	KEGG_N_GLYCAN_BIOSYNTHESIS
KEGG_LONG_TERM_POTENTIATION	BIOCARTA_CLASSIC_PATHWAY	KEGG_PROTEIN_EXPORT
KEGG_DNA_REPLICATION	BIOCARTA_COMP_PATHWAY	KEGG_CHEMOKINE_SIGNALING_PATHWAY
KEGG_BASE_EXCISION_REPAIR	BIOCARTA_LECTIN_PATHWAY	KEGG_OLFACTORY_TRANSDUCTION
KEGG_OOCYTE_MEIOSIS	RHO_PROTEIN_SIGNAL_TRANSDUCTION	KEGG_DNA_REPLICATION
KEGG_SPLICEOSOME	REGULATION_OF_TRANSLATIONAL_INITIATION	KEGG_BASE_EXCISION_REPAIR
KEGG_PURINE_METABOLISM	ENZYME_LINKED_RECEPTOR_PROTEIN_SIGNALING_PATHWAY	KEGG_MISMATCH_REPAIR
KEGG_PYRIMIDINE_METABOLISM	GLUCOSE_METABOLIC_PROCESS	KEGG_CITRATE_CYCLE_TCA_CYCLE
KEGG_RNA_DEGRADATION	FOCAL_ADHESION_FORMATION	KEGG_OXIDATIVE_PHOSPHORYLATION
KEGG_RNA_POLYMERASE	CYTOPLASM_ORGANIZATION_AND_BIOGENESIS	KEGG_VALINE_LEUCINE_AND_ISOLEUCINE_DEGRADATION
KEGG_BASAL_TRANSCRIPTION_FACTORS	CELL_SUBSTRATE_ADHESION	KEGG_LYSINE_DEGRADATION
KEGG_NUCLEOTIDE_EXCISION_REPAIR	PROTEIN_COMPLEX_ASSEMBLY	KEGG_TRYPTOPHAN_METABOLISM
KEGG_MISMATCH_REPAIR	CELL_MATRIX_ADHESION	KEGG_BETA_ALANINE_METABOLISM
KEGG_HOMOLOGOUS_RECOMBINATION	TRANSMEMBRANE_RECEPTOR_PROTEIN_SERINE_THREONINE_KINASE_SIGNALING_PATHWAY	KEGG_PYRUVATE_METABOLISM
KEGG_HUNTINGTONS_DISEASE	NEGATIVE_REGULATION_OF_CELL_MIGRATION	KEGG_PROPANOATE_METABOLISM
KEGG_RIBOSOME		KEGG_BUTANOATE_METABOLISM
KEGG_PROTEASOME		KEGG_NITROGEN_METABOLISM
KEGG_UBIQUITIN_MEDIATED_PROTEOLYSIS		KEGG_CARDIAC_MUSCLE_CONTRACTION
KEGG_CALCIUM_SIGNALING_PATHWAY		KEGG_PROXIMAL_TUBULE_BICARBONATE_RECLAMATION
KEGG_GAP_JUNCTION		KEGG_ALZHEIMERS_DISEASE
KEGG_LONG_TERM_DEPRESSION		KEGG_PARKINSONS_DISEASE
KEGG_THYROID_CANCER		KEGG_SNARE_INTERACTIONS_IN_VESICULAR_TRANSPORT
KEGG_INOSITOL_PHOSPHATE_METABOLISM		KEGG_CELL_ADHESION_MOLECULES_CAMS
BIOCARTA_NO1_PATHWAY		KEGG_ANTIGEN_PROCESSING_AND_PRESENTATION
BIOCARTA_AGR_PATHWAY		KEGG_JAK_STAT_SIGNALING_PATHWAY
BIOCARTA_AKT_PATHWAY		KEGG_HEMATOPOIETIC_CELL_LINEAGE
BIOCARTA_AT1R_PATHWAY		KEGG_NATURAL_KILLER_CELL_MEDIATED_CYTOTOXICITY
BIOCARTA_CHEMICAL_PATHWAY		KEGG_T_CELL_RECEPTOR_SIGNALING_PATHWAY
BIOCARTA_ATM_PATHWAY		KEGG_FC_EPSILON_RI_SIGNALING_PATHWAY
BIOCARTA_BCELLSURVIVAL_PATHWAY		KEGG_INTESTINAL_IMMUNE_NETWORK_FOR_IGA_PRODUCTION
BIOCARTA_BCR_PATHWAY		KEGG_TYPE_I_DIABETES_MELLITUS
BIOCARTA_BIOPEPTIDES_PATHWAY		KEGG_ASTHMA
BIOCARTA_CDMAC_PATHWAY		KEGG_AUTOIMMUNE_THYROID_DISEASE
BIOCARTA_CBL_PATHWAY		KEGG_SYSTEMIC_LUPUS_ERYTHEMATOSUS
BIOCARTA_CD40_PATHWAY		KEGG_ALLOGRAFT_REJECTION
BIOCARTA_CERAMIDE_PATHWAY		KEGG_GRAFT_VERSUS_HOST_DISEASE
BIOCARTA_TID_PATHWAY		KEGG_PRIMARY_IMMUNODEFICIENCY
BIOCARTA_HDAC_PATHWAY		KEGG_VIRAL_MYOCARDITIS
BIOCARTA_GCR_PATHWAY		KEGG_P53_SIGNALING_PATHWAY
BIOCARTA_CTCF_PATHWAY		KEGG_APOPTOSIS
BIOCARTA_CXCR4_PATHWAY		KEGG_TOLL_LIKE_RECEPTOR_SIGNALING_PATHWAY
BIOCARTA_EGF_PATHWAY		KEGG_NOD_LIKE_RECEPTOR_SIGNALING_PATHWAY
BIOCARTA_ECM_PATHWAY		KEGG_RIG_I_LIKE_RECEPTOR_SIGNALING_PATHWAY
BIOCARTA_ERK_PATHWAY		KEGG_AMYOTROPHIC_LATERAL_SCLEROSIS_ALS
BIOCARTA_FAS_PATHWAY		KEGG_DORSO_VENTRAL_AXIS_FORMATION
BIOCARTA_FCER1_PATHWAY		KEGG_NOTCH_SIGNALING_PATHWAY
BIOCARTA_FMLP_PATHWAY		KEGG_NEUROTROPHIN_SIGNALING_PATHWAY
BIOCARTA_GH_PATHWAY		BIOCARTA_ALK_PATHWAY
BIOCARTA_HIVNEF_PATHWAY		BIOCARTA_G1_PATHWAY
BIOCARTA_SALMONELLA_PATHWAY		BIOCARTA_CTCF_PATHWAY
BIOCARTA_HCMV_PATHWAY		BIOCARTA_INFLAM_PATHWAY
BIOCARTA_IGF1_PATHWAY		BIOCARTA_ERYTH_PATHWAY
BIOCARTA_IL2_PATHWAY		BIOCARTA_NTHI_PATHWAY
BIOCARTA_IL4_PATHWAY		BIOCARTA_P38MAPK_PATHWAY
BIOCARTA_IL6_PATHWAY		BIOCARTA_TOB1_PATHWAY
BIOCARTA_IL10_PATHWAY		BIOCARTA_NKT_PATHWAY
BIOCARTA_IL12_PATHWAY		BIOCARTA_IL1R_PATHWAY
BIOCARTA_IL2RB_PATHWAY		BIOCARTA_TGFB_PATHWAY
BIOCARTA_IL22BP_PATHWAY		BIOCARTA_ATM_PATHWAY
BIOCARTA_IL7_PATHWAY		BIOCARTA_G2_PATHWAY
BIOCARTA_GSK3_PATHWAY		BIOCARTA_ATRBRCA_PATHWAY
BIOCARTA_RACCYCD_PATHWAY		BIOCARTA_ARAP_PATHWAY
BIOCARTA_GLEEVEC_PATHWAY		BIOCARTA_CARM_ER_PATHWAY
BIOCARTA_INTEGRIN_PATHWAY		BIOCARTA_RARRXR_PATHWAY
BIOCARTA_KERATINOCYTE_PATHWAY		BIOCARTA_PTC1_PATHWAY
BIOCARTA_TCRA_PATHWAY		BIOCARTA_VDR_PATHWAY
BIOCARTA_PYK2_PATHWAY		BIOCARTA_EGFR_SMRTE_PATHWAY
BIOCARTA_EGFR_SMRTE_PATHWAY		BIOCARTA_PPARA_PATHWAY
BIOCARTA_MCALPAIN_PATHWAY		BIOCARTA_NUCLEARRS_PATHWAY
BIOCARTA_IGF1R_PATHWAY		BIOCARTA_CARM1_PATHWAY
BIOCARTA_NGF_PATHWAY		BIOCARTA_AKAPCENTROSOME_PATHWAY
BIOCARTA_VIP_PATHWAY		BIOCARTA_CHREBP2_PATHWAY
BIOCARTA_NFAT_PATHWAY		BIOCARTA_FEEDER_PATHWAY
BIOCARTA_NTHI_PATHWAY		BIOCARTA_EIF_PATHWAY
BIOCARTA_NFKB_PATHWAY		BIOCARTA_MTOR_PATHWAY
BIOCARTA_NO2IL12_PATHWAY		BIOCARTA_EIF2_PATHWAY
BIOCARTA_P38MAPK_PATHWAY		BIOCARTA_EIF4_PATHWAY
BIOCARTA_PDGF_PATHWAY		BIOCARTA_IGF1MTOR_PATHWAY
BIOCARTA_PTDINS_PATHWAY		BIOCARTA_VEGF_PATHWAY
BIOCARTA_EDG1_PATHWAY		BIOCARTA_CSK_PATHWAY
BIOCARTA_PTEN_PATHWAY		BIOCARTA_SPPA_PATHWAY
BIOCARTA_RAC1_PATHWAY		BIOCARTA_AGPCR_PATHWAY
BIOCARTA_RAS_PATHWAY		BIOCARTA_CCR3_PATHWAY
BIOCARTA_NKCELLS_PATHWAY		BIOCARTA_GCR_PATHWAY
BIOCARTA_BAD_PATHWAY		BIOCARTA_CXCR4_PATHWAY
BIOCARTA_EIF4_PATHWAY		BIOCARTA_EDG1_PATHWAY
BIOCARTA_PML_PATHWAY		BIOCARTA_BARR_MAPK_PATHWAY
BIOCARTA_CARDIACEGF_PATHWAY		BIOCARTA_BARRESTIN_SRC_PATHWAY
BIOCARTA_HER2_PATHWAY		BIOCARTA_BARRESTIN_PATHWAY
BIOCARTA_ERK5_PATHWAY		BIOCARTA_MCM_PATHWAY
BIOCARTA_MAL_PATHWAY		BIOCARTA_ETC_PATHWAY
BIOCARTA_ACH_PATHWAY		BIOCARTA_KREB_PATHWAY
BIOCARTA_CDC42RAC_PATHWAY		BIOCARTA_ASBCELL_PATHWAY
BIOCARTA_TOB1_PATHWAY		BIOCARTA_BLYMPHOCYTE_PATHWAY
BIOCARTA_IL1R_PATHWAY		BIOCARTA_CTL_PATHWAY
BIOCARTA_MET_PATHWAY		BIOCARTA_CYTOKINE_PATHWAY
BIOCARTA_IGF1MTOR_PATHWAY		BIOCARTA_TCAPOPTOSIS_PATHWAY
BIOCARTA_SPRY_PATHWAY		BIOCARTA_IL17_PATHWAY
BIOCARTA_TCR_PATHWAY		BIOCARTA_IL2_PATHWAY
BIOCARTA_TEL_PATHWAY		BIOCARTA_IL4_PATHWAY
BIOCARTA_TH1TH2_PATHWAY		BIOCARTA_IL5_PATHWAY
BIOCARTA_41BB_PATHWAY		BIOCARTA_IL12_PATHWAY
BIOCARTA_CTLA4_PATHWAY		BIOCARTA_IL2RB_PATHWAY
BIOCARTA_LONGEVITY_PATHWAY		BIOCARTA_IL7_PATHWAY
BIOCARTA_STRESS_PATHWAY		BIOCARTA_TCRA_PATHWAY
BIOCARTA_TNFR1_PATHWAY		BIOCARTA_ETS_PATHWAY
BIOCARTA_TNFR2_PATHWAY		BIOCARTA_NO2IL12_PATHWAY
BIOCARTA_TOLL_PATHWAY		BIOCARTA_NKCELLS_PATHWAY
BIOCARTA_TPO_PATHWAY		BIOCARTA_STATHMIN_PATHWAY
BIOCARTA_CREB_PATHWAY		BIOCARTA_TCR_PATHWAY
BIOCARTA_TFF_PATHWAY		BIOCARTA_TCYTOTOXIC_PATHWAY
BIOCARTA_TRKA_PATHWAY		BIOCARTA_THELPER_PATHWAY
BIOCARTA_ARF_PATHWAY		BIOCARTA_TH1TH2_PATHWAY
BIOCARTA_UCALPAIN_PATHWAY		BIOCARTA_41BB_PATHWAY
BIOCARTA_RELA_PATHWAY		BIOCARTA_CTLA4_PATHWAY
BIOCARTA_CARM_ER_PATHWAY		BIOCARTA_RELA_PATHWAY
BIOCARTA_G1_PATHWAY		BIOCARTA_CASPASE_PATHWAY
BIOCARTA_CELLCYCLE_PATHWAY		BIOCARTA_CERAMIDE_PATHWAY
BIOCARTA_D4GDI_PATHWAY		BIOCARTA_TID_PATHWAY
BIOCARTA_RNA_PATHWAY		BIOCARTA_FAS_PATHWAY
BIOCARTA_EPONFKB_PATHWAY		BIOCARTA_HIVNEF_PATHWAY
BIOCARTA_P53HYPOXIA_PATHWAY		BIOCARTA_DEATH_PATHWAY
BIOCARTA_HIF_PATHWAY		BIOCARTA_KERATINOCYTE_PATHWAY
BIOCARTA_DEATH_PATHWAY		BIOCARTA_NFKB_PATHWAY
BIOCARTA_PPARA_PATHWAY		BIOCARTA_PML_PATHWAY
BIOCARTA_ETS_PATHWAY		BIOCARTA_MITOCHONDRIA_PATHWAY
BIOCARTA_HSP27_PATHWAY		BIOCARTA_SODD_PATHWAY
BIOCARTA_TALL1_PATHWAY		BIOCARTA_HSP27_PATHWAY
BIOCARTA_CSK_PATHWAY		BIOCARTA_STRESS_PATHWAY
BIOCARTA_ASBCELL_PATHWAY		BIOCARTA_TNFR1_PATHWAY
BIOCARTA_FREE_PATHWAY		BIOCARTA_TNFR2_PATHWAY
BIOCARTA_SODD_PATHWAY		BIOCARTA_ERK_PATHWAY
BIOCARTA_CTL_PATHWAY		BIOCARTA_NGF_PATHWAY
BIOCARTA_TCAPOPTOSIS_PATHWAY		BIOCARTA_CDK5_PATHWAY
BIOCARTA_IL17_PATHWAY		BIOCARTA_PS1_PATHWAY
BIOCARTA_STATHMIN_PATHWAY		BIOCARTA_TRKA_PATHWAY
BIOCARTA_TCYTOTOXIC_PATHWAY		REGULATION_OF_TRANSFORMING_GROWTH_FACTOR_BETA_RECEPTOR_SIGNALING_PATHWAY
BIOCARTA_THELPER_PATHWAY		POSITIVE_REGULATION_OF_CELL_DIFFERENTIATION
BIOCARTA_RANMS_PATHWAY		ENZYME_LINKED_RECEPTOR_PROTEIN_SIGNALING_PATHWAY
BIOCARTA_SKP2E2F_PATHWAY		POSITIVE_REGULATION_OF_CELL_PROLIFERATION
BIOCARTA_P27_PATHWAY		POSITIVE_REGULATION_OF_IMMUNE_SYSTEM_PROCESS
BIOCARTA_MCM_PATHWAY		SKELETAL_DEVELOPMENT
BIOCARTA_VDR_PATHWAY		POSITIVE_REGULATION_OF_NUCLEOBASENUCLEOSIDENUCLEOTIDE_AND_NUCLEIC_ACID_METABOLIC_PROCESS
BIOCARTA_RARRXR_PATHWAY		TISSUE_DEVELOPMENT
BIOCARTA_RB_PATHWAY		REGULATION_OF_SIGNAL_TRANSDUCTION
BIOCARTA_PTC1_PATHWAY		EPITHELIAL_TO_MESENCHYMAL_TRANSITION
BIOCARTA_CARM1_PATHWAY		CELLULAR_PROTEIN_COMPLEX_ASSEMBLY
BIOCARTA_EIF_PATHWAY		ORGAN_MORPHOGENESIS
BIOCARTA_G2_PATHWAY		GROWTH
BIOCARTA_ATRBRCA_PATHWAY		TRANSFORMING_GROWTH_FACTOR_BETA_RECEPTOR_SIGNALING_PATHWAY
BIOCARTA_GRANULOCYTES_PATHWAY		PROTEIN_AMINO_ACID_PHOSPHORYLATION
BIOCARTA_SPPA_PATHWAY		NEGATIVE_REGULATION_OF_SIGNAL_TRANSDUCTION
BIOCARTA_CASPASE_PATHWAY		RESPONSE_TO_WOUNDING
BIOCARTA_CCR3_PATHWAY		TRANSMEMBRANE_RECEPTOR_PROTEIN_SERINE_THREONINE_KINASE_SIGNALING_PATHWAY
BIOCARTA_LAIR_PATHWAY		REGULATION_OF_MULTICELLULAR_ORGANISMAL_PROCESS
BIOCARTA_P35ALZHEIMERS_PATHWAY		POSITIVE_REGULATION_OF_TRANSCRIPTION
BIOCARTA_MPR_PATHWAY		ECTODERM_DEVELOPMENT
BIOCARTA_MONOCYTE_PATHWAY		REGULATION_OF_CELL_GROWTH
BIOCARTA_CDK5_PATHWAY		DNA_METABOLIC_PROCESS
BIOCARTA_MYOSIN_PATHWAY		DNA_REPAIR
BIOCARTA_BARRESTIN_SRC_PATHWAY		MITOTIC_CELL_CYCLE_CHECKPOINT
BIOCARTA_GPCR_PATHWAY		NEGATIVE_REGULATION_OF_NUCLEOBASENUCLEOSIDENUCLEOTIDE_AND_NUCLEIC_ACID_METABOLIC_PROCESS
BIOCARTA_PAR1_PATHWAY		NEGATIVE_REGULATION_OF_DNA_METABOLIC_PROCESS
BIOCARTA_PS1_PATHWAY		MEIOSIS_I
BIOCARTA_EIF2_PATHWAY		RESPONSE_TO_ENDOGENOUS_STIMULUS
BIOCARTA_TGFB_PATHWAY		M_PHASE
BIOCARTA_EPO_PATHWAY		DNA_INTEGRITY_CHECKPOINT
BIOCARTA_IL3_PATHWAY		REGULATION_OF_DNA_METABOLIC_PROCESS
REGULATION_OF_BIOLOGICAL_QUALITY		MEIOTIC_CELL_CYCLE
ENZYME_LINKED_RECEPTOR_PROTEIN_SIGNALING_PATHWAY		CELL_CYCLE_PHASE
CELL_DEVELOPMENT		CELL_CYCLE_CHECKPOINT_GO_0000075
INSULIN_RECEPTOR_SIGNALING_PATHWAY		REGULATION_OF_CHROMOSOME_ORGANIZATION_AND_BIOGENESIS
NEGATIVE_REGULATION_OF_APOPTOSIS		DNA_DAMAGE_RESPONSESIGNAL_TRANSDUCTION
REGULATION_OF_KINASE_ACTIVITY		DNA_DAMAGE_RESPONSESIGNAL_TRANSDUCTION_RESULTING_IN_INDUCTION_OF_APOPTOSIS
CELL_ACTIVATION		DNA_DAMAGE_CHECKPOINT
REGULATION_OF_PROTEIN_KINASE_ACTIVITY		DOUBLE_STRAND_BREAK_REPAIR
MACROMOLECULAR_COMPLEX_ASSEMBLY		DNA_RECOMBINATION
T_CELL_PROLIFERATION		MEIOTIC_RECOMBINATION
POSITIVE_REGULATION_OF_IMMUNE_SYSTEM_PROCESS		CHROMOSOME_ORGANIZATION_AND_BIOGENESIS
REGULATION_OF_MOLECULAR_FUNCTION		DNA_DAMAGE_RESPONSESIGNAL_TRANSDUCTION_BY_P53_CLASS_MEDIATOR
CELL_SURFACE_RECEPTOR_LINKED_SIGNAL_TRANSDUCTION_GO_0007166		RESPONSE_TO_DNA_DAMAGE_STIMULUS
LYMPHOCYTE_DIFFERENTIATION		REGULATION_OF_CELL_CYCLE
REGULATION_OF_TRANSFERASE_ACTIVITY		INDUCTION_OF_APOPTOSIS_BY_INTRACELLULAR_SIGNALS
INTRACELLULAR_TRANSPORT		SECRETORY_PATHWAY
PROGRAMMED_CELL_DEATH		SECRETION_BY_CELL
HEMOPOIESIS		INTRACELLULAR_TRANSPORT
IMMUNE_SYSTEM_DEVELOPMENT		INTRA_GOLGI_VESICLE_MEDIATED_TRANSPORT
POSITIVE_REGULATION_OF_CATALYTIC_ACTIVITY		MEMBRANE_ORGANIZATION_AND_BIOGENESIS
ORGANELLE_ORGANIZATION_AND_BIOGENESIS		SECRETION
ANATOMICAL_STRUCTURE_MORPHOGENESIS		GOLGI_VESICLE_TRANSPORT
ACTIN_FILAMENT_BASED_PROCESS		VESICLE_MEDIATED_TRANSPORT
REGULATION_OF_PROTEIN_METABOLIC_PROCESS		ONE_CARBON_COMPOUND_METABOLIC_PROCESS
REGULATION_OF_SIGNAL_TRANSDUCTION		REGULATION_OF_GENE_EXPRESSION_EPIGENETIC
NEGATIVE_REGULATION_OF_CELLULAR_PROCESS		DNA_MODIFICATION
REGULATION_OF_CELL_ADHESION		BIOPOLYMER_CATABOLIC_PROCESS
REGULATION_OF_DEVELOPMENTAL_PROCESS		G2_M_TRANSITION_OF_MITOTIC_CELL_CYCLE
REGULATION_OF_PHOSPHORYLATION		CELLULAR_PROTEIN_CATABOLIC_PROCESS
POSITIVE_REGULATION_OF_MULTICELLULAR_ORGANISMAL_PROCESS		REGULATION_OF_MITOSIS
REGULATION_OF_CELLULAR_COMPONENT_ORGANIZATION_AND_BIOGENESIS		CELLULAR_CATABOLIC_PROCESS
LEUKOCYTE_DIFFERENTIATION		MITOTIC_CELL_CYCLE
ORGAN_MORPHOGENESIS		PROTEIN_CATABOLIC_PROCESS
LEUKOCYTE_ACTIVATION		PROTEOLYSIS
RESPONSE_TO_STRESS		MACROMOLECULE_CATABOLIC_PROCESS
REGULATION_OF_CELLULAR_METABOLIC_PROCESS		CELLULAR_MACROMOLECULE_CATABOLIC_PROCESS
REGULATION_OF_GENE_EXPRESSION		MITOSIS
POSITIVE_REGULATION_OF_DEVELOPMENTAL_PROCESS		CATABOLIC_PROCESS
POST_TRANSLATIONAL_PROTEIN_MODIFICATION		M_PHASE_OF_MITOTIC_CELL_CYCLE
CELLULAR_COMPONENT_ASSEMBLY		TRANSCRIPTION_FROM_RNA_POLYMERASE_III_PROMOTER
HEMOPOIETIC_OR_LYMPHOID_ORGAN_DEVELOPMENT		TRNA_PROCESSING
NEGATIVE_REGULATION_OF_CELLULAR_COMPONENT_ORGANIZATION_AND_BIOGENESIS		CARBOXYLIC_ACID_METABOLIC_PROCESS
NEGATIVE_REGULATION_OF_CELL_ADHESION		AMINO_ACID_METABOLIC_PROCESS
MEMBRANE_ORGANIZATION_AND_BIOGENESIS		ORGANIC_ACID_METABOLIC_PROCESS
ACTIN_CYTOSKELETON_ORGANIZATION_AND_BIOGENESIS		NITROGEN_COMPOUND_METABOLIC_PROCESS
PROTEIN_KINASE_CASCADE		TRNA_METABOLIC_PROCESS
EPIDERMAL_GROWTH_FACTOR_RECEPTOR_SIGNALING_PATHWAY		AMINO_ACID_AND_DERIVATIVE_METABOLIC_PROCESS
BIOPOLYMER_MODIFICATION		AMINE_METABOLIC_PROCESS
VASCULATURE_DEVELOPMENT		TRANSLATION
POSITIVE_REGULATION_OF_CELLULAR_COMPONENT_ORGANIZATION_AND_BIOGENESIS		SPLICEOSOME_ASSEMBLY
REGULATION_OF_CATALYTIC_ACTIVITY		RIBONUCLEOPROTEIN_COMPLEX_BIOGENESIS_AND_ASSEMBLY
ANTI_APOPTOSIS		RNA_PROCESSING
PROTEIN_PROCESSING		PROTEIN_RNA_COMPLEX_ASSEMBLY
PROTEIN_COMPLEX_ASSEMBLY		RNA_3END_PROCESSING
VESICLE_MEDIATED_TRANSPORT		MRNA_PROCESSING_GO_0006397
CELL_PROLIFERATION_GO_0008283		MRNA_SPLICE_SITE_SELECTION
REGULATION_OF_ENDOCYTOSIS		RNA_SPLICINGVIA_TRANSESTERIFICATION_REACTIONS
IMMUNE_SYSTEM_PROCESS		MRNA_METABOLIC_PROCESS
REGULATION_OF_T_CELL_PROLIFERATION		RNA_SPLICING
POSITIVE_REGULATION_OF_BIOLOGICAL_PROCESS		PROTEIN_FOLDING
REGULATION_OF_METABOLIC_PROCESS		PROTEIN_POLYUBIQUITINATION
POSITIVE_REGULATION_OF_TRANSFERASE_ACTIVITY		POSITIVE_REGULATION_OF_TRANSCRIPTIONDNA_DEPENDENT
CELL_CYCLE_GO_0007049		TISSUE_MORPHOGENESIS
REGULATION_OF_TRANSPORT		REGULATION_OF_KINASE_ACTIVITY
RECEPTOR_MEDIATED_ENDOCYTOSIS		REGULATION_OF_PROTEIN_KINASE_ACTIVITY
CYTOSKELETON_ORGANIZATION_AND_BIOGENESIS		POSITIVE_REGULATION_OF_TRANSCRIPTION_FROM_RNA_POLYMERASE_II_PROMOTER
PROTEIN_MODIFICATION_PROCESS		REGULATION_OF_TRANSFERASE_ACTIVITY
PROTEIN_AMINO_ACID_PHOSPHORYLATION		POSITIVE_REGULATION_OF_RNA_METABOLIC_PROCESS
CELL_PROJECTION_BIOGENESIS		RESPONSE_TO_LIGHT_STIMULUS
REGULATION_OF_NEURON_APOPTOSIS		TRANSCRIPTION_INITIATION
LYMPHOCYTE_ACTIVATION		RNA_ELONGATION
NEGATIVE_REGULATION_OF_DEVELOPMENTAL_PROCESS		PROTEIN_DNA_COMPLEX_ASSEMBLY
POSITIVE_REGULATION_OF_CELLULAR_PROCESS		DNA_CATABOLIC_PROCESS
PHOSPHORYLATION		RESPONSE_TO_OXIDATIVE_STRESS
NEGATIVE_REGULATION_OF_BIOLOGICAL_PROCESS		POSITIVE_REGULATION_OF_METABOLIC_PROCESS
REGULATION_OF_IMMUNE_SYSTEM_PROCESS		RESPONSE_TO_ABIOTIC_STIMULUS
REGULATION_OF_APOPTOSIS		REGULATION_OF_CYCLIN_DEPENDENT_PROTEIN_KINASE_ACTIVITY
NEGATIVE_REGULATION_OF_PROGRAMMED_CELL_DEATH		POSITIVE_REGULATION_OF_CELLULAR_METABOLIC_PROCESS
TRANSMEMBRANE_RECEPTOR_PROTEIN_TYROSINE_KINASE_SIGNALING_PATHWAY		TRANSCRIPTION_INITIATION_FROM_RNA_POLYMERASE_II_PROMOTER
REGULATION_OF_PROGRAMMED_CELL_DEATH		RESPONSE_TO_UV
CELL_MIGRATION		RESPONSE_TO_RADIATION
ORGAN_DEVELOPMENT		NUCLEAR_IMPORT
INTRACELLULAR_SIGNALING_CASCADE		ESTABLISHMENT_OF_PROTEIN_LOCALIZATION
REGULATION_OF_CELL_CYCLE		INTRACELLULAR_PROTEIN_TRANSPORT
SMALL_GTPASE_MEDIATED_SIGNAL_TRANSDUCTION		NUCLEAR_TRANSPORT
RNA_METABOLIC_PROCESS		PROTEIN_TARGETING
NEGATIVE_REGULATION_OF_CELLULAR_METABOLIC_PROCESS		PROTEIN_IMPORT
REGULATION_OF_HYDROLASE_ACTIVITY		PROTEIN_EXPORT_FROM_NUCLEUS
PROTEIN_AUTOPROCESSING		PROTEIN_IMPORT_INTO_NUCLEUS
GLUCOSE_METABOLIC_PROCESS		NUCLEAR_EXPORT
POSITIVE_REGULATION_OF_CELL_PROLIFERATION		MACROMOLECULE_LOCALIZATION
REGULATION_OF_DNA_BINDING		NLS_BEARING_SUBSTRATE_IMPORT_INTO_NUCLEUS
POSITIVE_REGULATION_OF_TRANSCRIPTION_FROM_RNA_POLYMERASE_II_PROMOTER		PROTEIN_TRANSPORT
TRANSCRIPTION_DNA_DEPENDENT		PROTEIN_LOCALIZATION
POSITIVE_REGULATION_OF_BINDING		NUCLEOCYTOPLASMIC_TRANSPORT
PROTEIN_AMINO_ACID_AUTOPHOSPHORYLATION		MICROTUBULE_BASED_PROCESS
I_KAPPAB_KINASE_NF_KAPPAB_CASCADE		MICROTUBULE_CYTOSKELETON_ORGANIZATION_AND_BIOGENESIS
NEGATIVE_REGULATION_OF_PROTEIN_METABOLIC_PROCESS		CYTOSKELETON_ORGANIZATION_AND_BIOGENESIS
GENERATION_OF_PRECURSOR_METABOLITES_AND_ENERGY		STEROID_METABOLIC_PROCESS
RNA_BIOSYNTHETIC_PROCESS		MONOCARBOXYLIC_ACID_METABOLIC_PROCESS
ACTIVATION_OF_NF_KAPPAB_TRANSCRIPTION_FACTOR		LIPID_BIOSYNTHETIC_PROCESS
MYELOID_CELL_DIFFERENTIATION		ALCOHOL_METABOLIC_PROCESS
REGULATION_OF_RAS_PROTEIN_SIGNAL_TRANSDUCTION		ELECTRON_TRANSPORT_GO_0006118
REGULATION_OF_TRANSCRIPTION_FROM_RNA_POLYMERASE_II_PROMOTER		BILE_ACID_METABOLIC_PROCESS
CELLULAR_CARBOHYDRATE_METABOLIC_PROCESS		CELLULAR_LIPID_METABOLIC_PROCESS
REGULATION_OF_TRANSCRIPTION_FACTOR_ACTIVITY		FATTY_ACID_METABOLIC_PROCESS
ALCOHOL_METABOLIC_PROCESS		STEROID_BIOSYNTHETIC_PROCESS
POSITIVE_REGULATION_OF_TRANSCRIPTION_FACTOR_ACTIVITY		REPRODUCTION
POSITIVE_REGULATION_OF_METABOLIC_PROCESS		NUCLEOBASENUCLEOSIDENUCLEOTIDE_AND_NUCLEIC_ACID_TRANSPORT
HOMEOSTASIS_OF_NUMBER_OF_CELLS		MITOTIC_SISTER_CHROMATID_SEGREGATION
REGULATION_OF_TRANSCRIPTIONDNA_DEPENDENT		CHROMOSOME_SEGREGATION
REGULATION_OF_SMALL_GTPASE_MEDIATED_SIGNAL_TRANSDUCTION		ESTABLISHMENT_OF_ORGANELLE_LOCALIZATION
TRANSCRIPTION		RNA_EXPORT_FROM_NUCLEUS
POSITIVE_REGULATION_OF_CELLULAR_METABOLIC_PROCESS		SISTER_CHROMATID_SEGREGATION
CARBOHYDRATE_METABOLIC_PROCESS		ORGANELLE_LOCALIZATION
NEGATIVE_REGULATION_OF_METABOLIC_PROCESS		GLUCAN_METABOLIC_PROCESS
MAPKKK_CASCADE_GO_0000165		NUCLEOBASENUCLEOSIDE_AND_NUCLEOTIDE_METABOLIC_PROCESS
REGULATION_OF_NUCLEOBASENUCLEOSIDENUCLEOTIDE_AND_NUCLEIC_ACID_METABOLIC_PROCESS		ENERGY_RESERVE_METABOLIC_PROCESS
PHOSPHOINOSITIDE_METABOLIC_PROCESS		GENERATION_OF_PRECURSOR_METABOLITES_AND_ENERGY
APOPTOTIC_PROGRAM		BIOPOLYMER_BIOSYNTHETIC_PROCESS
REGULATION_OF_RNA_METABOLIC_PROCESS		ENERGY_DERIVATION_BY_OXIDATION_OF_ORGANIC_COMPOUNDS
TRANSCRIPTION_FROM_RNA_POLYMERASE_II_PROMOTER		AROMATIC_COMPOUND_METABOLIC_PROCESS
POSITIVE_REGULATION_OF_DNA_BINDING		POLYSACCHARIDE_METABOLIC_PROCESS
REGULATION_OF_TRANSCRIPTION		NUCLEOTIDE_METABOLIC_PROCESS
REGULATION_OF_BINDING		CELLULAR_POLYSACCHARIDE_METABOLIC_PROCESS
REGULATION_OF_CELL_PROLIFERATION		STEROID_HORMONE_RECEPTOR_SIGNALING_PATHWAY
CASPASE_ACTIVATION		INTRACELLULAR_RECEPTOR_MEDIATED_SIGNALING_PATHWAY
HOMEOSTATIC_PROCESS		ANDROGEN_RECEPTOR_SIGNALING_PATHWAY
CHROMATIN_MODIFICATION		TRANSLATIONAL_INITIATION
ESTABLISHMENT_AND_OR_MAINTENANCE_OF_CHROMATIN_ARCHITECTURE		REGULATION_OF_TRANSLATIONAL_INITIATION
RESPONSE_TO_HYPOXIA		REGULATION_OF_TRANSLATION
POSITIVE_REGULATION_OF_SIGNAL_TRANSDUCTION		REGULATION_OF_PROTEIN_METABOLIC_PROCESS
MULTI_ORGANISM_PROCESS		REGULATION_OF_CELLULAR_COMPONENT_ORGANIZATION_AND_BIOGENESIS
POSITIVE_REGULATION_OF_I_KAPPAB_KINASE_NF_KAPPAB_CASCADE		REGULATION_OF_CELLULAR_PROTEIN_METABOLIC_PROCESS
IMMUNE_RESPONSE		PROTEIN_AMINO_ACID_N_LINKED_GLYCOSYLATION
RESPONSE_TO_BIOTIC_STIMULUS		PROTEIN_TARGETING_TO_MEMBRANE
RESPONSE_TO_OTHER_ORGANISM		DETECTION_OF_ABIOTIC_STIMULUS
CELL_CELL_ADHESION		DETECTION_OF_STIMULUS_INVOLVED_IN_SENSORY_PERCEPTION
REGULATION_OF_I_KAPPAB_KINASE_NF_KAPPAB_CASCADE		PHOTOTRANSDUCTION
POSITIVE_REGULATION_OF_RESPONSE_TO_STIMULUS		SENSORY_PERCEPTION
POSITIVE_REGULATION_OF_IMMUNE_RESPONSE		DETECTION_OF_EXTERNAL_STIMULUS
REGULATION_OF_T_CELL_ACTIVATION		INTERPHASE
CELLULAR_CATION_HOMEOSTASIS		S_PHASE
POSITIVE_REGULATION_OF_T_CELL_ACTIVATION		DNA_REPLICATION_INITIATION
REGULATION_OF_RESPONSE_TO_STIMULUS		DNA_DEPENDENT_DNA_REPLICATION
CELLULAR_HOMEOSTASIS		INTERPHASE_OF_MITOTIC_CELL_CYCLE
POSITIVE_REGULATION_OF_LYMPHOCYTE_ACTIVATION		G1_S_TRANSITION_OF_MITOTIC_CELL_CYCLE
T_CELL_ACTIVATION		LIPID_CATABOLIC_PROCESS
CHEMICAL_HOMEOSTASIS		COFACTOR_METABOLIC_PROCESS
ION_HOMEOSTASIS		FATTY_ACID_BETA_OXIDATION
REGULATION_OF_LYMPHOCYTE_ACTIVATION		COENZYME_METABOLIC_PROCESS
NEGATIVE_REGULATION_OF_TRANSFERASE_ACTIVITY		AEROBIC_RESPIRATION
CATION_HOMEOSTASIS		FATTY_ACID_OXIDATION
REGULATION_OF_MULTICELLULAR_ORGANISMAL_PROCESS		COFACTOR_CATABOLIC_PROCESS
REGULATION_OF_IMMUNE_RESPONSE		AMINO_ACID_CATABOLIC_PROCESS
DNA_METABOLIC_PROCESS		CELLULAR_CARBOHYDRATE_METABOLIC_PROCESS
NEGATIVE_REGULATION_OF_NUCLEOBASENUCLEOSIDENUCLEOTIDE_AND_NUCLEIC_ACID_METABOLIC_PROCESS		MITOCHONDRION_ORGANIZATION_AND_BIOGENESIS
POSITIVE_REGULATION_OF_TRANSCRIPTIONDNA_DEPENDENT		AMINE_CATABOLIC_PROCESS
JAK_STAT_CASCADE		CELLULAR_LIPID_CATABOLIC_PROCESS
POSITIVE_REGULATION_OF_NUCLEOBASENUCLEOSIDENUCLEOTIDE_AND_NUCLEIC_ACID_METABOLIC_PROCESS		OXYGEN_AND_REACTIVE_OXYGEN_SPECIES_METABOLIC_PROCESS
POSITIVE_REGULATION_OF_RNA_METABOLIC_PROCESS		NITROGEN_COMPOUND_CATABOLIC_PROCESS
NEGATIVE_REGULATION_OF_TRANSCRIPTION_DNA_DEPENDENT		CELLULAR_RESPIRATION
NEGATIVE_REGULATION_OF_TRANSCRIPTION		HORMONE_SECRETION
NEGATIVE_REGULATION_OF_RNA_METABOLIC_PROCESS		REGULATION_OF_HORMONE_SECRETION
POSITIVE_REGULATION_OF_TRANSCRIPTION		REGULATION_OF_NEUROTRANSMITTER_LEVELS
M_PHASE		REGULATED_SECRETORY_PATHWAY
MITOTIC_CELL_CYCLE		GENERATION_OF_A_SIGNAL_INVOLVED_IN_CELL_CELL_SIGNALING
CELL_CYCLE_PHASE		EXOCYTOSIS
MITOSIS		REGULATION_OF_TRANSPORT
M_PHASE_OF_MITOTIC_CELL_CYCLE		NEUROTRANSMITTER_SECRETION
DNA_REPAIR		AMINE_TRANSPORT
G2_M_TRANSITION_OF_MITOTIC_CELL_CYCLE		NEGATIVE_REGULATION_OF_APOPTOSIS
INTERPHASE		CELL_ACTIVATION
DNA_DEPENDENT_DNA_REPLICATION		T_CELL_PROLIFERATION
INTERPHASE_OF_MITOTIC_CELL_CYCLE		LYMPHOCYTE_DIFFERENTIATION
G1_S_TRANSITION_OF_MITOTIC_CELL_CYCLE		HEMOPOIESIS
INDUCTION_OF_APOPTOSIS_BY_INTRACELLULAR_SIGNALS		IMMUNE_SYSTEM_DEVELOPMENT
CYTOKINESIS		T_CELL_DIFFERENTIATION
CELL_CYCLE_CHECKPOINT_GO_0000075		REGULATION_OF_T_CELL_ACTIVATION
CELL_DIVISION		POSITIVE_REGULATION_OF_MULTICELLULAR_ORGANISMAL_PROCESS
REGULATION_OF_MITOTIC_CELL_CYCLE		LEUKOCYTE_DIFFERENTIATION
NEGATIVE_REGULATION_OF_CATALYTIC_ACTIVITY		POSITIVE_REGULATION_OF_T_CELL_PROLIFERATION
NUCLEAR_TRANSPORT		LEUKOCYTE_ACTIVATION
RNA_PROCESSING		REGULATION_OF_CELL_DIFFERENTIATION
NUCLEAR_EXPORT		IMMUNE_RESPONSE
RNA_SPLICING		HEMOPOIETIC_OR_LYMPHOID_ORGAN_DEVELOPMENT
NUCLEOCYTOPLASMIC_TRANSPORT		POSITIVE_REGULATION_OF_T_CELL_ACTIVATION
CHROMATIN_REMODELING		POSITIVE_REGULATION_OF_LYMPHOCYTE_ACTIVATION
RESPONSE_TO_ENDOGENOUS_STIMULUS		ANTI_APOPTOSIS
RESPONSE_TO_LIGHT_STIMULUS		REGULATION_OF_T_CELL_PROLIFERATION
TRANSCRIPTION_INITIATION		T_CELL_ACTIVATION
PROTEIN_DNA_COMPLEX_ASSEMBLY		REGULATION_OF_LYMPHOCYTE_ACTIVATION
RIBONUCLEOPROTEIN_COMPLEX_BIOGENESIS_AND_ASSEMBLY		LYMPHOCYTE_ACTIVATION
PROTEIN_RNA_COMPLEX_ASSEMBLY		CHROMATIN_MODIFICATION
RESPONSE_TO_ABIOTIC_STIMULUS		NEGATIVE_REGULATION_OF_DEVELOPMENTAL_PROCESS
MRNA_PROCESSING_GO_0006397		REGULATION_OF_IMMUNE_SYSTEM_PROCESS
DNA_DAMAGE_RESPONSESIGNAL_TRANSDUCTION		NEGATIVE_REGULATION_OF_PROGRAMMED_CELL_DEATH
NEGATIVE_REGULATION_OF_TRANSCRIPTION_FROM_RNA_POLYMERASE_II_PROMOTER		GLYCOPROTEIN_METABOLIC_PROCESS
RNA_SPLICINGVIA_TRANSESTERIFICATION_REACTIONS		REGULATION_OF_CYTOKINE_SECRETION
DNA_RECOMBINATION		MEMBRANE_LIPID_METABOLIC_PROCESS
G1_PHASE		LIPID_TRANSPORT
TRANSCRIPTION_INITIATION_FROM_RNA_POLYMERASE_II_PROMOTER		PRODUCTION_OF_MOLECULAR_MEDIATOR_OF_IMMUNE_RESPONSE
RESPONSE_TO_UV		CYTOKINE_PRODUCTION
RESPONSE_TO_RADIATION		LIPOPROTEIN_METABOLIC_PROCESS
MRNA_METABOLIC_PROCESS		RAS_PROTEIN_SIGNAL_TRANSDUCTION
CHROMOSOME_ORGANIZATION_AND_BIOGENESIS		INTERLEUKIN_1_SECRETION
TRANSCRIPTION_FROM_RNA_POLYMERASE_III_PROMOTER		LIPID_HOMEOSTASIS
RESPONSE_TO_DNA_DAMAGE_STIMULUS		PROTEIN_SECRETION
BIOSYNTHETIC_PROCESS		HOMEOSTATIC_PROCESS
TRANSLATIONAL_INITIATION		LIPOPROTEIN_BIOSYNTHETIC_PROCESS
CELLULAR_BIOSYNTHETIC_PROCESS		NEGATIVE_REGULATION_OF_SECRETION
DEVELOPMENT_OF_PRIMARY_SEXUAL_CHARACTERISTICS		PHOSPHOLIPID_METABOLIC_PROCESS
MACROMOLECULE_BIOSYNTHETIC_PROCESS		CHEMICAL_HOMEOSTASIS
TRANSLATION		TRIACYLGLYCEROL_METABOLIC_PROCESS
BIOPOLYMER_CATABOLIC_PROCESS		CDC42_PROTEIN_SIGNAL_TRANSDUCTION
MITOTIC_CELL_CYCLE_CHECKPOINT		REGULATION_OF_PROTEIN_SECRETION
MICROTUBULE_BASED_PROCESS		CYTOKINE_SECRETION
CELLULAR_PROTEIN_CATABOLIC_PROCESS		REGULATION_OF_PROTEIN_STABILITY
REGULATION_OF_MITOSIS		SMALL_GTPASE_MEDIATED_SIGNAL_TRANSDUCTION
MICROTUBULE_CYTOSKELETON_ORGANIZATION_AND_BIOGENESIS		RHO_PROTEIN_SIGNAL_TRANSDUCTION
MITOTIC_SISTER_CHROMATID_SEGREGATION		POSITIVE_REGULATION_OF_SIGNAL_TRANSDUCTION
CHROMOSOME_SEGREGATION		ACTIVATION_OF_JNK_ACTIVITY
ESTABLISHMENT_OF_ORGANELLE_LOCALIZATION		INDUCTION_OF_APOPTOSIS_BY_EXTRACELLULAR_SIGNALS
PROTEIN_CATABOLIC_PROCESS		I_KAPPAB_KINASE_NF_KAPPAB_CASCADE
MACROMOLECULE_CATABOLIC_PROCESS		ACTIVATION_OF_MAPK_ACTIVITY
CELLULAR_MACROMOLECULE_CATABOLIC_PROCESS		JNK_CASCADE
MITOTIC_SPINDLE_ORGANIZATION_AND_BIOGENESIS		POSITIVE_REGULATION_OF_I_KAPPAB_KINASE_NF_KAPPAB_CASCADE
SISTER_CHROMATID_SEGREGATION		POSITIVE_REGULATION_OF_MAP_KINASE_ACTIVITY
ORGANELLE_LOCALIZATION		POSITIVE_REGULATION_OF_DEVELOPMENTAL_PROCESS
SPINDLE_ORGANIZATION_AND_BIOGENESIS		PROTEIN_KINASE_CASCADE
ESTABLISHMENT_OF_CELLULAR_LOCALIZATION		REGULATION_OF_MAP_KINASE_ACTIVITY
CELLULAR_CATABOLIC_PROCESS		POSITIVE_REGULATION_OF_JNK_ACTIVITY
CELLULAR_LOCALIZATION		POSITIVE_REGULATION_OF_TRANSFERASE_ACTIVITY
CATABOLIC_PROCESS		MAPKKK_CASCADE_GO_0000165
DNA_PACKAGING		REGULATION_OF_JNK_ACTIVITY
MEIOSIS_I		APOPTOTIC_PROGRAM
REGULATION_OF_DNA_METABOLIC_PROCESS		STRESS_ACTIVATED_PROTEIN_KINASE_SIGNALING_PATHWAY
VIRAL_REPRODUCTION		REGULATION_OF_I_KAPPAB_KINASE_NF_KAPPAB_CASCADE
DNA_CATABOLIC_PROCESS		GLYCOPROTEIN_CATABOLIC_PROCESS
NUCLEAR_IMPORT		PROTEIN_MATURATION
ESTABLISHMENT_OF_PROTEIN_LOCALIZATION		POSITIVE_REGULATION_OF_CATALYTIC_ACTIVITY
NERVOUS_SYSTEM_DEVELOPMENT		REGULATION_OF_CATALYTIC_ACTIVITY
INTRACELLULAR_PROTEIN_TRANSPORT		PROTEIN_PROCESSING
NEGATIVE_REGULATION_OF_CELL_CYCLE		AMYLOID_PRECURSOR_PROTEIN_METABOLIC_PROCESS
PROTEIN_TARGETING		CELL_FATE_COMMITMENT
RAS_PROTEIN_SIGNAL_TRANSDUCTION
CELL_CELL_SIGNALING
CELL_SUBSTRATE_ADHESION
PROTEIN_IMPORT_INTO_NUCLEUS
REGULATION_OF_ORGANELLE_ORGANIZATION_AND_BIOGENESIS
REGULATION_OF_CYCLIN_DEPENDENT_PROTEIN_KINASE_ACTIVITY
CELL_MATRIX_ADHESION
RESPONSE_TO_EXTERNAL_STIMULUS
REGULATION_OF_CYTOSKELETON_ORGANIZATION_AND_BIOGENESIS
CELL_CYCLE_ARREST_GO_0007050
G_PROTEIN_COUPLED_RECEPTOR_PROTEIN_SIGNALING_PATHWAY
PROTEIN_TRANSPORT
CYTOSKELETON_DEPENDENT_INTRACELLULAR_TRANSPORT
NEURON_APOPTOSIS
REGULATION_OF_CELLULAR_PROTEIN_METABOLIC_PROCESS
TRANSMISSION_OF_NERVE_IMPULSE
CENTRAL_NERVOUS_SYSTEM_DEVELOPMENT
MUSCLE_DEVELOPMENT
NEGATIVE_REGULATION_OF_CELLULAR_PROTEIN_METABOLIC_PROCESS
DNA_INTEGRITY_CHECKPOINT
MEIOTIC_CELL_CYCLE
APOPTOTIC_MITOCHONDRIAL_CHANGES
NEGATIVE_REGULATION_OF_CELL_PROLIFERATION
DNA_DAMAGE_CHECKPOINT
EMBRYONIC_DEVELOPMENT
REGULATION_OF_GTPASE_ACTIVITY
NEGATIVE_REGULATION_OF_CELL_MIGRATION
CELLULAR_PROTEIN_COMPLEX_ASSEMBLY
POSITIVE_REGULATION_OF_MAP_KINASE_ACTIVITY
MACROMOLECULE_LOCALIZATION
PROTEIN_LOCALIZATION
REGULATION_OF_CATABOLIC_PROCESS
