# Supplementary material for: Voting-Based Cancer Module Identification by Combining Topological and Data-Driven Properties
Source: PLoS One. 2013 Aug 5;8(8):e70498. doi: 10.1371/journal.pone.0070498 (PMC3734239; doi:10.1371/journal.pone.0070498)
Supplement: Table S15 — Cancer-related KEGG pathways, BioCarta pathways, and GO biological processes. (XLSX) [file pone.0070498.s024.xlsx]

## Sheet: S15-Cancer-related pathways
Subset of KEGG Pathways	Subset of Biocarta Pathways	Subset of GO biological Processes
KEGG_ACUTE_MYELOID_LEUKEMIA	BIOCARTA_41BB_PATHWAY	ACTIN_CYTOSKELETON_ORGANIZATION_AND_BIOGENESIS
KEGG_ADHERENS_JUNCTION	BIOCARTA_ACH_PATHWAY	ACTIN_FILAMENT_BASED_PROCESS
KEGG_ADIPOCYTOKINE_SIGNALING_PATHWAY	BIOCARTA_AGPCR_PATHWAY	ACTIN_FILAMENT_BUNDLE_FORMATION
KEGG_ALDOSTERONE_REGULATED_SODIUM_REABSORPTION	BIOCARTA_AKT_PATHWAY	ACTIN_FILAMENT_ORGANIZATION
KEGG_ALLOGRAFT_REJECTION	BIOCARTA_ALK_PATHWAY	ACTIVATION_OF_IMMUNE_RESPONSE
KEGG_ALZHEIMERS_DISEASE	BIOCARTA_ARENRF2_PATHWAY	ACTIVATION_OF_NF_KAPPAB_TRANSCRIPTION_FACTOR
KEGG_AMYOTROPHIC_LATERAL_SCLEROSIS_ALS	BIOCARTA_ARF_PATHWAY	ADAPTIVE_IMMUNE_RESPONSE
KEGG_ANTIGEN_PROCESSING_AND_PRESENTATION	BIOCARTA_ASBCELL_PATHWAY	ADAPTIVE_IMMUNE_RESPONSE_GO_0002460
KEGG_APOPTOSIS	BIOCARTA_AT1R_PATHWAY	AEROBIC_RESPIRATION
KEGG_AUTOIMMUNE_THYROID_DISEASE	BIOCARTA_ATM_PATHWAY	AGING
KEGG_AXON_GUIDANCE	BIOCARTA_ATRBRCA_PATHWAY	ANATOMICAL_STRUCTURE_DEVELOPMENT
KEGG_B_CELL_RECEPTOR_SIGNALING_PATHWAY	BIOCARTA_BAD_PATHWAY	ANATOMICAL_STRUCTURE_FORMATION
KEGG_BASAL_CELL_CARCINOMA	BIOCARTA_BARR_MAPK_PATHWAY	ANATOMICAL_STRUCTURE_MORPHOGENESIS
KEGG_BLADDER_CANCER	BIOCARTA_BARRESTIN_SRC_PATHWAY	ANDROGEN_RECEPTOR_SIGNALING_PATHWAY
KEGG_CALCIUM_SIGNALING_PATHWAY	BIOCARTA_BCELLSURVIVAL_PATHWAY	ANGIOGENESIS
KEGG_CELL_CYCLE	BIOCARTA_BCR_PATHWAY	ANTI_APOPTOSIS
KEGG_CHEMOKINE_SIGNALING_PATHWAY	BIOCARTA_BIOPEPTIDES_PATHWAY	APOPTOSIS_GO
KEGG_CHRONIC_MYELOID_LEUKEMIA	BIOCARTA_CARDIACEGF_PATHWAY	APOPTOTIC_PROGRAM
KEGG_CITRATE_CYCLE_TCA_CYCLE	BIOCARTA_CARM_ER_PATHWAY	BASE_EXCISION_REPAIR
KEGG_COLORECTAL_CANCER	BIOCARTA_CARM1_PATHWAY	BEHAVIOR
KEGG_CYTOKINE_CYTOKINE_RECEPTOR_INTERACTION	BIOCARTA_CASPASE_PATHWAY	BIOPOLYMER_CATABOLIC_PROCESS
KEGG_DORSO_VENTRAL_AXIS_FORMATION	BIOCARTA_CBL_PATHWAY	BIOPOLYMER_METABOLIC_PROCESS
KEGG_ENDOCYTOSIS	BIOCARTA_CCR3_PATHWAY	BIOPOLYMER_MODIFICATION
KEGG_ENDOMETRIAL_CANCER	BIOCARTA_CCR5_PATHWAY	BIOSYNTHETIC_PROCESS
KEGG_EPITHELIAL_CELL_SIGNALING_IN_HELICOBACTER_PYLORI_INFECTION	BIOCARTA_CDC42RAC_PATHWAY	BRAIN_DEVELOPMENT
KEGG_ERBB_SIGNALING_PATHWAY	BIOCARTA_CDK5_PATHWAY	CARBOHYDRATE_METABOLIC_PROCESS
KEGG_FATTY_ACID_METABOLISM	BIOCARTA_CDMAC_PATHWAY	CARBOXYLIC_ACID_METABOLIC_PROCESS
KEGG_FC_EPSILON_RI_SIGNALING_PATHWAY	BIOCARTA_CELLCYCLE_PATHWAY	CASPASE_ACTIVATION
KEGG_FC_GAMMA_R_MEDIATED_PHAGOCYTOSIS	BIOCARTA_CERAMIDE_PATHWAY	CATABOLIC_PROCESS
KEGG_FOCAL_ADHESION	BIOCARTA_CFTR_PATHWAY	CELL_ACTIVATION
KEGG_GAP_JUNCTION	BIOCARTA_CHEMICAL_PATHWAY	CELL_CELL_ADHESION
KEGG_GLIOMA	BIOCARTA_CREB_PATHWAY	CELL_CYCLE_ARREST_GO_0007050
KEGG_GNRH_SIGNALING_PATHWAY	BIOCARTA_CSK_PATHWAY	CELL_CYCLE_CHECKPOINT_GO_0000075
KEGG_GRAFT_VERSUS_HOST_DISEASE	BIOCARTA_CTCF_PATHWAY	CELL_CYCLE_GO_0007049
KEGG_HEDGEHOG_SIGNALING_PATHWAY	BIOCARTA_CTL_PATHWAY	CELL_CYCLE_PHASE
KEGG_HOMOLOGOUS_RECOMBINATION	BIOCARTA_CTLA4_PATHWAY	CELL_CYCLE_PROCESS
KEGG_HUNTINGTONS_DISEASE	BIOCARTA_CXCR4_PATHWAY	CELL_DEVELOPMENT
KEGG_INSULIN_SIGNALING_PATHWAY	BIOCARTA_D4GDI_PATHWAY	CELL_DIVISION
KEGG_JAK_STAT_SIGNALING_PATHWAY	BIOCARTA_DREAM_PATHWAY	CELL_MATRIX_ADHESION
KEGG_LEISHMANIA_INFECTION	BIOCARTA_ECM_PATHWAY	CELL_MIGRATION
KEGG_LEUKOCYTE_TRANSENDOTHELIAL_MIGRATION	BIOCARTA_EDG1_PATHWAY	CELL_PROLIFERATION_GO_0008283
KEGG_LONG_TERM_DEPRESSION	BIOCARTA_EGF_PATHWAY	CELL_SUBSTRATE_ADHESION
KEGG_LONG_TERM_POTENTIATION	BIOCARTA_EGFR_SMRTE_PATHWAY	CELL_SURFACE_RECEPTOR_LINKED_SIGNAL_TRANSDUCTION_GO_0007166
KEGG_LYSINE_DEGRADATION	BIOCARTA_EIF4_PATHWAY	CELLULAR_BIOSYNTHETIC_PROCESS
KEGG_MAPK_SIGNALING_PATHWAY	BIOCARTA_EPO_PATHWAY	CELLULAR_CARBOHYDRATE_METABOLIC_PROCESS
KEGG_MELANOGENESIS	BIOCARTA_EPONFKB_PATHWAY	CELLULAR_CATABOLIC_PROCESS
KEGG_MELANOMA	BIOCARTA_ERK_PATHWAY	CELLULAR_COMPONENT_ASSEMBLY
KEGG_MISMATCH_REPAIR	BIOCARTA_ERK5_PATHWAY	CELLULAR_COMPONENT_DISASSEMBLY
KEGG_MTOR_SIGNALING_PATHWAY	BIOCARTA_ETC_PATHWAY	CELLULAR_LIPID_METABOLIC_PROCESS
KEGG_NATURAL_KILLER_CELL_MEDIATED_CYTOTOXICITY	BIOCARTA_ETS_PATHWAY	CELLULAR_LOCALIZATION
KEGG_NEUROTROPHIN_SIGNALING_PATHWAY	BIOCARTA_FAS_PATHWAY	CELLULAR_MACROMOLECULE_METABOLIC_PROCESS
KEGG_NOD_LIKE_RECEPTOR_SIGNALING_PATHWAY	BIOCARTA_FCER1_PATHWAY	CELLULAR_PROTEIN_COMPLEX_DISASSEMBLY
KEGG_NON_SMALL_CELL_LUNG_CANCER	BIOCARTA_G1_PATHWAY	CELLULAR_PROTEIN_METABOLIC_PROCESS
KEGG_NOTCH_SIGNALING_PATHWAY	BIOCARTA_G2_PATHWAY	CELLULAR_RESPIRATION
KEGG_NUCLEOTIDE_EXCISION_REPAIR	BIOCARTA_GATA3_PATHWAY	CENTRAL_NERVOUS_SYSTEM_DEVELOPMENT
KEGG_OLFACTORY_TRANSDUCTION	BIOCARTA_GCR_PATHWAY	CENTROSOME_CYCLE
KEGG_P53_SIGNALING_PATHWAY	BIOCARTA_GH_PATHWAY	CENTROSOME_ORGANIZATION_AND_BIOGENESIS
KEGG_PANCREATIC_CANCER	BIOCARTA_GLEEVEC_PATHWAY	CHROMATIN_ASSEMBLY_OR_DISASSEMBLY
KEGG_PATHOGENIC_ESCHERICHIA_COLI_INFECTION	BIOCARTA_GPCR_PATHWAY	CHROMATIN_MODIFICATION
KEGG_PATHWAYS_IN_CANCER	BIOCARTA_GSK3_PATHWAY	CHROMATIN_REMODELING
KEGG_PEROXISOME	BIOCARTA_HCMV_PATHWAY	CHROMOSOME_ORGANIZATION_AND_BIOGENESIS
KEGG_PHOSPHATIDYLINOSITOL_SIGNALING_SYSTEM	BIOCARTA_HDAC_PATHWAY	COENZYME_METABOLIC_PROCESS
KEGG_PPAR_SIGNALING_PATHWAY	BIOCARTA_HER2_PATHWAY	COFACTOR_CATABOLIC_PROCESS
KEGG_PRIMARY_IMMUNODEFICIENCY	BIOCARTA_HIF_PATHWAY	COFACTOR_METABOLIC_PROCESS
KEGG_PROGESTERONE_MEDIATED_OOCYTE_MATURATION	BIOCARTA_HIVNEF_PATHWAY	COVALENT_CHROMATIN_MODIFICATION
KEGG_PROSTATE_CANCER	BIOCARTA_HSP27_PATHWAY	CYTOKINE_BIOSYNTHETIC_PROCESS
KEGG_REGULATION_OF_ACTIN_CYTOSKELETON	BIOCARTA_IGF1_PATHWAY	CYTOKINE_METABOLIC_PROCESS
KEGG_RENAL_CELL_CARCINOMA	BIOCARTA_IGF1MTOR_PATHWAY	CYTOKINE_PRODUCTION
KEGG_SMALL_CELL_LUNG_CANCER	BIOCARTA_IGF1R_PATHWAY	CYTOKINESIS
KEGG_SYSTEMIC_LUPUS_ERYTHEMATOSUS	BIOCARTA_IL12_PATHWAY	CYTOSKELETON_ORGANIZATION_AND_BIOGENESIS
KEGG_T_CELL_RECEPTOR_SIGNALING_PATHWAY	BIOCARTA_IL17_PATHWAY	DEFENSE_RESPONSE
KEGG_TGF_BETA_SIGNALING_PATHWAY	BIOCARTA_IL2_PATHWAY	DNA_CATABOLIC_PROCESS
KEGG_THYROID_CANCER	BIOCARTA_IL22BP_PATHWAY	DNA_DAMAGE_CHECKPOINT
KEGG_TIGHT_JUNCTION	BIOCARTA_IL2RB_PATHWAY	DNA_DAMAGE_RESPONSESIGNAL_TRANSDUCTION
KEGG_TOLL_LIKE_RECEPTOR_SIGNALING_PATHWAY	BIOCARTA_IL3_PATHWAY	DNA_DAMAGE_RESPONSESIGNAL_TRANSDUCTION_BY_P53_CLASS_MEDIATOR
KEGG_TYPE_I_DIABETES_MELLITUS	BIOCARTA_IL4_PATHWAY	DNA_DAMAGE_RESPONSESIGNAL_TRANSDUCTION_RESULTING_IN_INDUCTION_OF_APOPTOSIS
KEGG_TYPE_II_DIABETES_MELLITUS	BIOCARTA_IL6_PATHWAY	DNA_DEPENDENT_DNA_REPLICATION
KEGG_UBIQUITIN_MEDIATED_PROTEOLYSIS	BIOCARTA_IL7_PATHWAY	DNA_INTEGRITY_CHECKPOINT
KEGG_VASCULAR_SMOOTH_MUSCLE_CONTRACTION	BIOCARTA_INSULIN_PATHWAY	DNA_METABOLIC_PROCESS
KEGG_VASOPRESSIN_REGULATED_WATER_REABSORPTION	BIOCARTA_INTEGRIN_PATHWAY	DNA_MODIFICATION
KEGG_VEGF_SIGNALING_PATHWAY	BIOCARTA_KERATINOCYTE_PATHWAY	DNA_RECOMBINATION
KEGG_VIRAL_MYOCARDITIS	BIOCARTA_LONGEVITY_PATHWAY	DNA_REPAIR
KEGG_WNT_SIGNALING_PATHWAY	BIOCARTA_MAL_PATHWAY	DNA_REPLICATION
	BIOCARTA_MAPK_PATHWAY	DOUBLE_STRAND_BREAK_REPAIR
	BIOCARTA_MCALPAIN_PATHWAY	ECTODERM_DEVELOPMENT
	BIOCARTA_MEF2D_PATHWAY	EMBRYONIC_DEVELOPMENT
	BIOCARTA_MET_PATHWAY	EMBRYONIC_MORPHOGENESIS
	BIOCARTA_MITOCHONDRIA_PATHWAY	ENDOTHELIAL_CELL_MIGRATION
	BIOCARTA_MPR_PATHWAY	ENDOTHELIAL_CELL_PROLIFERATION
	BIOCARTA_MTOR_PATHWAY	ENERGY_DERIVATION_BY_OXIDATION_OF_ORGANIC_COMPOUNDS
	BIOCARTA_NDKDYNAMIN_PATHWAY	ENZYME_LINKED_RECEPTOR_PROTEIN_SIGNALING_PATHWAY
	BIOCARTA_NFAT_PATHWAY	EPIDERMAL_GROWTH_FACTOR_RECEPTOR_SIGNALING_PATHWAY
	BIOCARTA_NFKB_PATHWAY	EPIDERMIS_DEVELOPMENT
	BIOCARTA_NGF_PATHWAY	ESTABLISHMENT_AND_OR_MAINTENANCE_OF_CHROMATIN_ARCHITECTURE
	BIOCARTA_NKCELLS_PATHWAY	ESTABLISHMENT_OF_CELLULAR_LOCALIZATION
	BIOCARTA_NO1_PATHWAY	ESTABLISHMENT_OF_LOCALIZATION
	BIOCARTA_NTHI_PATHWAY	ESTABLISHMENT_OF_PROTEIN_LOCALIZATION
	BIOCARTA_NUCLEARRS_PATHWAY	EXTRACELLULAR_STRUCTURE_ORGANIZATION_AND_BIOGENESIS
	BIOCARTA_P38MAPK_PATHWAY	FATTY_ACID_BIOSYNTHETIC_PROCESS
	BIOCARTA_P53_PATHWAY	FOCAL_ADHESION_FORMATION
	BIOCARTA_P53HYPOXIA_PATHWAY	G1_PHASE
	BIOCARTA_PAR1_PATHWAY	G1_PHASE_OF_MITOTIC_CELL_CYCLE
	BIOCARTA_PDGF_PATHWAY	GENERATION_OF_PRECURSOR_METABOLITES_AND_ENERGY
	BIOCARTA_PITX2_PATHWAY	GLAND_DEVELOPMENT
	BIOCARTA_PLCE_PATHWAY	GLIOGENESIS
	BIOCARTA_PML_PATHWAY	GLYCEROPHOSPHOLIPID_METABOLIC_PROCESS
	BIOCARTA_PPARA_PATHWAY	GROWTH
	BIOCARTA_PS1_PATHWAY	HEART_DEVELOPMENT
	BIOCARTA_PTEN_PATHWAY	HEMOPOIESIS
	BIOCARTA_PYK2_PATHWAY	HEMOPOIETIC_OR_LYMPHOID_ORGAN_DEVELOPMENT
	BIOCARTA_RAC1_PATHWAY	HEMOSTASIS
	BIOCARTA_RACCYCD_PATHWAY	HISTONE_MODIFICATION
	BIOCARTA_RARRXR_PATHWAY	HOMEOSTASIS_OF_NUMBER_OF_CELLS
	BIOCARTA_RAS_PATHWAY	HOMEOSTATIC_PROCESS
	BIOCARTA_RB_PATHWAY	HUMORAL_IMMUNE_RESPONSE
	BIOCARTA_RELA_PATHWAY	I_KAPPAB_KINASE_NF_KAPPAB_CASCADE
	BIOCARTA_SET_PATHWAY	IMMUNE_EFFECTOR_PROCESS
	BIOCARTA_SHH_PATHWAY	IMMUNE_RESPONSE
	BIOCARTA_SPPA_PATHWAY	IMMUNE_SYSTEM_DEVELOPMENT
	BIOCARTA_SPRY_PATHWAY	IMMUNE_SYSTEM_PROCESS
	BIOCARTA_STRESS_PATHWAY	INDUCTION_OF_APOPTOSIS_BY_INTRACELLULAR_SIGNALS
	BIOCARTA_TCAPOPTOSIS_PATHWAY	INSULIN_RECEPTOR_SIGNALING_PATHWAY
	BIOCARTA_TCR_PATHWAY	INTERLEUKIN_2_PRODUCTION
	BIOCARTA_TCRA_PATHWAY	INTERLEUKIN_8_BIOSYNTHETIC_PROCESS
	BIOCARTA_TCYTOTOXIC_PATHWAY	INTERLEUKIN_8_PRODUCTION
	BIOCARTA_TEL_PATHWAY	INTERPHASE
	BIOCARTA_TFF_PATHWAY	INTERPHASE_OF_MITOTIC_CELL_CYCLE
	BIOCARTA_TGFB_PATHWAY	INTRACELLULAR_PROTEIN_TRANSPORT
	BIOCARTA_THELPER_PATHWAY	INTRACELLULAR_RECEPTOR_MEDIATED_SIGNALING_PATHWAY
	BIOCARTA_TID_PATHWAY	INTRACELLULAR_SIGNALING_CASCADE
	BIOCARTA_TNFR1_PATHWAY	INTRACELLULAR_TRANSPORT
	BIOCARTA_TOB1_PATHWAY	JAK_STAT_CASCADE
	BIOCARTA_TOLL_PATHWAY	LEARNING_AND_OR_MEMORY
	BIOCARTA_TPO_PATHWAY	LEUKOCYTE_ACTIVATION
	BIOCARTA_TRKA_PATHWAY	LEUKOCYTE_CHEMOTAXIS
	BIOCARTA_VDR_PATHWAY	LEUKOCYTE_DIFFERENTIATION
	BIOCARTA_VEGF_PATHWAY	LEUKOCYTE_MIGRATION
	BIOCARTA_VIP_PATHWAY	LIPID_BIOSYNTHETIC_PROCESS
	BIOCARTA_WNT_PATHWAY	LIPID_METABOLIC_PROCESS
		LYMPHOCYTE_ACTIVATION
		LYMPHOCYTE_DIFFERENTIATION
		M_PHASE
		M_PHASE_OF_MITOTIC_CELL_CYCLE
		MACROMOLECULAR_COMPLEX_ASSEMBLY
		MACROMOLECULAR_COMPLEX_DISASSEMBLY
		MACROMOLECULE_BIOSYNTHETIC_PROCESS
		MACROMOLECULE_CATABOLIC_PROCESS
		MACROMOLECULE_LOCALIZATION
		MAPKKK_CASCADE_GO_0000165
		MEIOSIS_I
		MEIOTIC_CELL_CYCLE
		MEIOTIC_RECOMBINATION
		MEMBRANE_LIPID_METABOLIC_PROCESS
		MEMBRANE_ORGANIZATION_AND_BIOGENESIS
		MESODERM_DEVELOPMENT
		MICROTUBULE_BASED_PROCESS
		MICROTUBULE_ORGANIZING_CENTER_ORGANIZATION_AND_BIOGENESIS
		MITOCHONDRIAL_MEMBRANE_ORGANIZATION_AND_BIOGENESIS
		MITOCHONDRIAL_TRANSPORT
		MITOCHONDRION_ORGANIZATION_AND_BIOGENESIS
		MITOSIS
		MITOTIC_CELL_CYCLE
		MITOTIC_CELL_CYCLE_CHECKPOINT
		MULTICELLULAR_ORGANISMAL_DEVELOPMENT
		MUSCLE_CELL_DIFFERENTIATION
		MUSCLE_DEVELOPMENT
		MYELOID_CELL_DIFFERENTIATION
		MYELOID_LEUKOCYTE_DIFFERENTIATION
		MYOBLAST_DIFFERENTIATION
		N_TERMINAL_PROTEIN_AMINO_ACID_MODIFICATION
		NEGATIVE_REGULATION_OF_ANGIOGENESIS
		NEGATIVE_REGULATION_OF_APOPTOSIS
		NEGATIVE_REGULATION_OF_BIOLOGICAL_PROCESS
		NEGATIVE_REGULATION_OF_BIOSYNTHETIC_PROCESS
		NEGATIVE_REGULATION_OF_CATALYTIC_ACTIVITY
		NEGATIVE_REGULATION_OF_CELL_ADHESION
		NEGATIVE_REGULATION_OF_CELL_CYCLE
		NEGATIVE_REGULATION_OF_CELL_DIFFERENTIATION
		NEGATIVE_REGULATION_OF_CELL_MIGRATION
		NEGATIVE_REGULATION_OF_CELL_PROLIFERATION
		NEGATIVE_REGULATION_OF_CELLULAR_BIOSYNTHETIC_PROCESS
		NEGATIVE_REGULATION_OF_CELLULAR_COMPONENT_ORGANIZATION_AND_BIOGENESIS
		NEGATIVE_REGULATION_OF_CELLULAR_METABOLIC_PROCESS
		NEGATIVE_REGULATION_OF_CELLULAR_PROCESS
		NEGATIVE_REGULATION_OF_CELLULAR_PROTEIN_METABOLIC_PROCESS
		NEGATIVE_REGULATION_OF_DEVELOPMENTAL_PROCESS
		NEGATIVE_REGULATION_OF_DNA_METABOLIC_PROCESS
		NEGATIVE_REGULATION_OF_GROWTH
		NEGATIVE_REGULATION_OF_METABOLIC_PROCESS
		NEGATIVE_REGULATION_OF_MYELOID_CELL_DIFFERENTIATION
		NEGATIVE_REGULATION_OF_NUCLEOBASENUCLEOSIDENUCLEOTIDE_AND_NUCLEIC_ACID_METABOLIC_PROCESS
		NEGATIVE_REGULATION_OF_PHOSPHATE_METABOLIC_PROCESS
		NEGATIVE_REGULATION_OF_PHOSPHORYLATION
		NEGATIVE_REGULATION_OF_PROGRAMMED_CELL_DEATH
		NEGATIVE_REGULATION_OF_PROTEIN_METABOLIC_PROCESS
		NEGATIVE_REGULATION_OF_RNA_METABOLIC_PROCESS
		NEGATIVE_REGULATION_OF_SIGNAL_TRANSDUCTION
		NEGATIVE_REGULATION_OF_TRANSCRIPTION
		NEGATIVE_REGULATION_OF_TRANSCRIPTION_DNA_DEPENDENT
		NEGATIVE_REGULATION_OF_TRANSCRIPTION_FROM_RNA_POLYMERASE_II_PROMOTER
		NEGATIVE_REGULATION_OF_TRANSFERASE_ACTIVITY
		NEGATIVE_REGULATION_OF_TRANSLATION
		NERVOUS_SYSTEM_DEVELOPMENT
		NEUROGENESIS
		NEUROLOGICAL_SYSTEM_PROCESS
		NEURON_APOPTOSIS
		NITROGEN_COMPOUND_BIOSYNTHETIC_PROCESS
		NITROGEN_COMPOUND_METABOLIC_PROCESS
		NOTCH_SIGNALING_PATHWAY
		NUCLEAR_EXPORT
		NUCLEAR_IMPORT
		NUCLEAR_ORGANIZATION_AND_BIOGENESIS
		NUCLEAR_TRANSPORT
		NUCLEOBASENUCLEOSIDENUCLEOTIDE_AND_NUCLEIC_ACID_METABOLIC_PROCESS
		NUCLEOCYTOPLASMIC_TRANSPORT
		NUCLEOTIDE_EXCISION_REPAIR
		ONE_CARBON_COMPOUND_METABOLIC_PROCESS
		ORGAN_DEVELOPMENT
		ORGAN_MORPHOGENESIS
		ORGANELLE_LOCALIZATION
		ORGANELLE_ORGANIZATION_AND_BIOGENESIS
		ORGANIC_ACID_METABOLIC_PROCESS
		PEPTIDYL_AMINO_ACID_MODIFICATION
		PEPTIDYL_TYROSINE_MODIFICATION
		PEPTIDYL_TYROSINE_PHOSPHORYLATION
		PHOSPHOLIPASE_C_ACTIVATION
		PHOSPHOLIPID_METABOLIC_PROCESS
		PHOSPHORYLATION
		POSITIVE_REGULATION_OF_ANGIOGENESIS
		POSITIVE_REGULATION_OF_BINDING
		POSITIVE_REGULATION_OF_BIOLOGICAL_PROCESS
		POSITIVE_REGULATION_OF_CASPASE_ACTIVITY
		POSITIVE_REGULATION_OF_CATALYTIC_ACTIVITY
		POSITIVE_REGULATION_OF_CELL_ADHESION
		POSITIVE_REGULATION_OF_CELL_CYCLE
		POSITIVE_REGULATION_OF_CELL_DIFFERENTIATION
		POSITIVE_REGULATION_OF_CELL_PROLIFERATION
		POSITIVE_REGULATION_OF_CELLULAR_COMPONENT_ORGANIZATION_AND_BIOGENESIS
		POSITIVE_REGULATION_OF_CELLULAR_METABOLIC_PROCESS
		POSITIVE_REGULATION_OF_CELLULAR_PROCESS
		POSITIVE_REGULATION_OF_CELLULAR_PROTEIN_METABOLIC_PROCESS
		POSITIVE_REGULATION_OF_CYTOKINE_BIOSYNTHETIC_PROCESS
		POSITIVE_REGULATION_OF_CYTOKINE_PRODUCTION
		POSITIVE_REGULATION_OF_DEVELOPMENTAL_PROCESS
		POSITIVE_REGULATION_OF_DNA_BINDING
		POSITIVE_REGULATION_OF_EPITHELIAL_CELL_PROLIFERATION
		POSITIVE_REGULATION_OF_HYDROLASE_ACTIVITY
		POSITIVE_REGULATION_OF_I_KAPPAB_KINASE_NF_KAPPAB_CASCADE
		POSITIVE_REGULATION_OF_IMMUNE_SYSTEM_PROCESS
		POSITIVE_REGULATION_OF_MAP_KINASE_ACTIVITY
		POSITIVE_REGULATION_OF_METABOLIC_PROCESS
		POSITIVE_REGULATION_OF_MULTICELLULAR_ORGANISMAL_PROCESS
		POSITIVE_REGULATION_OF_NUCLEOBASENUCLEOSIDENUCLEOTIDE_AND_NUCLEIC_ACID_METABOLIC_PROCESS
		POSITIVE_REGULATION_OF_PHOSPHATE_METABOLIC_PROCESS
		POSITIVE_REGULATION_OF_PHOSPHORYLATION
		POSITIVE_REGULATION_OF_PROTEIN_AMINO_ACID_PHOSPHORYLATION
		POSITIVE_REGULATION_OF_PROTEIN_METABOLIC_PROCESS
		POSITIVE_REGULATION_OF_PROTEIN_MODIFICATION_PROCESS
		POSITIVE_REGULATION_OF_RESPONSE_TO_STIMULUS
		POSITIVE_REGULATION_OF_RNA_METABOLIC_PROCESS
		POSITIVE_REGULATION_OF_SIGNAL_TRANSDUCTION
		POSITIVE_REGULATION_OF_TRANSCRIPTION
		POSITIVE_REGULATION_OF_TRANSCRIPTION_FACTOR_ACTIVITY
		POSITIVE_REGULATION_OF_TRANSCRIPTION_FROM_RNA_POLYMERASE_II_PROMOTER
		POSITIVE_REGULATION_OF_TRANSCRIPTIONDNA_DEPENDENT
		POSITIVE_REGULATION_OF_TRANSFERASE_ACTIVITY
		POSITIVE_REGULATION_OF_TRANSLATION
		POSITIVE_REGULATION_OF_TRANSPORT
		POST_TRANSLATIONAL_PROTEIN_MODIFICATION
		PROGRAMMED_CELL_DEATH
		PROTEIN_AMINO_ACID_PHOSPHORYLATION
		PROTEIN_COMPLEX_ASSEMBLY
		PROTEIN_COMPLEX_DISASSEMBLY
		PROTEIN_DNA_COMPLEX_ASSEMBLY
		PROTEIN_HOMOOLIGOMERIZATION
		PROTEIN_IMPORT
		PROTEIN_IMPORT_INTO_NUCLEUS
		PROTEIN_IMPORT_INTO_NUCLEUS_TRANSLOCATION
		PROTEIN_KINASE_CASCADE
		PROTEIN_LOCALIZATION
		PROTEIN_METABOLIC_PROCESS
		PROTEIN_MODIFICATION_BY_SMALL_PROTEIN_CONJUGATION
		PROTEIN_MODIFICATION_PROCESS
		PROTEIN_OLIGOMERIZATION
		PROTEIN_RNA_COMPLEX_ASSEMBLY
		PROTEIN_TARGETING
		PROTEIN_TRANSPORT
		PROTEIN_UBIQUITINATION
		RAS_PROTEIN_SIGNAL_TRANSDUCTION
		RECEPTOR_MEDIATED_ENDOCYTOSIS
		REGULATION_OF_ACTION_POTENTIAL
		REGULATION_OF_ANATOMICAL_STRUCTURE_MORPHOGENESIS
		REGULATION_OF_ANGIOGENESIS
		REGULATION_OF_APOPTOSIS
		REGULATION_OF_BINDING
		REGULATION_OF_BIOLOGICAL_QUALITY
		REGULATION_OF_BODY_FLUID_LEVELS
		REGULATION_OF_CATABOLIC_PROCESS
		REGULATION_OF_CATALYTIC_ACTIVITY
		REGULATION_OF_CELL_ADHESION
		REGULATION_OF_CELL_CELL_ADHESION
		REGULATION_OF_CELL_CYCLE
		REGULATION_OF_CELL_DIFFERENTIATION
		REGULATION_OF_CELL_GROWTH
		REGULATION_OF_CELL_MIGRATION
		REGULATION_OF_CELL_MORPHOGENESIS
		REGULATION_OF_CELL_PROLIFERATION
		REGULATION_OF_CELL_SHAPE
		REGULATION_OF_CELLULAR_COMPONENT_ORGANIZATION_AND_BIOGENESIS
		REGULATION_OF_CELLULAR_METABOLIC_PROCESS
		REGULATION_OF_CELLULAR_PROTEIN_METABOLIC_PROCESS
		REGULATION_OF_CHROMOSOME_ORGANIZATION_AND_BIOGENESIS
		REGULATION_OF_CYCLIN_DEPENDENT_PROTEIN_KINASE_ACTIVITY
		REGULATION_OF_CYTOKINE_BIOSYNTHETIC_PROCESS
		REGULATION_OF_CYTOKINE_PRODUCTION
		REGULATION_OF_CYTOSKELETON_ORGANIZATION_AND_BIOGENESIS
		REGULATION_OF_DEVELOPMENTAL_PROCESS
		REGULATION_OF_DNA_BINDING
		REGULATION_OF_DNA_METABOLIC_PROCESS
		REGULATION_OF_DNA_REPLICATION
		REGULATION_OF_ENDOCYTOSIS
		REGULATION_OF_ENDOTHELIAL_CELL_PROLIFERATION
		REGULATION_OF_GENE_EXPRESSION
		REGULATION_OF_GENE_EXPRESSION_EPIGENETIC
		REGULATION_OF_GROWTH
		REGULATION_OF_GTPASE_ACTIVITY
		REGULATION_OF_HOMEOSTATIC_PROCESS
		REGULATION_OF_HYDROLASE_ACTIVITY
		REGULATION_OF_I_KAPPAB_KINASE_NF_KAPPAB_CASCADE
		REGULATION_OF_INTRACELLULAR_TRANSPORT
		REGULATION_OF_JAK_STAT_CASCADE
		REGULATION_OF_KINASE_ACTIVITY
		REGULATION_OF_MAP_KINASE_ACTIVITY
		REGULATION_OF_METABOLIC_PROCESS
		REGULATION_OF_MITOSIS
		REGULATION_OF_MOLECULAR_FUNCTION
		REGULATION_OF_MULTICELLULAR_ORGANISMAL_PROCESS
		REGULATION_OF_MYELOID_CELL_DIFFERENTIATION
		REGULATION_OF_NEUROGENESIS
		REGULATION_OF_NUCLEOBASENUCLEOSIDENUCLEOTIDE_AND_NUCLEIC_ACID_METABOLIC_PROCESS
		REGULATION_OF_NUCLEOCYTOPLASMIC_TRANSPORT
		REGULATION_OF_ORGANELLE_ORGANIZATION_AND_BIOGENESIS
		REGULATION_OF_PEPTIDYL_TYROSINE_PHOSPHORYLATION
		REGULATION_OF_PHOSPHORYLATION
		REGULATION_OF_PROGRAMMED_CELL_DEATH
		REGULATION_OF_PROTEIN_AMINO_ACID_PHOSPHORYLATION
		REGULATION_OF_PROTEIN_IMPORT_INTO_NUCLEUS
		REGULATION_OF_PROTEIN_KINASE_ACTIVITY
		REGULATION_OF_PROTEIN_METABOLIC_PROCESS
		REGULATION_OF_PROTEIN_MODIFICATION_PROCESS
		REGULATION_OF_PROTEIN_STABILITY
		REGULATION_OF_RAS_GTPASE_ACTIVITY
		REGULATION_OF_RAS_PROTEIN_SIGNAL_TRANSDUCTION
		REGULATION_OF_RESPONSE_TO_EXTERNAL_STIMULUS
		REGULATION_OF_RESPONSE_TO_STIMULUS
		REGULATION_OF_RNA_METABOLIC_PROCESS
		REGULATION_OF_SIGNAL_TRANSDUCTION
		REGULATION_OF_SMALL_GTPASE_MEDIATED_SIGNAL_TRANSDUCTION
		REGULATION_OF_TRANSCRIPTION
		REGULATION_OF_TRANSCRIPTION_FACTOR_ACTIVITY
		REGULATION_OF_TRANSCRIPTION_FROM_RNA_POLYMERASE_II_PROMOTER
		REGULATION_OF_TRANSCRIPTIONDNA_DEPENDENT
		REGULATION_OF_TRANSFERASE_ACTIVITY
		REGULATION_OF_TRANSLATION
		REGULATION_OF_TRANSPORT
		REGULATION_OF_TYROSINE_PHOSPHORYLATION_OF_STAT_PROTEIN
		RESPONSE_TO_ABIOTIC_STIMULUS
		RESPONSE_TO_BIOTIC_STIMULUS
		RESPONSE_TO_CHEMICAL_STIMULUS
		RESPONSE_TO_DNA_DAMAGE_STIMULUS
		RESPONSE_TO_DRUG
		RESPONSE_TO_ENDOGENOUS_STIMULUS
		RESPONSE_TO_EXTERNAL_STIMULUS
		RESPONSE_TO_HORMONE_STIMULUS
		RESPONSE_TO_HYPOXIA
		RESPONSE_TO_IONIZING_RADIATION
		RESPONSE_TO_LIGHT_STIMULUS
		RESPONSE_TO_RADIATION
		RESPONSE_TO_STEROID_HORMONE_STIMULUS
		RESPONSE_TO_STRESS
		RESPONSE_TO_UV
		RNA_BIOSYNTHETIC_PROCESS
		RNA_METABOLIC_PROCESS
		SECOND_MESSENGER_MEDIATED_SIGNALING
		SENSORY_ORGAN_DEVELOPMENT
		SIGNAL_TRANSDUCTION
		SKELETAL_DEVELOPMENT
		SKELETAL_MUSCLE_DEVELOPMENT
		SMALL_GTPASE_MEDIATED_SIGNAL_TRANSDUCTION
		STEROID_HORMONE_RECEPTOR_SIGNALING_PATHWAY
		STRIATED_MUSCLE_DEVELOPMENT
		SYSTEM_DEVELOPMENT
		SYSTEM_PROCESS
		T_CELL_ACTIVATION
		T_CELL_DIFFERENTIATION
		TISSUE_DEVELOPMENT
		TISSUE_MORPHOGENESIS
		TRANSCRIPTION
		TRANSCRIPTION_DNA_DEPENDENT
		TRANSCRIPTION_FROM_RNA_POLYMERASE_II_PROMOTER
		TRANSLATION
		TRANSMEMBRANE_RECEPTOR_PROTEIN_TYROSINE_KINASE_SIGNALING_PATHWAY
		TRANSPORT
		TYROSINE_PHOSPHORYLATION_OF_STAT_PROTEIN
		UBIQUITIN_CYCLE
		VASCULATURE_DEVELOPMENT
		VESICLE_MEDIATED_TRANSPORT
		VIRAL_GENOME_REPLICATION
		WOUND_HEALING
